# Supplementary material for: Crystal structure and Hirshfeld surface analysis of a new di­thio­glycoluril: 1,4-bis­(4-meth­oxy­phen­yl)-3a-methyl­tetra­hydro­imidazo[4,5-d]imidazole-2,5(1H,3H)-di­thione
Source: Acta Crystallogr E Crystallogr Commun. 2019 Aug 6;75(Pt 9):1297–300. doi: 10.1107/S2056989019010764 (PMC6727056; doi:10.1107/S2056989019010764)
Supplement: Supplementary file 1 [file e-75-01297-sup1.cif]

##############################################################################
#                                                                            #
# This CIF contains the data in a paper accepted for publication in          #
# Acta Crystallographica Section E. It conforms to the requirements of       #
# Notes for Authors for Acta Crystallographica Section E, and has been       #
# peer reviewed under the auspices of the IUCr Commission on Journals.       #
#                                                                            #
# Full details of the Crystallographic Information File format               #
# are given in the paper "The Crystallographic Information File (CIF):       #
# a New Standard Archive File for Crystallography" by S. R. Hall, F. H.      #
# Allen and I. D. Brown [Acta Cryst. (1991), A47, 655-685].                  #
#                                                                            #
# The current version of the core CIF dictionary is obtainable from          #
# ftp://ftp.iucr.org/pub/cif_core.dic.                                       #
#                                                                            #
# Software is freely available for graphical display of the structure(s)     #
# in this CIF. For information consult the CIF software page                 #
# http://www.iucr.org/resources/cif/software.                                #
#                                                                            #
# This file may be used for bona fide research purposes within the           #
# scientific community so long as proper attribution is given to the journal # 
# article from which it was obtained.                                        #
#                                                                            #
##############################################################################
data_I
_audit_creation_method
;
Olex2 1.2
(compiled 2018.05.29 svn.r3508 for OlexSys, GUI svn.r5506)
;
_journal_date_recd_electronic     2019-05-08
_journal_date_accepted     2019-08-01
_journal_name_full     'Acta Crystallographica, Section E'
_journal_year     2019
_journal_volume     75
_journal_issue      9
_journal_page_first     1297
_journal_page_last     1300
_journal_paper_category     GO
_journal_paper_doi     10.1107/S2056989019010764
_journal_coeditor_code     EX2021
_publ_contact_author_name     'Obinna C Okpareke'
_publ_contact_author_address
;
Department of Pure and Industrial Chemistry, University of Nigeria, Nsukka
 410001, Enugu State, Nigeria
;
_publ_contact_author_email     'obinna.okpareke@unn.edu.ng'
_publ_contact_author_fax     ?
_publ_contact_author_phone     '+64223459516'
_publ_section_title
;\
Crystal structure and Hirshfeld surface analysis of a new dithioglycoluril:
1,4-bis(4-methoxyphenyl)-3<i>a</i>-methyltetrahydroimidazo[4,5-<i>d</i>]\
imidazole-2,5(1<i>H</i>,3<i>H</i>)-dithione
;
loop_
    _publ_author_name
    _publ_author_footnote
    _publ_author_address
    'Asegbeloyin, Jonnie N.' .
;
Department of Pure and Industrial Chemistry, University of Nigeria,
Nsukka 410001, Enugu State,
Nigeria
;
    'Ifeanyieze, Kenechukwu J.' .
;
Department of Pure and Industrial Chemistry, University of Nigeria,
Nsukka 410001, Enugu State,
Nigeria
;
    'Okpareke, Obinna C.' .
;
Department of Pure and Industrial Chemistry, University of Nigeria,
Nsukka 410001, Enugu State,
Nigeria
;
    'Oyeka, Ebube E.' .
;
Department of Pure and Industrial Chemistry, University of Nigeria,
Nsukka 410001, Enugu State,
Nigeria
;
    'Groutso, Tatiana V.' .
;
School of Chemical Sciences, the University of Auckland Private Bag 92019,
Auckland 1142, New Zealand
;
_publ_section_synopsis
;
In the title dithioglycoluril derivative, there is a difference in the torsion
angles between the thioimidazole moiety and the methoxyphenyl groups on either
side of the molecule [C---N---C~ar~---C~ar~ = 116.9(2) and -86.1(3)\%]. The
N---C---N bond angle on one side of the dithioglycoluril moiety is slightly
smaller than the one on the opposite side [110.9(2)\% <i>cf</i>. 112.0(2)\%],
probably as a result of the steric effect of the methyl group.
;
_chemical_name_systematic
;\
1,4-Bis(4-methoxyphenyl)-3<i>a</i>-methyltetrahydroimidazo[4,5-<i>d</i>]\
imidazole-2,5(1<i>H</i>,3<i>H</i>)-dithione
;
_chemical_name_common     ?
_chemical_formula_moiety     'C19 H20 N4 O2 S2'
_chemical_formula_sum     'C19 H20 N4 O2 S2'
_chemical_formula_iupac     'C19 H20 N4 O2 S2'
_chemical_formula_weight     400.51
_chemical_melting_point     ?
_space_group_crystal_system     monoclinic
_space_group_name_H-M_alt     'P 1 21/c 1'
_space_group_name_Hall     '-P 2ybc'
loop_
    _space_group_symop_operation_xyz
    'x, y, z'
    '-x, y+1/2, -z+1/2'
    '-x, -y, -z'
    'x, -y-1/2, z-1/2'
_cell_length_a     13.1955(3)
_cell_length_b     10.0157(2)
_cell_length_c     14.5476(3)
_cell_angle_alpha     90
_cell_angle_beta     98.329(2)
_cell_angle_gamma     90
_cell_volume     1902.36(7)
_cell_formula_units_Z     4
_cell_measurement_reflns_used     11825
_cell_measurement_theta_min     3.3560
_cell_measurement_theta_max     73.8440
_cell_measurement_temperature     100.0(10)
_exptl_crystal_description     plate
_exptl_crystal_colour     'clear colourless'
_exptl_crystal_size_max     0.12
_exptl_crystal_size_mid     0.05
_exptl_crystal_size_min     0.01
_exptl_crystal_density_diffrn     1.398
_exptl_crystal_density_meas     ?
_exptl_crystal_density_method     ?
_exptl_crystal_F_000     840
_exptl_absorpt_coefficient_mu     2.725
_exptl_absorpt_correction_type     multi-scan
_exptl_absorpt_process_details
;
(CrysAlisPro; Rigaku OD, 2018)
;
_exptl_absorpt_correction_T_min     0.73484
_exptl_absorpt_correction_T_max     1.00000
_diffrn_ambient_temperature     100.0(10)
_diffrn_source     'micro-focus sealed X-ray tube'
_diffrn_radiation_type     CuK\a
_diffrn_radiation_wavelength     1.54184
_diffrn_radiation_monochromator     mirror
_diffrn_measurement_device_type
              'Rigaku Oxford Diffraction XtaLAB Synergy, Dualflex, Pilatus 200K'
_diffrn_measurement_device     'four-circle diffractometer'
_diffrn_measurement_method     '\w scans'
_diffrn_detector     'CCD plate'
_diffrn_detector_area_resol_mean     ?
_diffrn_reflns_number     25390
_diffrn_reflns_av_R_equivalents     0.0530
_diffrn_reflns_av_unetI/netI     0.0319
_diffrn_reflns_theta_min     3.385
_diffrn_reflns_theta_max     74.199
_diffrn_reflns_theta_full     67.684
_diffrn_measured_fraction_theta_max     0.988
_diffrn_measured_fraction_theta_full     1.000
_diffrn_reflns_limit_h_min     -16
_diffrn_reflns_limit_h_max     15
_diffrn_reflns_limit_k_min     -12
_diffrn_reflns_limit_k_max     12
_diffrn_reflns_limit_l_min     -18
_diffrn_reflns_limit_l_max     15
_diffrn_radiation_probe     x-ray
loop_
    _refln_index_h
    _refln_index_k
    _refln_index_l
    _refln_F_squared_meas
    _refln_F_squared_sigma
    0 0 -1 -0.01 0.54
    0 0 -1 0.2 0.46
    0 0 -2 16.87 1.41
    0 0 -3 -0.56 1.36
    0 0 -3 0.87 1.56
    0 0 -4 1051.13 52.45
    0 0 -4 1038.81 52.4
    0 0 -5 -0.19 2.01
    0 0 -5 -1.66 1.98
    0 0 -6 161.19 8.64
    0 0 -6 151.09 8.79
    0 0 -7 -1.88 2.39
    0 0 -7 0.4 2.37
    0 0 -8 80.74 5.1
    0 0 -8 72.15 3.85
    0 0 -8 78.48 5.24
    0 0 -9 0.61 1.09
    0 0 -9 0.82 0.97
    0 0 -9 2.6 2.37
    0 0 -9 3.05 2.72
    0 0 -10 3.87 2.69
    0 0 -10 0.77 1.04
    0 0 -10 1.97 1.22
    0 0 -10 0.77 1.22
    0 0 -10 -0.24 1.09
    0 0 -10 2.12 1.07
    0 0 -10 -0.4 2.65
    0 0 -11 5.11 2.68
    0 0 -11 -0.24 1.54
    0 0 -11 -0.17 1.31
    0 0 -11 -0.19 1.13
    0 0 -11 -3.83 3.12
    0 0 -11 1.8 1.46
    0 0 -11 0.74 1.07
    0 0 -12 1.88 1.6
    0 0 -12 1.26 1.25
    0 0 -12 -1.74 3
    0 0 -12 5.09 1.57
    0 0 -12 1.43 2.76
    0 0 -12 1.06 1.35
    0 0 -13 -0.68 1.65
    0 0 -13 -0.93 1.34
    0 0 -13 -0.53 1.73
    0 0 -14 131.67 7.31
    0 0 -14 136.25 7.17
    0 0 -14 142.5 7.37
    0 0 -15 0.67 1.6
    0 0 -15 0.08 1.56
    0 0 -15 -0.09 1.13
    0 0 -16 -1.23 0.87
    0 0 -16 1.56 1.33
    0 0 -16 -0.46 1.37
    0 0 -17 0.02 1.01
    0 0 -17 -0.65 0.94
    0 1 0 0.42 0.36
    0 -1 0 0.28 0.36
    0 -1 0 0.23 0.61
    0 1 -1 141.75 7.44
    0 -1 1 147.8 7.43
    0 1 -1 141.87 7.54
    0 -1 -1 155.39 7.46
    0 -1 -2 1304.06 65.15
    0 1 -2 1354.6 65.14
    0 -1 -2 1208.92 65.14
    0 1 -2 1259 65.15
    0 -1 -2 1386.61 65.15
    0 1 -2 1304.89 65.15
    0 1 -3 96.31 5.64
    0 -1 -3 100.23 5.68
    0 -1 -3 96.38 5.66
    0 1 -3 102.24 5.66
    0 -1 -3 114.1 5.63
    0 1 -3 103.75 5.63
    0 -1 -4 215.64 11.18
    0 1 -4 215.42 11.19
    0 1 -4 208.31 11.17
    0 -1 -4 215.68 11.11
    0 1 -4 207.37 11.09
    0 1 -5 18.96 2.19
    0 1 -5 16.83 2.39
    0 -1 -5 19.13 2.59
    0 1 -5 20.71 2.44
    0 -1 -5 13.52 2.24
    0 1 -6 430.01 21.81
    0 1 -6 448.85 21.65
    0 -1 -6 441.46 21.92
    0 -1 -6 404.76 21.65
    0 1 -6 386.54 21.68
    0 1 -7 44.84 3.6
    0 1 -7 40.18 3.76
    0 -1 -7 40.52 3.49
    0 1 -7 41.32 3.42
    0 -1 -7 39.51 3.55
    0 1 -8 3.68 2.59
    0 1 -8 4.88 2.5
    0 1 -8 3.85 0.71
    0 1 -8 3.71 0.81
    0 -1 -8 5.63 2.69
    0 -1 -8 5.65 2.47
    0 1 -9 53.37 3.1
    0 -1 -9 55.53 3.14
    0 1 -9 51.07 4.61
    0 1 -9 55.84 2.99
    0 1 -9 54.78 3.13
    0 -1 -9 62.19 4.81
    0 -1 -9 62.2 4.54
    0 1 -9 53.41 3.11
    0 -1 -9 59.47 3.08
    0 1 -9 53.47 3.05
    0 1 -9 53.67 4.46
    0 1 -10 87.47 4.63
    0 1 -10 89.44 4.55
    0 1 -10 83.95 4.73
    0 -1 -10 93.7 6.11
    0 -1 -10 82.76 4.62
    0 1 -10 88.31 4.7
    0 1 -10 78.62 5.94
    0 1 -10 85.9 4.68
    0 -1 -10 81.32 6.33
    0 1 -10 90 6.36
    0 -1 -10 86.15 4.66
    0 -1 -10 90.45 4.82
    0 1 -11 8.13 1.03
    0 -1 -11 7.9 3.26
    0 1 -11 6.69 2.82
    0 1 -11 11.84 2.83
    0 -1 -11 8.11 1.26
    0 -1 -11 7.55 3
    0 1 -11 9.08 1.55
    0 1 -11 10.4 1.32
    0 -1 -11 9.9 1.63
    0 1 -11 8.3 1.35
    0 -1 -11 12.09 1.71
    0 1 -11 8.87 1.52
    0 1 -12 20.89 1.76
    0 1 -12 19.33 1.45
    0 -1 -12 19.32 2.11
    0 1 -12 17.93 2.02
    0 -1 -12 17.62 3.74
    0 1 -12 20.34 1.73
    0 1 -12 17.99 1.86
    0 -1 -12 26.97 3.52
    0 -1 -12 21.27 1.7
    0 1 -12 26.81 3.97
    0 1 -12 19.87 1.88
    0 -1 -12 19.16 2.11
    0 1 -13 5.39 1.51
    0 -1 -13 5.84 1.83
    0 1 -13 4.32 1.62
    0 1 -13 4.83 1.53
    0 -1 -13 5.34 1.3
    0 1 -13 6.14 1.34
    0 -1 -13 6 1.85
    0 1 -14 197.23 9.57
    0 1 -14 188.23 9.65
    0 1 -14 176.94 9.59
    0 -1 -14 188.83 9.71
    0 -1 -14 186.68 9.66
    0 -1 -14 174.11 9.46
    0 -1 -15 1.54 1.64
    0 1 -15 2.15 1.37
    0 1 -15 2.29 1.6
    0 1 -15 2.59 1.2
    0 -1 -15 1.72 1.7
    0 1 -16 8.66 1.46
    0 -1 -16 8.8 1.49
    0 -1 -16 9.31 1.49
    0 1 -16 6.54 1.28
    0 1 -16 9.6 1.13
    0 -1 -17 11.65 1.21
    0 -1 -17 13.56 1.23
    0 1 -17 11.91 1.24
    0 -2 0 4808.93 244.1
    0 -2 0 4986.85 244.21
    0 2 0 4983.87 244.23
    0 -2 1 389.77 18.14
    0 -2 -1 346.07 18.1
    0 2 -1 373.54 18.19
    0 -2 -1 357.51 18
    0 2 -1 347.97 18.26
    0 2 -1 352.35 17.99
    0 -2 -1 360.68 18.24
    0 2 -2 611.29 28.57
    0 2 -2 569.34 28.37
    0 -2 -2 582.98 28.39
    0 -2 2 532.34 28.31
    0 -2 -3 2801.31 132.65
    0 2 -3 2751.62 132.58
    0 -2 3 2453.36 132.38
    0 -2 -3 2830.51 132.59
    0 2 -3 2745.16 132.62
    0 2 -4 10.31 1.76
    0 -2 -4 3.08 1.95
    0 2 -4 7.23 1.99
    0 -2 -4 7.1 2.17
    0 -2 -4 6.76 1.89
    0 2 -5 50.85 3.86
    0 -2 -5 58.83 3.95
    0 2 -5 60.95 4.01
    0 -2 -5 59.93 4.01
    0 2 -6 4.34 2.23
    0 2 -6 3.29 2.17
    0 -2 -6 2.79 2.21
    0 -2 -6 3.93 2.09
    0 -2 -7 14.69 2.71
    0 2 -7 11.23 1
    0 2 -7 9.23 2.52
    0 2 -7 14.99 2.4
    0 -2 -7 13.69 2.5
    0 -2 -8 19 2.88
    0 2 -8 18.4 1.27
    0 2 -8 17.44 1.43
    0 -2 -8 12.53 2.93
    0 2 -8 16.33 2.53
    0 2 -8 18.1 2.99
    0 2 -9 15.26 1.43
    0 -2 -9 17.46 1.5
    0 -2 -9 14.31 2.84
    0 2 -9 14.32 1.38
    0 2 -9 14.98 1.34
    0 2 -9 15.52 1.27
    0 -2 -9 15.89 2.91
    0 2 -9 13.2 3
    0 2 -9 15.5 1.42
    0 2 -10 39.28 2.36
    0 2 -10 36.49 2.43
    0 2 -10 36.26 4.1
    0 2 -10 37.54 2.38
    0 2 -10 38.82 2.24
    0 -2 -10 36.97 3.89
    0 2 -10 39.53 2.41
    0 -2 -10 33.04 4.04
    0 2 -11 252.82 12.7
    0 2 -11 254.92 12.64
    0 2 -11 224.63 14.15
    0 -2 -11 243.9 14.24
    0 -2 -11 259.4 14.13
    0 2 -11 241.22 12.69
    0 -2 -11 243.24 12.73
    0 2 -11 243.17 12.59
    0 2 -11 264.32 12.72
    0 2 -11 242.46 12.74
    0 -2 -12 6.09 2.9
    0 2 -12 3.64 1.28
    0 2 -12 3.19 1.33
    0 2 -12 3.27 0.98
    0 -2 -12 1.85 1.6
    0 2 -12 5.1 1.58
    0 2 -12 2.73 1.3
    0 -2 -12 3.4 1.84
    0 2 -13 2.72 1.68
    0 2 -13 6.69 1.44
    0 2 -13 6.26 1.63
    0 2 -13 7.14 1.32
    0 -2 -13 8.41 1.71
    0 2 -13 8.08 1.4
    0 -2 -13 9.31 2.82
    0 2 13 6.75 1.44
    0 -2 -13 7.49 1.94
    0 -2 -14 10.73 2.06
    0 -2 -14 12.34 1.8
    0 2 -14 11.14 1.77
    0 2 -14 13.27 1.41
    0 2 -14 12.05 1.73
    0 2 -15 30.38 2.19
    0 -2 -15 31.08 2.37
    0 2 -15 29.34 2.32
    0 -2 -15 35.4 2.49
    0 -2 -16 1.31 1.37
    0 2 -16 2.17 1.03
    0 2 -16 1.02 1.25
    0 -2 -16 2.2 1.24
    0 -2 -17 8.43 1.15
    0 -2 -17 7.93 1.04
    0 2 -17 7.88 0.9
    0 2 -17 9.83 1.05
    0 -3 0 -0.45 0.92
    0 3 0 -0.1 1.84
    0 -3 0 0.34 1.74
    0 -3 -1 117.27 6.17
    0 3 -1 116.67 6.1
    0 -3 1 104.31 5.64
    0 -3 1 115.54 5.96
    0 3 -1 110.79 6.34
    0 -3 -2 644.2 33.69
    0 3 -2 664.49 33.69
    0 3 -2 701.54 34.06
    0 -3 2 692.36 33.78
    0 -3 -2 709.34 34.06
    0 -3 3 898.94 45.32
    0 3 -3 869.07 45.59
    0 3 -3 886.15 45.42
    0 -3 -3 934.4 45.44
    0 3 -3 952.21 45.73
    0 -3 4 51.59 2.79
    0 -3 -4 48.12 3.63
    0 3 -4 47.3 3.55
    0 -3 -4 48.36 3.36
    0 -3 -4 48.24 3.66
    0 3 -4 51.45 3.27
    0 -3 -5 92.49 5.29
    0 -3 -5 82.9 5.11
    0 3 -5 86.49 5.27
    0 3 -5 78.87 5.07
    0 3 -6 45.13 3.46
    0 -3 -6 39.56 3.46
    0 -3 -6 49.36 3.55
    0 3 -6 40.84 2.31
    0 3 -6 40.24 3.28
    0 3 -7 0.32 2.04
    0 -3 -7 -0.24 2.21
    0 3 -7 2.37 0.83
    0 -3 -7 1.86 0.79
    0 3 -7 -1.8 2.25
    0 -3 -7 1.13 2.24
    0 3 -8 136.29 7.2
    0 -3 -8 156.03 8.39
    0 3 -8 138.59 8.27
    0 -3 -8 144.22 7.32
    0 -3 -8 145.27 7.18
    0 3 -8 131.91 7.26
    0 -3 -8 140.99 8.41
    0 3 -8 139.5 7.19
    0 3 -8 145.39 8.14
    0 3 -8 138.88 7.26
    0 -3 -9 40.6 2.6
    0 3 -9 37.8 2.47
    0 -3 -9 38.69 3.95
    0 -3 -9 38.77 2.46
    0 3 -9 36.28 3.79
    0 -3 -9 42.63 3.85
    0 3 -9 36.57 2.42
    0 3 -9 42.1 2.34
    0 3 -9 38.97 3.54
    0 3 -10 31.13 2.28
    0 -3 -10 35.95 2.46
    0 -3 -10 35.71 2.36
    0 3 -10 31.77 2.09
    0 -3 -10 34.35 3.99
    0 -3 -10 39.98 3.99
    0 3 -10 32.9 3.83
    0 3 -10 32.76 2.2
    0 3 -10 37.39 2.33
    0 -3 -11 53.78 4.62
    0 -3 -11 45.43 2.93
    0 3 -11 45.17 2.78
    0 -3 -11 46.59 3.15
    0 3 -11 45.79 2.74
    0 3 -11 42.53 2.91
    0 -3 -11 49.81 3.39
    0 3 -11 48.7 2.92
    0 3 -12 0.16 1.43
    0 3 -12 0.9 1.26
    0 -3 -12 3.76 1.47
    0 -3 -12 -0.66 2.93
    0 3 -12 1.34 1.12
    0 3 -12 1.99 1.4
    0 -3 -12 1.01 1.85
    0 -3 -13 39.15 4.4
    0 3 13 47.82 3.03
    0 3 -13 47.17 3.03
    0 3 -13 43.32 2.89
    0 -3 -13 45.49 2.94
    0 3 -13 46.16 2.78
    0 3 -13 44.87 2.84
    0 3 -14 1.88 1.17
    0 3 -14 1.57 1.14
    0 3 14 -0.59 1.35
    0 3 -14 2.53 1.54
    0 3 -14 0.07 1.43
    0 -3 -14 -0.22 1.43
    0 3 -15 8.53 1.42
    0 3 -15 6.56 1.35
    0 -3 -15 5.6 1.33
    0 3 -16 3.82 1.03
    0 -3 -16 3.87 1.03
    0 3 -16 2.52 1.05
    0 3 -17 33.31 1.89
    0 -3 -17 33.1 2.03
    0 -4 0 184.36 9.63
    0 4 0 180.79 9.71
    0 4 0 173.42 9.97
    0 4 -1 87.8 5.62
    0 -4 1 82.19 4.55
    0 4 1 94.31 5.37
    0 -4 -1 90.42 5.3
    0 4 -1 94.36 5.17
    0 -4 1 90.35 5.06
    0 4 -2 49.32 4
    0 -4 -2 51.33 3.82
    0 -4 2 52.34 3.24
    0 4 -3 138.88 7.72
    0 4 -3 123.21 7.55
    0 -4 3 134.76 7.05
    0 -4 -3 135.78 7.69
    0 -4 -4 1.43 1.3
    0 4 -4 4.11 2.04
    0 4 -4 2.75 0.73
    0 4 -5 45.44 3.65
    0 4 -5 42.72 3.21
    0 -4 -5 48.29 2.63
    0 4 -5 49.79 2.6
    0 -4 -5 45.14 3.86
    0 -4 -5 42.33 3.23
    0 -4 -6 17.65 2.92
    0 -4 -6 15.35 1.21
    0 -4 -6 18.94 2.32
    0 4 -6 15.79 1.21
    0 4 -6 14.74 2.1
    0 -4 -7 -0.42 0.82
    0 -4 -7 0.41 1.05
    0 -4 -7 0.94 0.99
    0 4 -7 0.54 1.02
    0 -4 -7 3.03 2.34
    0 4 -7 1.21 2.18
    0 4 -7 1.5 0.86
    0 4 -7 -0.22 0.98
    0 -4 -7 2.46 1.88
    0 4 -7 0.35 0.86
    0 4 -7 0.18 0.83
    0 4 -7 0.12 1.97
    0 4 -8 309.1 15.9
    0 -4 -8 315.51 15.95
    0 -4 -8 315.32 15.83
    0 4 -8 321.82 15.85
    0 4 -8 312.65 15.85
    0 -4 -8 318.96 17.01
    0 4 -8 289.98 16.7
    0 4 -8 313.41 16.75
    0 4 -8 318.74 15.91
    0 -4 -8 298.05 16.78
    0 4 -8 310.65 15.85
    0 4 -9 2.93 1.09
    0 -4 -9 5.9 1.46
    0 4 -9 3.92 1.32
    0 -4 -9 2.71 2.18
    0 -4 -9 1.8 1.04
    0 4 -9 4.77 1.31
    0 -4 -9 2.87 2.57
    0 4 -9 5.03 1.08
    0 4 -9 1.74 2.27
    0 4 -10 1.21 1.4
    0 4 -10 -0.37 1.35
    0 -4 -10 0.9 1.58
    0 -4 -10 1.88 2.29
    0 4 -10 2.86 1.22
    0 -4 -10 0.13 1.25
    0 -4 -10 0.6 2.67
    0 4 -10 1.96 1.1
    0 4 -10 1.23 2.19
    0 4 -11 84.99 4.6
    0 -4 -11 82.61 5.16
    0 4 -11 88.39 4.61
    0 4 -11 87.84 4.76
    0 -4 -11 74.58 6.22
    0 -4 -11 85.77 4.84
    0 4 -11 85.68 4.72
    0 -4 -11 84.6 4.65
    0 4 -11 76.86 4.59
    0 4 -12 42.83 2.47
    0 -4 -12 34.1 2.49
    0 4 -12 38.17 2.57
    0 -4 -12 34.79 3.18
    0 4 -12 36.09 2.5
    0 -4 -12 38.96 2.88
    0 -4 -12 37 4.14
    0 4 13 2.78 1.68
    0 4 -13 1.99 1.37
    0 -4 -13 2.93 1.83
    0 -4 -13 6.93 1.42
    0 4 -13 6.08 1.28
    0 4 -13 4.04 1.33
    0 4 -14 35.48 2.44
    0 4 -14 39.16 2.47
    0 -4 -14 36.68 2.46
    0 4 14 43.02 2.71
    0 4 -14 39.14 2.36
    0 -4 -14 45.56 2.81
    0 4 -15 4.94 0.93
    0 -4 -15 5.59 1.07
    0 4 15 4.03 1.17
    0 -4 -15 3.34 1.5
    0 4 -15 6.75 1.37
    0 4 -16 -0.48 0.93
    0 -4 -16 0.66 1.11
    0 5 0 -1 3.03
    0 5 0 -0.44 2
    0 -5 0 -2.64 1.91
    0 5 1 40.82 3.42
    0 -5 1 47.04 3.11
    0 5 1 41.8 4.29
    0 5 -1 39.83 4.05
    0 -5 -1 46.91 3.49
    0 5 -1 35.64 3.18
    0 -5 2 444.88 23.19
    0 5 -2 470.31 23.7
    0 -5 -2 468.32 23.6
    0 5 2 443.97 23.6
    0 5 -3 76.2 5.01
    0 -5 -3 77.18 5.08
    0 -5 -3 72.91 3.99
    0 5 -3 74.75 5.3
    0 5 -3 76.52 3.93
    0 -5 -3 77.08 5.17
    0 5 -4 36.86 2.07
    0 5 -4 32.63 3.32
    0 5 -4 42.15 3.77
    0 -5 -4 35.6 2.14
    0 -5 -5 43.58 3.05
    0 -5 -5 40 2.53
    0 5 -5 38.69 2.49
    0 5 -5 50.67 3.65
    0 5 -5 44.67 2.4
    0 5 -5 39.43 2.42
    0 -5 -5 46.42 2.45
    0 -5 -6 197.1 10.85
    0 5 -6 184.25 9.75
    0 5 -6 196.91 10.71
    0 -5 -6 199.56 10.14
    0 5 -6 196.59 9.78
    0 -5 -6 187.56 9.8
    0 5 -6 201.73 9.74
    0 -5 -6 197.51 9.74
    0 5 -6 186.55 9.78
    0 5 -6 180.8 9.71
    0 -5 -7 3.42 1.15
    0 5 -7 4.59 2.27
    0 5 -7 3.06 1.01
    0 -5 -7 4.9 2.06
    0 -5 -7 3.03 1.12
    0 -5 -7 5.28 2.68
    0 -5 -7 3.53 0.92
    0 5 -7 4.02 1.2
    0 5 -7 2.74 1.13
    0 5 -7 3.02 0.97
    0 5 -7 1.74 1.04
    0 5 -8 94.67 5.95
    0 5 -8 90.42 4.87
    0 -5 -8 90.02 4.75
    0 -5 -8 89.72 4.85
    0 -5 -8 87.31 4.89
    0 -5 -8 92.86 6.29
    0 5 -8 88.93 4.8
    0 -5 -8 94.29 5.43
    0 5 -8 88.33 4.9
    0 5 -9 51.45 3.23
    0 -5 -9 55.49 4.64
    0 -5 -9 58.59 3.96
    0 -5 -9 53.62 3.23
    0 -5 -9 51.88 3.06
    0 5 -9 56.22 3.19
    0 5 -9 51.11 4.25
    0 5 -9 49.61 3.07
    0 -5 -10 1.27 2.57
    0 5 -10 4.18 1.56
    0 -5 -10 2.88 1.59
    0 5 -10 6.97 1.56
    0 -5 -10 2.32 2.87
    0 5 -10 8.15 2.46
    0 5 -10 4.03 1.24
    0 -5 -11 -0.22 2.79
    0 5 -11 1.03 1.52
    0 5 -11 3.62 1.32
    0 5 -11 2.56 1.52
    0 -5 -11 3.71 1.65
    0 -5 -11 -0.49 2.54
    0 5 -12 23.61 1.87
    0 -5 -12 22.51 2.76
    0 5 -12 24.32 2.11
    0 -5 -12 24.7 2.17
    0 -5 -13 0.98 1.64
    0 5 -13 0.68 1.59
    0 -5 -13 -1.35 2.07
    0 5 13 0.47 1.67
    0 5 -13 -1.43 1.15
    0 5 -13 2.53 1.36
    0 5 -14 18.08 1.45
    0 -5 -14 20.59 2.15
    0 -5 -14 19.17 1.86
    0 5 -14 20.68 1.62
    0 5 14 20.42 1.92
    0 5 -14 19.89 1.87
    0 -5 -15 -1.25 1.17
    0 5 -15 0.02 0.87
    0 5 -15 -0.47 0.71
    0 5 15 -0.42 1.08
    0 -5 -16 14.74 1.21
    0 6 0 23.5 3.65
    0 -6 0 23.46 2.65
    0 -6 -1 4.25 2.2
    0 -6 -1 4.94 1.06
    0 6 1 3.01 3.21
    0 6 -1 6.19 3.05
    0 -6 1 7.1 1.9
    0 6 2 13.97 3.59
    0 -6 -2 17.45 2.14
    0 6 -2 14.74 3.4
    0 -6 -2 20.06 1.56
    0 -6 -3 44.84 3.9
    0 6 -3 49.5 4.28
    0 6 -3 52.12 3.96
    0 6 3 46.95 4.05
    0 -6 -3 42.7 3.23
    0 -6 -3 45.98 2.64
    0 6 -4 16.86 1.59
    0 6 -4 27.21 3.03
    0 -6 -4 19.41 2.41
    0 6 -4 21.11 3.52
    0 -6 -4 19.93 3.06
    0 -6 -4 20.89 1.53
    0 6 -4 19.51 1.52
    0 -6 -4 21.03 1.65
    0 -6 -5 24.18 1.64
    0 -6 -5 21.88 1.82
    0 6 -5 24.23 1.61
    0 6 -5 22.27 1.6
    0 6 -5 20.1 1.66
    0 6 -6 10.42 1.25
    0 -6 -6 9.74 1.45
    0 -6 -6 7.68 1.15
    0 6 -6 9.64 1.22
    0 6 -6 9.58 1.17
    0 6 -6 10.34 2.62
    0 6 -6 6.61 1
    0 6 -6 9.94 1.33
    0 -6 -6 9.43 2.37
    0 -6 -7 18.84 2.84
    0 -6 -7 18.8 1.52
    0 -6 -7 17.61 1.78
    0 6 -7 17.39 1.64
    0 6 -7 19.93 1.83
    0 -6 -7 12.3 2.89
    0 6 -7 18.28 2.86
    0 6 -7 19.64 1.63
    0 6 -7 19.93 1.54
    0 -6 -8 187.11 9.62
    0 6 -8 192.61 10.78
    0 6 -8 188.55 9.65
    0 -6 -8 203.1 11.21
    0 6 -8 193.19 9.72
    0 -6 -8 181.13 9.74
    0 -6 -8 172.78 10.23
    0 6 -8 196.39 9.78
    0 6 -8 185.44 9.67
    0 6 -9 7.25 1.53
    0 6 -9 6.82 1.62
    0 -6 -9 10.81 1.44
    0 -6 -9 5.48 2.92
    0 -6 -9 8.55 1.47
    0 6 -9 8.77 1.4
    0 -6 -9 8.98 2.98
    0 6 -9 11.28 2.48
    0 6 -10 6.17 1.61
    0 6 -10 9.64 1.77
    0 -6 -10 11.82 1.46
    0 -6 -10 10 1.6
    0 -6 -10 14.78 3.12
    0 -6 -10 10.21 2.95
    0 6 -11 54.95 3.23
    0 -6 -11 56.38 3.35
    0 -6 -11 64 4.18
    0 6 -11 52.06 3.38
    0 6 -11 53.93 3.34
    0 -6 -12 0.39 2.37
    0 6 12 -0.6 1.88
    0 6 -12 1.39 1.43
    0 6 -12 -2.08 1.16
    0 -6 -12 1.04 1.42
    0 6 13 2.3 1.64
    0 -6 -13 -2.2 2.06
    0 6 -13 -0.23 0.99
    0 6 -13 -0.25 1.3
    0 6 -13 0.27 1.45
    0 -6 -13 -0.06 1.22
    0 6 14 1.88 1.27
    0 6 -14 4.34 0.84
    0 6 -14 4.34 1.24
    0 -6 -14 0.55 1.65
    0 -6 -14 3.68 1.12
    0 6 -14 4.06 1.06
    0 -6 -15 0.39 0.75
    0 6 -15 0.35 0.87
    0 -7 0 -1.43 1.14
    0 7 0 0.61 3.2
    0 7 1 4.39 3.48
    0 -7 -1 1.2 1.15
    0 -7 1 0.17 0.97
    0 7 -1 1.18 3.11
    0 -7 -2 2.08 1.21
    0 7 2 0.87 3.67
    0 -7 -2 5.17 2.54
    0 7 -2 -0.97 3.12
    0 7 -3 91.83 5.82
    0 -7 -3 79.5 4.47
    0 7 3 70.24 6.42
    0 7 -3 74.64 4.4
    0 -7 -3 85.36 4.4
    0 -7 -3 76.73 4.93
    0 -7 -3 83.81 5.68
    0 7 -3 85.57 6.16
    0 7 -3 81.33 4.36
    0 7 4 2.88 3.79
    0 -7 -4 -0.66 2.41
    0 7 -4 1.38 1.16
    0 7 -4 -0.17 2.58
    0 -7 -4 0.18 2.61
    0 7 -4 2.19 1.26
    0 -7 -4 -0.42 1.15
    0 -7 -5 39.66 3.97
    0 7 -5 44.19 3.95
    0 7 -5 37.45 2.54
    0 -7 -5 40.43 2.71
    0 -7 -5 43.65 2.5
    0 -7 -5 38.22 3.56
    0 7 -6 0.25 1.09
    0 7 -6 -0.22 1.25
    0 -7 -6 0.19 2.83
    0 -7 -6 0.36 1.15
    0 7 -6 0.87 2.39
    0 -7 -6 2.07 1.54
    0 7 -7 28.73 3.34
    0 7 -7 25.62 1.93
    0 7 -7 28.14 2.2
    0 -7 -7 23.49 1.8
    0 7 -7 26.94 1.98
    0 -7 -7 24.77 2.22
    0 -7 -7 22.78 3.28
    0 7 -8 18.36 1.97
    0 -7 -8 13.99 1.42
    0 -7 -8 14.69 3.07
    0 -7 -8 14.19 1.8
    0 7 -8 16.24 1.65
    0 7 -8 16.42 1.65
    0 7 -9 165.39 8.63
    0 -7 -9 161.28 8.7
    0 7 -9 175.83 8.77
    0 -7 -9 154.63 10.05
    0 7 -9 167.36 8.67
    0 -7 -9 166.23 9.38
    0 7 -10 20.44 1.81
    0 7 10 18.14 2.27
    0 7 -10 19.92 2.06
    0 -7 -10 19.66 3.22
    0 -7 -10 18.89 1.79
    0 7 -11 -0.53 1.17
    0 -7 -11 -1.65 2.64
    0 7 11 1.55 1.91
    0 7 -11 0.3 1.5
    0 7 -12 12.21 1.25
    0 7 -12 10.5 1.52
    0 7 -12 10.75 1.56
    0 -7 -12 10.79 2.39
    0 7 -13 2.18 1.11
    0 7 -13 1.74 0.82
    0 -7 -13 -0.95 1.85
    0 7 -13 1.59 1.15
    0 7 13 1.12 1.34
    0 7 -14 1.09 0.83
    0 -7 -14 0.03 1.41
    0 7 14 1.94 0.99
    0 7 -14 3.08 0.89
    0 -8 0 264.54 13.23
    0 8 0 225.29 14.83
    0 8 1 -1.72 3.81
    0 -8 -1 6.81 2.71
    0 -8 -1 2.9 1.32
    0 -8 1 3.65 1.12
    0 8 -1 1.39 3.37
    0 -8 -2 4.72 1.93
    0 -8 -2 4.35 2.67
    0 -8 -2 2.26 1.33
    0 8 -2 4.98 3.33
    0 8 -2 0.2 2.91
    0 -8 -2 1.01 1.49
    0 8 -2 2.18 1.45
    0 8 2 4.58 3.96
    0 8 -3 90.83 6.92
    0 8 3 84.61 7.33
    0 -8 -3 99.27 6.59
    0 8 -3 94.57 5.2
    0 -8 -3 91.27 5.1
    0 8 -3 94.75 6.6
    0 8 -3 93.94 5.12
    0 -8 -3 95.97 5.26
    0 -8 -3 102.9 5.61
    0 8 4 25.8 4.56
    0 8 -4 24.35 3.55
    0 8 -4 25.93 2.12
    0 -8 -4 28.32 1.98
    0 8 4 21.1 2.08
    0 -8 -4 35.03 3.7
    0 8 -4 30.69 2.08
    0 8 -5 82.26 4.52
    0 -8 -5 84.04 4.57
    0 8 5 74.45 6.79
    0 8 -5 80.22 4.41
    0 8 5 74.6 4.53
    0 8 -5 75.73 5.68
    0 -8 -5 75.94 5.74
    0 -8 -5 77.08 4.36
    0 8 6 46.28 3.17
    0 -8 -6 46.2 2.81
    0 -8 -6 45.41 4.35
    0 -8 -6 49.78 3.2
    0 8 6 34.72 5.38
    0 8 -6 48.29 2.9
    0 -8 -7 9.7 1.3
    0 -8 -7 12.27 1.9
    0 8 7 11.12 1.98
    0 8 7 7.13 4
    0 -8 -7 9.88 2.76
    0 8 -7 11.38 1.36
    0 8 -7 13.82 1.55
    0 8 -8 9.42 1.33
    0 8 8 12.04 2.1
    0 8 -8 14.69 1.85
    0 -8 -8 9.53 1.21
    0 -8 -8 9.44 1.76
    0 8 -8 11.17 1.47
    0 8 9 5.48 1.85
    0 8 -9 7.92 1.73
    0 8 -9 6.9 1.27
    0 -8 -9 7.08 1.6
    0 8 -9 6.5 1.32
    0 -8 -10 21.74 2.99
    0 8 10 18.93 2.24
    0 -8 -10 22.45 1.85
    0 8 -10 21.92 2.01
    0 8 -11 13.34 1.53
    0 8 11 13.05 1.75
    0 8 -11 9.17 1.33
    0 -8 -11 10.13 1.24
    0 -8 -11 13.38 2.48
    0 8 -11 12.21 1.23
    0 8 -12 5.08 1.17
    0 -8 12 3.52 0.86
    0 8 -12 5.03 0.84
    0 8 12 2.91 1.31
    0 -8 -12 4.32 2.01
    0 8 -12 5.43 1.06
    0 8 -13 0.17 0.84
    0 8 -13 -0.81 0.74
    0 -8 -13 1.56 1.48
    0 -9 0 2.7 2.43
    0 9 0 5.38 3.44
    0 -9 0 -1.06 1.31
    0 -9 0 1.68 1.51
    0 -9 1 17.01 3.01
    0 9 -1 21.14 1.94
    0 9 -1 24.23 3.43
    0 9 1 15.89 4.13
    0 -9 -1 21.91 3.21
    0 9 -1 21.12 4
    0 -9 1 21.03 1.74
    0 -9 -1 19.41 1.98
    0 -9 -1 23.29 1.99
    0 9 -2 11.51 1.68
    0 9 -2 15.46 3.13
    0 9 2 19.07 4.2
    0 -9 -2 13.04 1.64
    0 -9 -2 16.09 2.86
    0 -9 -2 10.12 1.73
    0 9 -2 11.92 1.64
    0 -9 -3 -0.13 1.7
    0 -9 -3 2.75 1.36
    0 9 -3 1.42 1.6
    0 9 -3 1.9 1.39
    0 -9 -3 2.85 2.5
    0 -9 -3 3.73 2.08
    0 9 3 -1.67 3.83
    0 9 4 16.52 4.28
    0 9 -4 15.76 1.87
    0 -9 -4 16.33 2.05
    0 -9 -4 14.6 1.6
    0 -9 -4 14.77 3.1
    0 -9 -4 15.12 2.46
    0 9 -4 17.08 1.7
    0 9 -5 5.84 1.42
    0 9 -5 2.75 1.64
    0 -9 -5 2.65 1.22
    0 -9 -5 4.71 2.39
    0 -9 -6 73.79 4.36
    0 -9 -6 68.96 3.99
    0 9 -6 77.07 4.24
    0 9 6 64.04 4.19
    0 9 -6 80.61 4.11
    0 -9 -6 77.3 4.84
    0 -9 -7 16.41 2.78
    0 -9 -7 14.15 1.36
    0 9 -7 17.06 1.57
    0 9 7 14.77 1.87
    0 -9 -7 12.93 1.9
    0 -9 -8 2.54 1.52
    0 9 -8 3.51 1.16
    0 9 8 0.51 1.57
    0 9 9 13.75 1.84
    0 -9 -9 18.54 1.69
    0 9 -9 14.99 1.75
    0 -9 -9 14.62 2.61
    0 9 -10 2.4 1.24
    0 9 10 1.31 1.34
    0 9 -10 2.75 0.95
    0 -9 -10 1.74 1.11
    0 9 -11 3.87 0.74
    0 -9 -11 5.25 0.8
    0 9 11 2.8 1.17
    0 9 -11 4.43 1.07
    0 -9 -12 14.66 1.72
    0 9 -12 16.58 1.19
    0 10 0 41.69 2.63
    0 -10 0 36.63 2.55
    0 10 0 39.93 2.65
    0 -10 0 43.02 2.72
    0 -10 -1 21.73 1.92
    0 -10 -1 21.41 1.92
    0 -10 1 22.51 2.03
    0 10 1 20.11 1.89
    0 10 -1 26.91 1.95
    0 10 -1 24.67 1.99
    0 10 2 0.37 1.23
    0 10 -2 0.81 1.39
    0 -10 -2 2.69 1.47
    0 -10 -2 0.91 1.33
    0 -10 2 -1.01 1.55
    0 10 -2 0.04 1.43
    0 -10 -3 13.65 1.8
    0 10 3 10.3 1.38
    0 10 -3 11.54 1.6
    0 -10 -3 11.75 1.48
    0 10 -3 16.4 1.69
    0 -10 -4 19.67 1.61
    0 10 -4 19.22 1.85
    0 10 -4 19.15 1.71
    0 -10 -4 20.81 1.97
    0 -10 -5 5.78 2.07
    0 -10 -5 6.85 1.16
    0 10 -5 9.12 1.57
    0 -10 -5 7.89 1.75
    0 10 -5 7 1.3
    0 10 -6 22.48 1.95
    0 -10 -6 20.93 1.57
    0 10 -6 25.67 1.74
    0 -10 -6 20.42 2.47
    0 10 -7 3.41 1.35
    0 10 -7 3.6 1.08
    0 -10 -7 3.13 1.44
    0 -10 -7 6.84 2.05
    0 -10 -8 13.06 2.12
    0 -10 -8 12.26 1.48
    0 10 -8 13.86 1.21
    0 -10 -9 1.12 1.01
    0 10 -9 -0.74 0.75
    0 -10 -9 -2.11 1.8
    0 10 -10 2.25 0.85
    0 -10 -10 2.02 0.76
    0 -10 -10 1.25 1.46
    0 -10 10 2.15 0.69
    0 -11 0 0.12 1.18
    0 11 0 -0.36 1.21
    0 11 0 1.45 1.06
    0 11 -1 26.73 1.84
    0 11 1 26.41 1.85
    0 -11 -1 23.02 1.78
    0 -11 1 24.46 1.84
    0 11 -1 25.07 1.79
    0 -11 -1 21.02 1.74
    0 11 1 23.87 1.74
    0 -11 -2 5.17 1.17
    0 -11 2 6.09 1.23
    0 11 -2 5.06 1.24
    0 -11 -2 2.03 1.49
    0 -11 -2 6.52 1.22
    0 11 2 7.27 1.28
    0 11 2 6.92 1.04
    0 11 -2 5.18 1.2
    0 -11 -3 21.84 1.92
    0 11 3 26.83 1.92
    0 -11 3 28.27 1.88
    0 11 -3 28.83 1.84
    0 -11 -3 26.03 1.75
    0 -11 -3 24.5 2.15
    0 11 -3 26.03 1.9
    0 -11 -4 2.49 0.87
    0 11 -4 0.43 1.12
    0 11 -4 1.31 0.98
    0 -11 -4 0.7 1.25
    0 11 -5 33.96 1.97
    0 11 -5 34.94 2.11
    0 -11 -5 35.76 2.18
    0 11 -6 5.63 0.86
    0 -11 6 5.42 0.91
    0 11 -6 4.19 1.1
    0 11 -7 2.46 0.91
    0 -11 7 2.3 0.73
    0 -11 -7 3.18 1.03
    0 -11 -7 1.7 1.19
    0 -11 7 1.43 0.71
    0 -11 -8 2.37 0.8
    0 11 -8 3.12 0.76
    0 -11 8 1.91 0.62
    0 12 0 1.82 0.83
    0 -12 0 3.02 0.73
    0 12 1 2.96 0.83
    0 12 -1 4.14 0.83
    0 12 -1 3.86 0.69
    0 -12 1 4.31 0.76
    0 12 -2 5.29 0.82
    0 12 -2 5.03 0.77
    0 -12 2 4.45 0.76
    0 12 2 6.16 0.89
    0 12 3 4.19 0.82
    0 -12 -3 2.34 0.73
    0 12 -3 3.19 0.71
    0 12 -3 2.85 0.69
    0 12 4 17.26 1.13
    0 -12 -4 13.63 1.11
    1 0 -18 7.99 0.82
    1 0 -17 1.13 1.1
    1 0 -17 -0.16 1.01
    1 0 -16 29.91 2.21
    1 0 -16 28.6 2.17
    1 0 -15 1.32 1.68
    1 0 -15 -0.12 1.58
    1 0 -14 42.4 2.88
    1 0 -14 39.45 2.47
    1 0 -13 -0.49 1.7
    1 0 -13 0.68 1.7
    1 0 -13 3.36 2.68
    1 0 -13 0.26 3.36
    1 0 -13 0.28 1.25
    1 0 -12 70.4 3.75
    1 0 -12 66.11 3.83
    1 0 -12 62.16 5.43
    1 0 -12 65.04 3.96
    1 0 -12 70.7 5.83
    1 0 -11 0.86 1.16
    1 0 -11 1.1 1.34
    1 0 -11 0.46 0.94
    1 0 -11 -0.19 1.16
    1 0 -11 0.45 3.02
    1 0 -11 2.39 2.93
    1 0 -11 1.84 1.08
    1 0 -10 51.95 3.01
    1 0 -10 55.97 3.15
    1 0 -10 54.55 3.09
    1 0 -10 54.16 3.02
    1 0 -10 51.41 4.75
    1 0 -10 54.08 4.9
    1 0 -9 -0.65 0.98
    1 0 -9 0.29 1.1
    1 0 -9 -0.33 0.83
    1 0 -9 1.49 2.53
    1 0 -9 -0.39 0.86
    1 0 -9 -0.05 0.63
    1 0 -8 38 2.19
    1 0 -8 39.09 3.56
    1 0 -8 37.11 3.83
    1 0 -8 37.46 2.09
    1 0 -7 -1.07 2.35
    1 0 -7 0.57 2.49
    1 0 -6 174.75 10.14
    1 0 -6 199.16 10.23
    1 0 -5 -0.3 1.89
    1 0 -5 0.14 2.23
    1 0 -4 9999 497.69
    1 0 -4 9970.43 497.57
    1 0 -3 -0.46 1.67
    1 0 -3 0.58 1.15
    1 0 -3 0.02 1.03
    1 0 -2 0.06 0.8
    1 0 -2 -0.56 1.1
    1 0 -2 1.34 0.77
    1 0 -1 -0.33 0.53
    -1 0 0 685.14 34.19
    -1 0 -1 -0.6 0.85
    -1 0 -1 0.57 0.75
    -1 0 -1 -0.02 0.65
    -1 0 -1 0.66 0.45
    -1 0 -2 39.9 2.34
    -1 0 -2 39.24 2.63
    -1 0 -2 44.16 2.45
    -1 0 -3 2.66 1.35
    -1 0 -3 -0.67 1.77
    -1 0 -4 1383.24 68.76
    -1 0 -4 1360.48 68.58
    -1 0 -5 -0.25 1.87
    -1 0 -5 0.78 1.68
    -1 0 -6 13.79 2.34
    -1 0 -6 15.15 2.68
    -1 0 -7 1.99 2.47
    -1 0 -7 2.29 1.93
    -1 0 -8 -1.5 2.26
    -1 0 -8 -1.04 2.57
    -1 0 -9 -1.76 2.51
    -1 0 -9 0.52 1.09
    -1 0 -9 -1.65 2.32
    -1 0 -9 0.48 1.01
    -1 0 -9 0.5 1.17
    -1 0 -9 0.42 1.16
    -1 0 -10 6.99 1.32
    -1 0 -10 7.39 1.19
    -1 0 -10 8.1 1.39
    -1 0 -10 7.63 2.52
    -1 0 -10 8.95 2.99
    -1 0 -10 5.76 1.4
    -1 0 -11 0.49 1.42
    -1 0 -11 -3.19 2.64
    -1 0 -11 0.7 1.2
    -1 0 -11 0.04 1.46
    -1 0 -11 2.51 1.36
    -1 0 -12 9.84 1.5
    -1 0 -12 7.49 1.77
    -1 0 -12 11.05 1.8
    -1 0 -12 10.98 1.59
    -1 0 -13 0.81 1.66
    -1 0 -13 1.11 1.71
    -1 0 -13 0.18 1.42
    -1 0 -14 78.79 4.65
    -1 0 -14 81.03 4.67
    -1 0 -14 82.13 4.48
    -1 0 -15 -1.25 1.5
    -1 0 -15 -0.58 1.59
    -1 0 -15 0.84 1.18
    -1 0 -16 1.83 0.92
    -1 0 -16 2.74 1.26
    -1 0 -16 2.64 1.35
    -1 0 -17 -0.12 0.86
    -1 0 -17 -0.29 0.98
    1 1 -18 4.7 0.68
    1 -1 -18 3.58 0.67
    1 -1 -17 6.94 1.18
    1 1 -17 8.89 1.22
    1 -1 -17 8.15 1.23
    1 -1 -16 12.77 1.65
    1 1 -16 14.99 1.66
    1 1 -16 12.81 1.27
    1 1 -16 12.88 1.44
    1 -1 -16 13.62 1.68
    1 1 -15 1.58 1.6
    1 -1 -15 1.84 1.61
    1 1 -15 2.91 1.24
    1 1 -15 2.25 1.4
    1 -1 -15 1.22 1.68
    1 1 -14 143.67 7.38
    1 -1 -14 145.56 7.54
    1 1 -14 132.88 7.44
    1 1 -14 138.33 7.51
    1 -1 -14 139.98 7.52
    1 1 -13 42.75 2.93
    1 1 -13 42 2.98
    1 1 -13 44.58 2.66
    1 -1 -13 40.63 4.63
    1 1 -13 45.65 2.79
    1 1 -13 34.61 4.72
    1 -1 -13 52.03 3.05
    1 1 -13 40.51 2.5
    1 -1 -13 48.01 3.11
    1 1 -13 41.41 2.79
    1 -1 -13 44.48 4.56
    1 1 -12 3.15 1.31
    1 1 -12 1.72 3.23
    1 1 -12 1.25 0.89
    1 -1 -12 2.8 1.7
    1 1 -12 1.65 1.17
    1 -1 -12 -1.23 2.92
    1 -1 -12 3.22 1.12
    1 1 -12 1.06 1.53
    1 -1 -12 7.33 3.16
    1 1 -11 65.85 3.72
    1 -1 -11 62.98 5.58
    1 1 -11 61.78 5.5
    1 1 -11 67 3.66
    1 -1 -11 63.25 3.72
    1 -1 -11 69.52 5.38
    1 1 -11 63.38 3.73
    1 1 -11 64.43 3.55
    1 1 -11 60.35 5.26
    1 -1 -11 66.77 3.6
    1 1 -11 66.32 3.62
    1 -1 -11 66.16 3.65
    1 -1 -10 534.03 25.96
    1 -1 -10 517.95 27.22
    1 1 -10 501.13 27.28
    1 1 -10 549.4 25.96
    1 -1 -10 477.99 25.95
    1 1 -10 491.97 27.19
    1 -1 -10 507.11 25.94
    1 1 -10 499.76 25.93
    1 1 -10 535.41 26
    1 1 -10 508.12 25.98
    1 1 -10 523.99 26.02
    1 1 -10 532.93 25.93
    1 -1 -10 488.31 27.26
    1 -1 -10 516.72 25.99
    1 1 -9 -4.99 2.85
    1 1 -9 0.66 0.9
    1 -1 -9 -0.81 1.06
    1 -1 -9 1.2 1.06
    1 1 -9 0.52 0.92
    1 -1 -9 0.32 0.92
    1 -1 -9 -1.51 2.71
    1 1 -9 4.29 2.5
    1 1 -9 0.29 0.88
    1 1 -9 -0.21 1.1
    1 1 -9 1.02 0.77
    1 -1 -9 -2.27 2.72
    1 1 -9 -1.39 1.06
    1 -1 -9 -0.07 0.82
    1 -1 -8 154.2 9.13
    1 -1 -8 164.41 9.08
    1 1 -8 156.26 7.96
    1 1 -8 156.22 8
    1 1 -8 157.38 9.19
    1 1 -8 160.03 9.16
    1 -1 -8 156.68 8
    1 1 -7 39.57 3.83
    1 -1 -7 46.6 3.97
    1 1 -7 48 4.04
    1 -1 -7 53.88 3.91
    1 1 -6 74.51 5.06
    1 -1 -6 76.16 4.98
    1 -1 -6 84.88 5.07
    1 1 -6 74.1 4.64
    1 1 -6 74.11 5.02
    1 1 -5 277.06 14.02
    1 -1 -5 283.08 14.09
    1 1 -5 267.98 13.89
    1 -1 -5 263.54 13.96
    1 1 -5 255.25 14.17
    1 -1 -5 272.3 14.1
    1 1 -5 263.83 14.14
    1 -1 -4 -0.67 1.96
    1 1 -4 1.34 2.24
    1 1 -4 1.91 1.45
    1 1 -4 2.55 2.1
    1 -1 -4 3.06 1.59
    1 1 -4 1.87 1.6
    1 -1 -4 1.58 1.92
    1 -1 -4 2.8 1.25
    1 1 -3 29.16 2.16
    1 1 -3 29.27 2.54
    1 1 -3 28.38 2.06
    1 -1 -3 23.51 2.3
    1 -1 -3 29.43 1.83
    1 -1 -2 345.45 17.93
    1 1 -2 360.29 17.84
    1 1 -1 60.17 3.1
    1 -1 -1 56.85 3.2
    -1 1 0 183.06 9.83
    -1 1 0 187.37 9.67
    -1 -1 0 199.25 9.67
    -1 1 -1 204.11 10.18
    -1 1 -1 193.03 9.89
    -1 1 -1 191.55 10.15
    -1 1 -1 197.57 10.02
    -1 -1 -1 211.73 10.03
    -1 1 -2 250.7 12.93
    -1 -1 -2 239.4 12.9
    -1 -1 -2 274.7 12.97
    -1 -1 -2 259.77 12.96
    -1 1 -2 246.36 12.93
    -1 -1 -3 39.88 2.9
    -1 1 -3 40.92 2.89
    -1 1 -3 37.16 2.84
    -1 -1 -3 38.4 2.81
    -1 1 -3 33.18 2.47
    -1 -1 -3 34.65 2.67
    -1 -1 -4 90.81 5.08
    -1 1 -4 75.14 4.75
    -1 -1 -4 85.54 5.1
    -1 1 -4 85.1 5.07
    -1 1 -4 94.11 5.17
    -1 -1 -4 79.49 4.84
    -1 1 -5 2.13 2.04
    -1 -1 -5 1.14 1.72
    -1 -1 -5 -0.33 2.11
    -1 1 -5 -0.96 1.76
    -1 1 -5 0.08 2.07
    -1 -1 -6 16.92 2.39
    -1 1 -6 11.64 2.27
    -1 1 -6 20.73 2.66
    -1 -1 -6 13.23 2.8
    -1 1 -6 17.1 2.62
    -1 -1 -7 4.5 2.01
    -1 1 -7 5.62 2.42
    -1 1 -7 1.11 2.5
    -1 1 -7 2.24 2.07
    -1 -1 -7 5.04 2.51
    -1 1 -7 3.01 0.67
    -1 1 -8 1.97 2.01
    -1 1 -8 0.15 2.63
    -1 -1 -8 0.15 2.6
    -1 -1 -8 -0.24 2.21
    -1 1 -8 0.43 0.67
    -1 -1 -9 77.56 4.09
    -1 1 -9 71.74 4.16
    -1 1 -9 77.09 4.09
    -1 -1 -9 90.4 5.36
    -1 1 -9 71.46 4.17
    -1 1 -9 77.07 4
    -1 -1 -9 79.62 4.21
    -1 -1 -9 75.48 4.22
    -1 1 -9 70.26 5.54
    -1 -1 -9 75.23 4.11
    -1 -1 -9 80.88 5.79
    -1 1 -9 72.09 5.17
    -1 1 -10 12.9 2.54
    -1 -1 -10 7.41 1.25
    -1 1 -10 7.68 1.47
    -1 1 -10 6.93 1.4
    -1 1 -10 5.05 3.06
    -1 1 -10 8.57 1.38
    -1 -1 -10 7.9 1.29
    -1 -1 -10 10.27 3.12
    -1 1 -10 7.05 0.9
    -1 -1 -10 5.37 1.35
    -1 1 -10 5.95 1.19
    -1 -1 -10 7.24 1.48
    -1 -1 -10 12.66 2.75
    -1 -1 -11 -1.46 1.58
    -1 -1 -11 -0.37 2.52
    -1 -1 -11 0.72 1.14
    -1 1 -11 0.64 0.83
    -1 1 -11 1.26 1.37
    -1 1 -11 1.74 1.43
    -1 1 -11 0.74 1.21
    -1 1 -11 1 1.43
    -1 -1 -11 1.12 1.27
    -1 -1 -11 -0.32 1.52
    -1 1 -12 38.25 2.82
    -1 1 -12 47.7 2.86
    -1 -1 -12 43.05 3
    -1 -1 -12 47.22 2.77
    -1 1 -12 38.38 2.98
    -1 1 -12 46.75 2.73
    -1 -1 -12 40.98 3.02
    -1 1 -13 9.27 1.5
    -1 1 -13 8.57 1.63
    -1 1 -13 12.54 1.94
    -1 -1 -13 11.18 1.86
    -1 1 -13 10.84 1.74
    -1 -1 -13 11.05 1.48
    -1 -1 -13 12.49 2.03
    -1 -1 -14 39.57 3.04
    -1 -1 -14 45.86 2.71
    -1 -1 -14 44.78 3.04
    -1 1 -14 45.65 2.85
    -1 1 -14 43.61 2.87
    -1 1 -14 42.44 3
    -1 -1 -15 -1.67 1.61
    -1 -1 -15 -1.76 1.55
    -1 1 -15 0.58 1.32
    -1 1 -15 -1.46 1.54
    -1 -1 -15 2.26 1.03
    -1 1 -15 1.87 1.26
    -1 1 -16 2.98 1.1
    -1 1 -16 1 1.02
    -1 -1 -16 2.34 1.26
    -1 -1 -16 4.94 1.35
    -1 1 -16 1.69 1.29
    -1 -1 -17 11.8 1.12
    -1 1 -17 10.13 1.13
    -1 -1 -17 11.17 1.12
    -1 1 -17 9.13 0.87
    1 2 -17 1.62 0.69
    1 -2 -17 2.21 1.07
    1 2 -17 2.25 0.97
    1 -2 -17 3 0.9
    1 -2 -16 -1.42 1.42
    1 2 -16 -1 1.01
    1 -2 -16 0.53 1.25
    1 2 -16 -0.6 1.23
    1 -2 -15 26.64 2.31
    1 -2 -15 21.89 2.08
    1 2 -15 27.52 1.98
    1 2 -15 24.42 2.12
    1 2 -14 3.14 1.48
    1 2 -14 0.4 1.34
    1 -2 -14 1.53 1.93
    1 2 -14 1.93 1.14
    1 2 -14 2.48 1.64
    1 -2 -14 1.28 1.65
    1 2 -14 2.84 1.31
    1 2 -13 -0.06 1.01
    1 2 -13 -1.75 1.64
    1 2 -13 0.75 3.05
    1 2 -13 -0.08 1.48
    1 2 -13 0.64 1.13
    -1 2 13 0.87 1.34
    1 2 -13 2.86 1.41
    1 2 -13 2.32 1.32
    1 -2 -13 0.13 1.65
    1 -2 -13 1.01 2.92
    1 -2 -13 4.68 2.91
    1 -2 -13 -1.06 1.73
    -1 2 12 23.9 2.02
    1 -2 -12 19.66 3.57
    1 2 -12 24.25 1.96
    1 -2 -12 23.92 2.16
    1 2 -12 23.27 3.7
    1 2 -12 22.41 1.73
    1 -2 -12 25.52 2.35
    1 2 -12 25.61 1.82
    1 2 -12 30.14 2.03
    1 -2 -12 28.58 4.09
    1 2 -12 19.76 2.14
    1 2 -11 164.95 8.97
    1 2 -11 178.1 8.9
    1 2 -11 167.82 10.57
    1 2 -11 172.56 9.01
    1 2 -11 168.86 8.9
    1 -2 -11 184.29 10.6
    1 -2 -11 162.94 10.6
    1 2 -11 176.61 9.04
    1 -2 -11 179.22 8.91
    1 2 -10 0.58 0.89
    1 2 -10 2.98 1.18
    1 -2 -10 0.79 2.95
    1 -2 -10 1.97 0.96
    1 2 -10 6.2 2.74
    1 -2 -10 1.3 1.17
    1 2 -10 1.52 1.2
    1 -2 -10 0.18 2.67
    1 2 -10 4.15 1.16
    1 2 -10 1.54 1
    1 2 -9 0.86 1.1
    1 2 -9 1.64 0.95
    1 2 -9 -1 2.35
    1 2 -9 0.53 1.09
    1 -2 -9 1.74 0.87
    1 -2 -9 1.37 2.67
    1 -2 -9 1.32 1.06
    1 -2 -9 -0.47 2.52
    1 2 -9 1.37 0.81
    1 2 -9 0.17 1.02
    1 2 -8 257.73 12.89
    1 -2 -8 272.16 13.27
    1 2 -8 236.17 12.13
    1 -2 -8 256.01 13.32
    1 2 -8 245.94 13.17
    1 -2 -8 234.15 12.14
    1 2 -7 435.97 22.49
    1 2 -7 457.91 22.31
    1 -2 -7 439.48 22.55
    1 -2 -7 429.55 21.7
    1 -2 -7 468.78 22.56
    1 2 -7 425.18 21.68
    1 -2 -6 6.96 2.3
    1 -2 -6 6.75 2.22
    1 2 -6 5.09 1.84
    1 2 -6 6.45 2.13
    1 2 -5 52.1 3.53
    1 -2 -5 53.85 3.62
    1 -2 -5 48.81 3.65
    1 2 -5 54.07 3.47
    1 -2 -5 46.08 3.62
    1 2 -4 3.27 1.61
    1 -2 -4 2.05 1.84
    1 -2 -4 2.27 1.94
    1 2 -4 2.31 1.72
    1 2 -3 530.29 26.46
    1 -2 -3 511.94 26.56
    1 -2 -3 544.81 26.49
    1 2 -3 532.32 26.44
    1 2 -3 496.31 26.46
    1 -2 -2 1366.28 70.42
    1 2 -2 1442.94 70.4
    1 2 -2 1408.83 70.38
    1 2 -1 1093.65 52.98
    -1 -2 1 993.46 52.85
    1 2 -1 1123.97 52.92
    -1 2 0 727.98 36.67
    -1 -2 0 788.05 36.54
    -1 2 0 724.62 36.69
    -1 2 0 720.54 36.38
    1 -2 0 738.06 36.6
    -1 -2 0 710.47 36.38
    1 -2 1 24.41 2.02
    -1 2 -1 21.75 2.38
    -1 2 -1 27.58 1.64
    -1 2 -1 23.3 2.56
    -1 -2 -1 23.41 1.64
    -1 -2 -1 18.34 1.94
    -1 2 -2 119.4 6.25
    -1 -2 -2 108.07 5.82
    -1 2 -2 110.43 5.79
    -1 -2 -2 104.92 5.87
    1 -2 2 103.31 5.78
    -1 2 -3 384.53 19.39
    -1 2 -3 336.64 19.43
    -1 2 -3 383.43 19.42
    -1 -2 -3 394.75 19.43
    -1 -2 -3 365.46 19.45
    -1 -2 -3 419.52 19.45
    -1 -2 -4 240.1 12.78
    -1 2 -4 255.74 12.81
    -1 2 -4 238.4 12.81
    -1 -2 -4 242.78 12.82
    -1 2 -5 53.2 3.7
    -1 2 -5 56.54 3.79
    -1 -2 -5 46.28 3.44
    -1 -2 -5 49.42 3.75
    -1 -2 -6 7.91 2.19
    -1 2 -6 8.93 2.38
    -1 2 -6 7.31 2.42
    -1 -2 -6 8.87 2.42
    -1 -2 -7 138.14 8.31
    -1 2 -7 147.46 7.41
    -1 2 -7 141.98 7.41
    -1 2 -7 157.89 8.37
    -1 -2 -7 153.78 8.57
    -1 2 -7 143.83 8.45
    -1 2 -8 173.4 9.25
    -1 -2 -8 184.73 10.54
    -1 2 -8 190.05 9.26
    -1 -2 -8 182.43 9.35
    -1 -2 -8 195.29 10.29
    -1 2 -8 179.94 9.3
    -1 2 -8 197.88 10.3
    -1 2 -8 177.34 10.35
    -1 2 -9 23.63 2.99
    -1 2 -9 20.85 1.47
    -1 2 -9 18.3 3.11
    -1 -2 -9 20.36 1.7
    -1 2 -9 20.74 1.61
    -1 2 -9 20.26 1.69
    -1 -2 -9 22.43 1.52
    -1 -2 -9 26.68 3.11
    -1 2 -9 21.34 1.59
    -1 -2 -9 18 3.15
    -1 -2 -10 2.99 1.37
    -1 2 -10 5.05 1.15
    -1 2 -10 3.32 1.21
    -1 -2 -10 5.91 1.11
    -1 2 -10 5.73 1.32
    -1 -2 -10 3.29 2.55
    -1 2 -10 3.89 0.94
    -1 2 -11 45.89 2.99
    -1 2 -11 44.07 2.82
    -1 -2 -11 46.22 2.74
    -1 -2 -11 46.63 3.08
    -1 2 -11 45.32 2.77
    -1 2 -11 47.61 2.94
    -1 -2 -11 45.22 2.99
    -1 2 -11 45.45 2.79
    -1 2 -11 46.93 2.67
    -1 -2 -11 42.3 4.27
    -1 -2 -12 4.64 1.75
    -1 2 -12 -0.79 1.36
    -1 -2 -12 3.31 2.58
    -1 -2 -12 1.36 1.62
    -1 2 -12 -0.91 1.57
    -1 2 -12 1.92 1.62
    -1 -2 -12 0.83 1.17
    -1 2 -12 -0.73 1.36
    -1 2 -12 -0.54 1.15
    -1 -2 -13 20.73 2.36
    -1 2 -13 25.8 1.87
    -1 2 -13 19.44 2.1
    -1 2 -13 25.08 2.15
    -1 -2 -13 18.26 2.08
    -1 -2 -13 18.37 1.69
    -1 2 -14 1.8 1.6
    -1 2 -14 2.63 1.26
    -1 -2 -14 0.93 1.6
    -1 -2 -14 0.27 1.8
    -1 2 -14 1.21 1.51
    -1 -2 -15 49.47 3.24
    -1 2 -15 51.79 3.02
    -1 2 -15 49.31 3.1
    -1 -2 -15 50.23 3.08
    -1 -2 -16 -0.32 1.1
    -1 2 -16 0.05 1.15
    -1 2 -16 -1.08 1.02
    -1 -2 -16 -0.34 1.35
    -1 2 -17 8.33 1
    -1 -2 -17 9.44 1.12
    -1 2 -17 9.6 0.88
    -1 -2 -17 9.22 0.98
    1 3 -17 3.02 0.72
    1 -3 -17 1.95 0.71
    1 3 -17 1.82 0.68
    1 -3 -16 2.8 1.07
    1 3 -16 1.28 1.01
    1 3 -16 -0.3 1.06
    1 3 -15 8.62 1.4
    1 -3 -15 10.7 1.48
    1 3 -15 9.69 1.47
    -1 3 14 6.87 1.48
    1 3 -14 5.04 1.09
    1 3 -14 5.06 1.46
    1 -3 -14 4.6 1.49
    1 3 -14 6.36 1.43
    1 3 -14 8.23 1.62
    -1 3 13 47.3 2.93
    1 3 -13 41.08 2.85
    1 3 -13 41.09 2.83
    1 -3 -13 43.74 3.14
    1 -3 -13 40.29 4.58
    1 3 -13 42.29 2.62
    1 -3 -13 43.76 2.91
    1 3 -13 46.9 2.64
    1 3 -12 9.7 2.97
    1 -3 -12 6.36 2.18
    1 3 -12 6.44 1.54
    1 -3 -12 6.25 1.56
    1 -3 -12 4.04 1.74
    1 3 -12 4.25 1.25
    1 -3 -12 10.05 3.05
    1 3 -12 6.89 1.52
    1 -3 -12 5.18 2.99
    1 3 -12 7.88 1.6
    1 3 -12 4.4 1.22
    -1 3 12 8.24 1.67
    1 3 -11 25.68 1.92
    1 3 -11 26.65 2.09
    1 3 -11 28.26 3.74
    1 3 -11 30.01 2.15
    1 3 -11 26.93 2.11
    1 -3 -11 26.35 1.86
    1 3 -11 28.94 1.93
    1 -3 -11 25.71 3.74
    1 -3 -11 27.79 2.11
    1 -3 -11 26.9 2.34
    1 -3 -11 28.72 3.78
    1 3 -10 0.31 1.2
    1 3 -10 -0.19 2.76
    1 3 -10 0.24 1.06
    1 3 -10 -1.06 1.22
    1 -3 -10 -0.2 2.65
    1 -3 -10 1.33 2.82
    1 -3 -10 1.95 1.18
    1 3 -10 -0.55 1.05
    1 -3 -10 0.9 1.01
    1 3 -9 2.38 1.02
    1 3 -9 2.93 1
    1 -3 -9 3.12 2.64
    1 -3 -9 5.13 2.59
    1 3 -9 1.86 1.13
    1 3 -9 3.72 2.06
    1 -3 -9 2.83 1.1
    1 3 -9 6.5 2.5
    1 -3 -9 1.67 0.99
    1 3 -9 2.75 1.05
    1 3 -8 21.36 1.68
    1 -3 -8 25.62 1.61
    1 3 -8 25.15 1.58
    1 -3 -8 21.21 3.14
    1 3 -8 20.9 2.9
    1 3 -8 26.56 2.62
    1 -3 -8 24.23 3.27
    1 3 -8 22.42 1.57
    1 3 -7 416.16 21.21
    1 -3 -7 422.65 22.07
    1 -3 -7 418.05 22.08
    1 3 -7 432.84 21.85
    1 -3 -7 430.25 21.22
    1 3 -7 407.9 21.98
    1 -3 -6 0.96 0.78
    1 -3 -6 -0.45 2.36
    1 -3 -6 1.99 1.94
    1 -3 -6 -0.41 2.33
    1 3 -6 -0.48 1.91
    1 3 -6 -0.66 1.96
    1 3 -5 429.44 21.8
    1 -3 -5 429.23 22.08
    1 -3 -5 421.52 21.85
    1 3 -5 422.49 21.83
    1 -3 -4 0.61 2.12
    1 -3 -4 1.58 1.58
    1 3 -4 -0.88 1.75
    1 3 -4 2.13 1.55
    1 -3 -3 205.08 10.56
    1 3 -3 196.25 10.46
    1 3 -3 198.2 10.46
    1 -3 -3 201.13 10.34
    1 3 -3 191.9 10.29
    1 3 -3 206.7 10.55
    1 3 -2 316.54 14.82
    1 3 -2 278.29 14.47
    1 -3 -2 279.67 14.49
    -1 -3 2 289.64 14.48
    1 3 -2 283.37 14.68
    1 3 -1 348.65 15.14
    1 3 -1 271.75 15.29
    1 3 -1 321.39 15.37
    1 -3 -1 272.17 15.55
    -1 -3 1 285.2 15.13
    1 -3 -1 263.63 15.14
    1 3 -1 311.49 15.61
    -1 -3 1 380.91 15.43
    1 3 0 18.26 1.89
    -1 -3 0 18.01 1.69
    -1 3 0 18.06 2.74
    1 -3 0 23.06 2.22
    -1 3 0 22.15 2.62
    1 3 0 16.85 1.46
    -1 -3 0 26.32 2
    1 -3 1 697.44 33.66
    -1 -3 -1 723.44 33.74
    -1 -3 -1 680.79 33.6
    -1 3 -1 689.1 33.87
    -1 3 -1 690.3 33.81
    1 3 1 643.87 33.37
    -1 3 -1 651.12 33.37
    -1 3 -2 254.98 13.64
    -1 -3 -2 258.5 13.39
    1 -3 2 262.45 13.36
    1 -3 3 10.37 1.38
    -1 3 -3 9.12 2.23
    -1 3 -3 11.16 2.6
    -1 3 -4 239.75 12.43
    -1 -3 -4 230.97 12.22
    1 -3 4 226.14 12.03
    -1 -3 -4 243.92 12.41
    -1 3 -5 4.24 2.24
    1 -3 5 6.19 1.37
    -1 -3 -5 0.82 2.16
    -1 3 -5 1.09 1.9
    -1 3 -5 4.23 0.75
    -1 -3 -5 3.84 2
    -1 -3 -6 111.61 6.67
    -1 3 -6 107.92 6.51
    -1 3 -6 110.17 5.67
    -1 3 -6 113.33 6.63
    -1 -3 -6 111.51 6.6
    -1 3 -7 2.01 2.31
    -1 3 -7 1.87 0.83
    -1 3 -7 0.39 0.76
    -1 3 -7 1.88 2.19
    -1 -3 -7 0.13 2.15
    -1 -3 -7 1.81 2.28
    -1 3 -8 28.85 1.9
    -1 3 -8 31.76 1.92
    -1 -3 -8 27.39 3.26
    -1 3 -8 28.8 1.94
    -1 -3 -8 30.82 2.18
    -1 -3 -8 31.21 1.99
    -1 -3 -8 31.95 3.43
    -1 3 -8 28.29 1.89
    -1 -3 -8 30.56 2.47
    -1 3 -8 34.54 3.22
    -1 3 -8 30.96 1.99
    -1 3 -8 32.47 1.99
    -1 3 -8 31.18 1.87
    -1 -3 -9 251.43 12.03
    -1 -3 -9 239.45 11.86
    -1 3 -9 219.49 11.74
    -1 3 -9 216.35 11.75
    -1 3 -9 233.94 11.71
    -1 3 -9 224.9 11.73
    -1 -3 -9 228.76 11.78
    -1 3 -9 253.53 12.87
    -1 3 -9 234.11 11.78
    -1 -3 -9 261.13 13.03
    -1 -3 -10 63.78 4.98
    -1 3 -10 53.75 3.42
    -1 3 -10 61.13 3.38
    -1 3 -10 59 3.53
    -1 3 -10 60.95 3.45
    -1 -3 -10 63.69 3.54
    -1 -3 -10 68.07 3.73
    -1 3 -10 58.81 3.48
    -1 3 -11 7.63 1.43
    -1 3 -11 6.37 1.42
    -1 -3 -11 2.43 2.8
    -1 -3 -11 6.84 1.86
    -1 3 -11 6.18 1.14
    -1 -3 -11 8.58 1.54
    -1 3 -11 7.12 1.39
    -1 -3 -12 31.95 2.37
    -1 3 -12 27.58 2.32
    -1 3 -12 29.75 2.16
    -1 3 -12 33.57 2.24
    -1 -3 -12 29.43 3.78
    -1 -3 -12 32.71 2.64
    -1 3 -13 45.32 2.92
    -1 -3 -13 40.21 2.81
    -1 3 -13 45.78 2.69
    -1 3 -13 41.08 2.78
    -1 3 -13 39.87 2.63
    -1 3 -14 21.16 1.91
    -1 3 -14 18.39 1.59
    -1 -3 -14 14.52 1.76
    1 3 14 18.09 1.77
    -1 3 -14 16.63 1.74
    -1 3 -15 1.98 1.08
    -1 -3 -15 0.87 1.22
    -1 3 -15 4.38 1.3
    -1 3 -15 1.47 1.3
    -1 3 -16 0.27 0.98
    -1 3 -16 -0.02 0.96
    -1 -3 -16 1.01 0.96
    -1 -3 -17 24.6 1.52
    -1 3 -17 22.2 1.41
    1 -4 -17 1.81 0.75
    1 4 -16 57.11 3.16
    1 -4 -16 57.22 3.25
    -1 4 15 12.66 1.37
    1 -4 -15 11.17 1.68
    1 4 -15 12.68 1.36
    1 -4 -15 9.31 1.26
    1 -4 -14 8.2 1.8
    1 4 -14 7.26 1.04
    1 -4 -14 6.61 1.33
    1 4 -14 6.05 1.3
    -1 4 14 9.39 1.58
    1 4 -14 7.98 1.43
    1 4 -14 6.36 1.65
    1 -4 -13 1.19 1.72
    1 4 -13 -0.17 1.07
    -1 4 13 0.14 1.69
    1 4 -13 1.85 1.27
    1 -4 -13 2.4 2.05
    1 -4 -13 0.78 1.28
    1 4 -13 -0.15 1.43
    1 4 -13 -0.85 1.08
    1 4 -12 3.82 1.56
    1 -4 -12 1.82 2.28
    -1 4 12 0.79 1.75
    1 -4 -12 3.8 1.86
    1 -4 -12 0.23 2.98
    1 4 -12 3.89 1.19
    1 4 -12 1.22 1.32
    1 -4 -12 3.6 1.36
    1 4 -12 2.41 1.22
    1 -4 -11 10.57 1.47
    1 -4 -11 9.82 1.75
    1 4 -11 8.61 1.4
    1 -4 -11 12.46 2.56
    1 4 -11 8.77 1.66
    1 -4 -11 8.79 3.2
    1 4 -11 8.96 1.33
    1 -4 -11 9.67 1.25
    1 4 -11 10.58 1.41
    1 -4 -10 7.85 3.16
    1 -4 -10 8.3 1.18
    1 4 -10 5.2 1.5
    1 -4 -10 7.78 1.28
    1 -4 -10 8.64 2.56
    1 4 -10 7.19 1.25
    1 -4 -10 7.41 1.64
    1 4 -10 6.6 1.26
    1 4 -10 8.31 1.53
    1 4 -9 0.16 2.22
    1 4 -9 -0.26 1.93
    1 -4 -9 1.76 0.97
    1 -4 -9 4.26 2.35
    1 4 -9 1.13 1.26
    1 4 -9 -0.31 1.21
    1 -4 -9 0.54 2.73
    1 -4 -9 -1.28 1.36
    1 4 -9 1.7 1.06
    1 4 -9 1.34 0.98
    1 4 -8 426.88 23.76
    1 4 -8 443.27 22.89
    1 -4 -8 476.83 22.92
    1 4 -8 464.27 23.67
    1 4 -8 438.2 22.96
    1 -4 -8 438.73 23.84
    1 -4 -8 481.66 24.08
    1 4 -8 468.45 22.96
    1 4 -7 1.29 1.9
    1 -4 -7 1.1 2.42
    1 -4 -7 1.1 1.98
    1 -4 -7 1.88 0.93
    1 4 -7 2.27 0.99
    1 4 -7 1.74 0.88
    1 4 -7 1.36 1.05
    1 4 -7 0.12 2.03
    1 -4 -6 8.3 2.69
    1 -4 -6 12.85 2.07
    1 4 -6 9.67 2.07
    1 -4 -6 12.67 1.1
    1 4 -6 11.51 1.92
    1 4 -6 12.38 1.08
    1 4 -5 211.85 11.43
    1 4 -5 238.97 11.69
    1 4 -5 214.84 10.95
    1 -4 -5 215.69 10.97
    1 -4 -5 237.46 12.08
    1 -4 -5 209.19 11.48
    1 4 -4 83.31 4.81
    1 4 -4 81.75 5.15
    1 -4 -4 86.49 4.88
    1 -4 -4 86.07 4.46
    1 -4 -4 89.7 5.4
    1 -4 -3 16.76 1.5
    1 -4 -3 16.48 2.55
    1 -4 -3 17.74 2.5
    1 4 -3 15.38 2.5
    1 -4 -2 -0.71 2.23
    1 4 -2 4.9 2.37
    -1 -4 2 0.81 1.18
    -1 4 1 0.56 2.59
    -1 -4 1 3.05 1.21
    1 4 -1 0.14 1.23
    1 -4 -1 2.42 2.1
    -1 4 1 0.71 2.85
    -1 -4 1 1.61 1.47
    1 4 -1 2.1 2.36
    1 4 -1 -0.7 1.39
    -1 -4 0 58.6 3.58
    1 4 0 63.26 3.46
    1 -4 0 65.57 4.08
    1 4 0 62.72 3.75
    -1 -4 0 60.27 3.89
    -1 4 0 56.31 4.62
    -1 4 0 60.62 4.35
    1 -4 1 302.2 15.3
    -1 4 -1 291.01 15.66
    -1 -4 -1 303.58 15.17
    -1 4 -1 287.53 15.45
    -1 -4 -1 283.49 15.39
    -1 4 -2 4.25 2.65
    1 -4 2 8.23 1.78
    -1 4 -3 15.5 2.63
    -1 4 -3 16.68 3.06
    1 -4 3 17.63 1.89
    1 -4 4 33.82 2.33
    -1 4 -4 31.08 1.82
    -1 4 -4 31.33 3.1
    -1 -4 -4 28.09 3.06
    -1 4 -5 72.93 3.85
    -1 -4 -5 81.63 4.96
    -1 4 -5 81.72 5
    -1 4 -5 71.33 3.85
    -1 4 -6 71.13 4.67
    -1 4 -6 64.53 3.47
    -1 -4 -6 63.45 4.73
    -1 4 -7 16.44 1.4
    -1 4 -7 19.13 2.73
    -1 -4 -7 17.92 1.39
    -1 -4 -7 11.79 2.52
    -1 -4 -7 19.39 2.2
    -1 4 -7 16.6 1.33
    -1 4 -7 17.63 1.41
    -1 4 -7 16.87 1.36
    -1 4 -7 17.57 1.48
    -1 4 -7 16.69 1.39
    -1 -4 -7 16.8 1.48
    -1 -4 -8 45.96 3.22
    -1 4 -8 50.84 3.93
    -1 -4 -8 45.56 2.8
    -1 4 -8 44.24 2.66
    -1 4 -8 43.82 2.63
    -1 4 -8 46.41 2.62
    -1 -4 -8 38.3 3.84
    -1 4 -8 45.35 2.65
    -1 4 -8 44.29 2.73
    -1 4 -8 44.72 2.69
    -1 4 -9 11.17 1.51
    -1 -4 -9 10.54 1.31
    -1 4 -9 8.64 1.33
    -1 4 -9 10.11 1.26
    -1 4 -9 13.06 2.71
    -1 4 -9 12.57 1.45
    -1 -4 -9 13.9 2.92
    -1 -4 -9 10.19 1.62
    -1 4 -9 9.3 1.33
    -1 4 -9 11.57 1.26
    -1 -4 -9 11.6 2.2
    -1 -4 -10 126.4 7.41
    -1 4 -10 128.74 8.26
    -1 4 -10 139.57 7.13
    -1 4 -10 141.06 7.03
    -1 4 -10 131.64 7.02
    -1 -4 -10 144.66 7.24
    -1 4 -10 140.52 7.11
    -1 -4 -10 130.85 7.05
    -1 -4 -10 136.06 8.51
    -1 4 -10 125.57 7.04
    -1 -4 -11 15.47 1.98
    -1 -4 -11 15.51 1.67
    -1 -4 -11 10.34 2.41
    -1 4 -11 18.02 1.72
    -1 4 -11 13.19 1.61
    -1 4 -11 13.4 1.55
    -1 -4 -11 17.28 3.24
    -1 4 -12 1.92 1.31
    -1 -4 -12 1.28 2.72
    -1 -4 -12 -2.28 1.38
    -1 -4 -12 -0.43 1.83
    -1 4 -12 -1 1.26
    -1 4 -12 -0.51 1.38
    -1 4 -12 0.42 1.64
    -1 4 -13 4.49 1.71
    -1 4 -13 3.93 1.34
    -1 4 -13 4.9 1.34
    -1 -4 -13 2.35 1.32
    -1 -4 -13 6.31 1.82
    -1 4 -13 1.12 1.21
    -1 4 -14 10.64 1.31
    -1 4 -14 9.88 1.23
    -1 4 -14 13.21 1.31
    -1 -4 -14 9.44 1.35
    -1 -4 -14 10.75 1.79
    1 4 14 10.86 1.65
    -1 -4 -15 6.32 1.43
    -1 4 -15 5.59 0.96
    -1 -4 -15 3.75 1
    1 4 15 4.26 1.11
    -1 4 -16 0.67 0.88
    -1 -4 -16 -1.23 1.05
    1 5 -16 16.82 1.2
    1 -5 -16 13.25 1.2
    1 -5 -15 5.8 1.25
    1 5 -15 4.47 1.03
    -1 5 15 5.44 1.16
    1 5 -14 0.73 0.85
    1 -5 -14 3.23 1.46
    1 -5 -14 -0.19 1.82
    -1 5 14 2.12 1.43
    1 -5 -14 5.21 1.81
    1 5 -14 -0.09 1.2
    1 5 -13 35.45 2.39
    -1 5 13 34.28 2.61
    1 -5 -13 33.26 2.52
    1 5 -13 31.14 2.08
    1 -5 -13 36.63 3.07
    1 5 -12 1.62 1.17
    1 5 -12 2.6 1.54
    1 5 -12 1.75 1.56
    1 5 -12 3.35 1.27
    -1 5 12 3.14 1.92
    1 -5 -12 -0.13 1.69
    1 -5 -12 2.13 2.49
    1 5 -11 2.76 1.52
    1 5 -11 0.16 1.28
    1 -5 -11 -1.12 2.86
    1 -5 -11 0.62 1.63
    1 5 -11 0.9 1.2
    1 5 -11 2.34 1.56
    1 -5 -11 1.08 2.38
    1 5 -10 42.27 2.83
    1 5 -10 44.84 2.76
    1 -5 -10 39.37 2.51
    1 -5 -10 43.33 3.58
    1 -5 -10 38.04 2.79
    1 -5 -10 43.83 4.43
    1 -5 -9 25.66 1.96
    1 -5 -9 26.1 2.13
    1 5 -9 28.49 2.88
    1 5 -9 26.85 2.16
    1 -5 -9 29.71 1.94
    1 5 -9 29.86 2.16
    1 -5 -9 28.4 3.08
    1 5 -9 26.52 1.89
    1 -5 -9 27.09 3.73
    1 -5 -8 0.28 1.01
    1 5 -8 -0.13 1.86
    1 -5 -8 -1.59 2.59
    1 -5 -8 0.22 1.18
    1 5 -8 1.36 1.05
    1 5 -8 -0.31 1.28
    1 5 -8 0.97 0.99
    1 -5 -8 1.54 1.19
    1 -5 -8 1.97 2.32
    1 5 -8 0.73 1.22
    1 5 -7 13.97 1.46
    1 5 -7 12.25 1.26
    1 -5 -7 15.06 1.42
    1 5 -7 14.82 1.25
    1 5 -7 13.08 1.44
    1 5 -7 12.66 2.35
    1 -5 -7 13.5 1.25
    1 -5 -7 12.38 1.31
    1 -5 -6 16.37 1.29
    1 -5 -6 14.05 1.42
    1 5 -6 16.54 1.28
    1 5 -6 14.13 1.26
    1 5 -6 14.59 1.44
    1 -5 -5 13.81 1.21
    1 5 -5 13.89 1.31
    1 5 -5 13.96 1.13
    1 5 -5 14.74 2.47
    1 -5 -5 16.46 2.68
    1 -5 -5 14.29 1.4
    1 -5 -4 1.65 2.47
    1 5 -4 1.57 2.06
    1 5 -4 2.47 0.72
    1 -5 -4 3.13 2.35
    1 -5 -4 2.32 0.91
    1 5 -4 3.44 2.3
    1 5 -3 8.36 0.84
    1 -5 -3 6.63 1.02
    1 5 -3 4.88 2.34
    1 -5 -3 1.87 2.5
    1 -5 -3 6.04 2.12
    -1 5 2 641.02 33.5
    -1 5 2 630.95 33.64
    1 -5 -2 673.64 33.44
    1 5 -2 657.31 33.43
    -1 5 1 11.13 2.82
    -1 5 1 6.7 3.27
    1 5 -1 5.86 2.87
    1 -5 -1 8.15 2.38
    -1 -5 1 8.93 1.72
    -1 -5 1 9.26 1.24
    1 5 0 124.95 8.05
    -1 -5 0 136.29 7.24
    -1 5 0 141.26 7.91
    -1 5 0 127.53 8.18
    1 -5 0 136.59 7.71
    -1 -5 0 139.86 7.62
    -1 5 -1 225.97 12.35
    -1 5 -1 219.79 12.58
    1 -5 1 231.58 12.12
    1 -5 2 1.2 1.64
    -1 5 -2 5.14 2.89
    -1 -5 -3 52.18 2.89
    1 -5 3 55.47 3.47
    -1 5 -3 55.09 4.54
    -1 5 -3 50.92 4.14
    -1 5 -4 170.75 8.68
    -1 5 -4 185.52 9.76
    -1 -5 -4 168.56 8.67
    -1 -5 -4 168.41 9.66
    -1 -5 -5 1.92 1.84
    -1 -5 -5 0.58 1.03
    -1 -5 -5 -0.38 0.75
    -1 5 -5 -0.62 1
    -1 -5 -5 2.45 2.52
    -1 5 -5 0.72 0.79
    -1 5 -5 -0.53 0.92
    -1 5 -5 4.3 2.38
    -1 5 -6 153.89 8.13
    -1 5 -6 152.5 8.08
    -1 -5 -6 154.8 8.51
    -1 5 -6 175.26 9.27
    -1 -5 -6 155.85 8.16
    -1 5 -6 152.74 8.15
    -1 -5 -6 173.93 9.32
    -1 5 -6 163.58 8.12
    -1 5 -6 156.74 8.07
    -1 5 -6 164.58 8.09
    -1 5 -7 0.68 1.08
    -1 5 -7 0.71 0.99
    -1 -5 -7 0.44 1.14
    -1 5 -7 3.98 2.47
    -1 -5 -7 0.35 1.14
    -1 5 -7 1.1 1.1
    -1 -5 -7 -1.3 2.61
    -1 5 -7 1.39 1.05
    -1 5 -7 1.75 0.96
    -1 -5 -7 0.06 2.11
    -1 -5 -8 29.54 2.93
    -1 5 -8 31.86 2.1
    -1 5 -8 32.52 2.05
    -1 -5 -8 28.15 2.16
    -1 -5 -8 28.75 2.21
    -1 5 -8 35.43 2.14
    -1 5 -8 30.93 2.2
    -1 -5 -8 26.44 3.43
    -1 5 -8 35.12 3.57
    -1 -5 -9 13.92 2.6
    -1 -5 -9 15.64 1.52
    -1 5 -9 13.58 1.58
    -1 -5 -9 12.65 3.17
    -1 5 -9 15.19 1.6
    -1 5 -9 15.92 2.91
    -1 5 -9 16.44 1.71
    -1 -5 -9 15.19 1.76
    -1 -5 -10 76.81 5.16
    -1 5 -10 74.14 5.63
    -1 5 -10 83.03 4.52
    -1 -5 -10 80.06 6.04
    -1 -5 -10 79.34 4.58
    -1 5 -10 80.34 4.51
    -1 -5 -11 4.73 2.66
    -1 5 -11 6.03 1.56
    -1 -5 -11 2.93 1.72
    -1 -5 -11 4.14 2.38
    -1 5 -11 4.84 1.42
    -1 -5 -12 64.91 4.61
    -1 -5 -12 76.74 4.37
    -1 5 -12 70.95 4.19
    -1 -5 -12 82.82 4.73
    -1 5 -12 76.78 4.35
    -1 5 -12 75.51 4.14
    1 5 13 5.01 1.65
    -1 5 -13 4.19 1.26
    -1 5 -13 4.82 1.22
    -1 5 -13 3.61 1.58
    -1 -5 -13 4.43 1.68
    -1 -5 -13 4.1 2.04
    -1 5 -14 27.99 1.7
    -1 5 -14 22.04 1.7
    -1 -5 -14 21.77 2.03
    -1 5 -14 23.46 1.93
    1 5 14 23.96 2.04
    1 5 15 7.71 1.2
    -1 5 -15 9.12 0.95
    -1 -5 -15 9.7 1.25
    -1 5 -15 10.4 1.23
    -1 -5 -16 18.14 1.23
    1 6 -15 4.77 0.95
    1 6 -15 4.37 0.84
    1 -6 -15 3.49 0.84
    1 -6 -14 3.79 1.73
    1 -6 -14 2.23 1.09
    -1 6 14 4.15 1.32
    1 6 -14 3.86 1.15
    1 6 -14 3.78 1.29
    -1 6 13 17.25 1.9
    1 -6 -13 18.59 2.48
    1 6 -13 19.12 1.75
    1 6 -13 16.03 1.31
    1 -6 -13 15.05 1.61
    -1 6 12 3.15 1.92
    1 6 -12 4.79 1.58
    1 -6 -12 5.15 2.58
    1 6 -12 4.56 1.53
    1 -6 -12 4.15 1.39
    1 6 -12 4.36 1.1
    1 -6 -11 8.79 2.92
    1 6 -11 6 1.65
    1 6 -11 6.57 1.27
    1 -6 -11 6.54 1.5
    1 6 -11 10.27 1.71
    1 -6 -10 -0.69 2.74
    1 -6 -10 3.92 1.11
    1 6 -10 5.77 1.71
    1 -6 -10 4.61 2.92
    1 -6 -10 5.41 1.43
    1 -6 -10 5.87 1.29
    1 6 -10 6.38 1.33
    1 6 -10 2.44 1.57
    1 6 -9 2.84 1.41
    1 -6 -9 -0.11 1.38
    1 6 -9 1.95 1.61
    1 6 -9 1.21 1.27
    1 6 -9 1.32 1.13
    1 -6 -9 -0.99 2.71
    1 -6 -9 1.07 1.3
    1 -6 -9 0.62 1.12
    1 -6 -8 36.13 3.56
    1 6 -8 38.64 2.59
    1 6 -8 40.52 2.35
    1 6 -8 38.17 2.32
    1 -6 -8 33.83 2.32
    1 -6 -8 34.56 2.5
    1 6 -8 32.68 2.5
    1 6 -7 85.24 4.53
    1 -6 -7 83.21 4.63
    1 -6 -7 88.53 6.07
    1 -6 -7 88.18 4.55
    1 6 -7 80.93 4.51
    1 -6 -7 86.31 5.29
    1 6 -7 80.95 5.53
    1 6 -7 83.2 4.62
    1 -6 -6 1.57 1.06
    1 -6 -6 2.5 2.54
    1 6 -6 1.85 1
    1 6 -6 0.78 1.11
    1 6 -6 1.38 0.95
    1 6 -6 1.66 2.17
    1 -6 -6 1.73 1.23
    1 6 -5 105.67 5.36
    1 6 -5 112.63 6.44
    1 -6 -5 106.37 6.64
    1 6 -5 100.25 5.46
    1 6 -5 100.04 5.38
    1 -6 -5 107.41 5.41
    1 -6 -5 95.8 5.47
    1 -6 -5 101.39 5.91
    1 -6 -4 149.32 8.87
    -1 6 4 147.61 9.44
    1 -6 -4 150.37 7.92
    1 6 -4 167.52 8.92
    1 6 -4 152.69 8.99
    1 6 -4 147.26 7.95
    1 6 -4 163.78 7.86
    1 -6 -4 157.5 9.27
    1 -6 -4 142.82 7.95
    1 -6 -4 149.01 8.27
    1 6 -4 158.94 7.89
    -1 6 3 60.27 5.29
    1 -6 -3 60.74 3.35
    1 -6 -3 60.01 4.42
    1 6 -3 66.29 4.45
    1 6 -3 54.55 3.37
    1 6 -3 63.11 3.24
    1 6 -3 68.86 4.75
    -1 6 3 64.76 4.99
    1 -6 -3 65.61 4.8
    1 -6 -3 58.38 3.81
    1 -6 -2 -0.37 2.04
    1 -6 -2 -1.56 2.36
    1 -6 -2 0.19 1.03
    -1 6 2 0.71 1.06
    1 -6 -2 -1.3 1.72
    -1 6 2 1.43 3.26
    -1 6 2 -0.61 2.61
    1 6 -2 0.58 2.63
    1 -6 -1 1.3 2.28
    1 -6 -1 0.62 1.01
    -1 6 1 0.56 2.29
    -1 6 1 0.87 3.38
    1 6 -1 0.75 2.81
    1 6 0 -1.25 2.97
    -1 6 0 -0.17 3.1
    -1 6 0 4.82 2.25
    1 -6 0 5.02 2.25
    -1 -6 -1 8.66 1.2
    1 -6 1 11.24 2.11
    1 6 1 12.83 3.24
    -1 6 -1 10.76 2.43
    -1 6 -1 5.88 3.09
    1 -6 2 -0.1 1.63
    -1 -6 -2 1.38 1.05
    -1 -6 -2 0.61 1.86
    -1 6 -2 0.5 3.02
    -1 6 -3 287.85 14.47
    -1 6 -3 262.29 13.32
    -1 6 -3 271.66 14.76
    -1 -6 -3 245.22 13.62
    -1 -6 -3 265.81 13.3
    -1 -6 -4 32.12 1.92
    -1 6 -4 30.93 2.01
    -1 -6 -4 29.93 2.08
    -1 6 -4 28.41 2.07
    -1 6 -5 10.59 1.05
    -1 -6 -5 11.13 2.77
    -1 6 -5 11.1 1.39
    -1 -6 -5 9.65 2.32
    -1 6 -5 10.83 1.29
    -1 -6 -5 11.91 1.14
    -1 -6 -5 12.59 1.49
    -1 6 -5 11.15 2.79
    -1 6 -6 2.25 0.97
    -1 6 -6 2.76 1.15
    -1 -6 -6 2.25 2.38
    -1 6 -6 2.69 0.92
    -1 -6 -6 4.17 0.95
    -1 -6 -6 4.35 2.65
    -1 6 -6 5.06 1.04
    -1 6 -6 3.15 1.21
    -1 6 -6 4.05 2.57
    -1 -6 -6 5.18 1.31
    -1 -6 -7 239.79 12.91
    -1 -6 -7 215.33 12.06
    -1 -6 -7 240.6 11.66
    -1 6 -7 222.55 11.57
    -1 6 -7 224.09 11.63
    -1 6 -7 240.32 12.85
    -1 6 -7 224.92 11.53
    -1 6 -7 222.39 11.57
    -1 6 -8 60.12 3.48
    -1 -6 -8 51.33 4.26
    -1 6 -8 59.11 3.36
    -1 6 -8 56.07 4.79
    -1 -6 -8 57.73 4.85
    -1 6 -8 54.75 3.36
    -1 -6 -8 60.85 3.43
    -1 6 -8 55.12 3.27
    -1 6 -9 0.77 1.38
    -1 -6 -9 -0.3 2.63
    -1 -6 -9 2.3 1.42
    -1 6 -9 1.18 1.36
    -1 -6 -9 -1.45 2.61
    -1 6 -9 -2.16 2.38
    -1 -6 -9 1.31 1.34
    -1 6 -9 0.64 1.56
    -1 -6 -10 7.3 2.74
    -1 6 -10 2.98 2.19
    -1 6 -10 8.65 1.63
    -1 -6 -10 7.58 1.55
    -1 -6 -10 6.63 2.83
    -1 -6 -10 6.26 1.36
    -1 6 -10 8.41 1.52
    -1 6 -11 20.94 2.02
    -1 -6 -11 23.36 2.88
    -1 -6 -11 21.77 1.99
    -1 6 -11 20.87 1.88
    -1 6 -12 1.78 1.34
    -1 6 -12 1.03 1.22
    -1 6 -12 2.03 1.47
    -1 -6 -12 0.55 1.41
    -1 -6 -12 1.88 2.34
    -1 6 -13 2.83 1.17
    -1 6 -13 1.06 1.37
    -1 6 -13 1.5 1.05
    -1 -6 -13 2.72 1.32
    1 6 13 0.42 1.56
    -1 -6 -13 1 1.91
    -1 6 -14 51.93 2.54
    -1 6 -14 44.37 2.56
    -1 6 -14 48.06 2.7
    -1 -6 -14 39.93 2.66
    -1 -6 -14 38.44 2.92
    1 6 14 44.6 2.8
    -1 6 -15 10.93 1.02
    1 7 -14 3.1 0.88
    1 7 -14 3.59 0.97
    -1 7 14 3.1 1.04
    1 -7 -14 1.6 1.45
    -1 7 13 99.16 5.41
    1 -7 -13 107.13 5.67
    1 7 -13 92.95 5.29
    1 7 -13 101.64 5.29
    1 7 -12 10.32 1.1
    1 -7 -12 8.31 2.52
    1 7 -12 9.3 1.6
    1 -7 -11 13.88 2.89
    1 7 -11 18.2 1.89
    1 7 -11 16.9 1.45
    1 7 -11 17.82 1.78
    -1 7 11 18.49 2.25
    -1 7 10 6.34 2.06
    1 -7 -10 3.95 3.01
    1 -7 -10 7.02 1.13
    1 7 -10 7.27 1.78
    1 7 -10 4.92 1.53
    1 -7 -10 8.84 1.43
    1 -7 -9 22.18 3.5
    1 -7 -9 25.89 2.08
    1 7 -9 25.03 2.26
    1 7 -9 23.85 2.07
    1 -7 -9 23.03 1.81
    -1 7 9 25.55 2.43
    1 7 -9 24.85 1.86
    1 -7 -8 2.86 3.03
    1 7 -8 6.15 1.25
    1 -7 -8 5.48 1.57
    1 7 -8 4.9 1.49
    -1 7 8 7.88 2.02
    1 -7 -8 3.61 1.16
    1 -7 -8 4.81 2.69
    1 -7 -7 21.35 3.48
    -1 7 7 24.3 4.22
    1 -7 -7 26.67 1.94
    1 -7 -7 26.83 2.22
    1 7 -7 27.79 1.94
    1 7 -7 27.32 2.04
    -1 7 7 25.62 2.45
    1 7 -6 2.74 1.25
    1 -7 -6 5.46 2.66
    1 7 -6 4.63 1.19
    -1 7 6 5.68 3.42
    1 -7 -6 4.69 1.29
    1 -7 -6 2.46 2.71
    -1 7 6 5.31 1.7
    1 7 -6 4.07 2.24
    1 -7 -6 7.41 1.52
    1 7 -6 5.07 1.41
    1 7 -5 32.6 2.14
    -1 7 5 29.74 2.43
    1 -7 -5 34.8 2.37
    1 7 -5 32.61 2.29
    1 -7 -5 27.8 3.22
    1 -7 -5 33.85 2.21
    1 -7 -5 30.95 3.62
    1 7 -5 40.06 3.49
    -1 7 5 27.34 4.58
    1 7 -5 32.83 2.16
    1 -7 -4 -0.85 2.54
    1 7 -4 0.03 1.23
    -1 7 4 0.24 3.76
    1 7 -4 -1.57 2.38
    1 -7 -4 -0.47 1.13
    1 7 -4 -1.12 1.11
    -1 7 4 0.42 1.31
    1 -7 -4 -0.26 2.1
    1 7 -3 43.4 2.69
    1 -7 -3 48.01 2.75
    1 -7 -3 47.44 4.27
    1 7 -3 52.36 4.06
    1 7 -3 45.95 2.66
    1 7 -3 41.49 4.22
    1 -7 -3 36.19 3.38
    -1 7 3 44.94 2.77
    1 -7 -3 51.99 4.06
    -1 7 3 50.94 5.23
    1 -7 -3 41.74 2.81
    1 -7 -2 11.75 2.21
    1 7 -2 10.21 1.32
    1 -7 -2 11.81 1.43
    -1 7 2 6.66 3.81
    1 -7 -2 10.1 1.38
    1 -7 -2 8.08 2.76
    1 -7 -2 9.34 2.49
    1 7 -2 13.74 3.15
    1 -7 -1 7.99 1.28
    -1 7 1 3.45 3.57
    1 -7 -1 2.51 2.33
    1 7 -1 9.89 3.11
    -1 -7 1 7.4 1.15
    1 -7 0 20.12 2.69
    -1 7 0 22.38 3.99
    1 -7 0 16.88 1.54
    -1 -7 0 19.65 1.58
    1 7 0 14.97 3.51
    -1 -7 -1 109.05 5.64
    1 -7 1 102.28 5.56
    -1 7 -1 108.59 7.4
    -1 -7 -1 111.91 5.89
    1 -7 1 97.85 6.4
    1 7 1 100.48 7.35
    -1 -7 -2 2.39 1.89
    -1 -7 -2 4.82 1.3
    -1 7 -2 3.74 3.34
    1 7 2 -0.43 3.27
    -1 7 -3 19.57 3.75
    -1 -7 -3 16.87 1.42
    1 7 3 21.39 4.02
    -1 -7 -3 16.77 1.68
    -1 -7 -3 14.43 3.06
    -1 7 -3 14.87 1.47
    -1 7 -3 13.67 3.1
    -1 -7 -4 2.18 2.47
    -1 7 -4 1.38 1.22
    -1 -7 -4 1.38 1.02
    -1 -7 -4 0.18 2.65
    -1 7 -4 -0.74 2.66
    -1 -7 -5 -1.11 1.51
    -1 7 -5 -0.76 1.45
    -1 7 -5 1.59 1.04
    -1 -7 -5 -1.1 1.04
    -1 7 -5 0.94 2.73
    -1 7 -5 0.06 1.24
    -1 7 -6 23.81 2.05
    -1 -7 -6 22.51 2.08
    -1 7 -6 22.25 1.86
    -1 -7 -6 24.87 3.16
    -1 -7 -6 22.06 1.66
    -1 7 -6 21.86 3.39
    -1 7 -7 8.95 1.65
    -1 -7 -7 3.9 2.78
    -1 -7 -7 5.41 1.62
    -1 7 -7 3.99 2.58
    -1 -7 -7 4 2.92
    -1 7 -7 5.26 1.24
    -1 7 -7 6.8 1.43
    -1 7 -8 53.92 3.17
    -1 7 -8 49.35 3.09
    -1 7 -8 56.42 3.26
    -1 -7 -8 45.86 4.29
    -1 -7 -8 51.62 3.28
    -1 7 -8 55.3 4.48
    -1 -7 -8 47.49 4.46
    -1 -7 -9 9.52 2.95
    -1 -7 -9 13.44 1.77
    -1 7 -9 17.66 1.72
    -1 7 -9 16.95 1.87
    -1 -7 -9 11.92 3
    -1 7 -9 17.81 1.59
    -1 -7 -10 54.94 3.5
    -1 7 -10 63.3 3.64
    -1 7 -11 6.49 1.32
    -1 7 -11 6.85 1.46
    1 7 11 6.06 1.9
    -1 7 -11 6.61 1.5
    -1 -7 -11 11.71 2.73
    -1 -7 -12 6.14 2.3
    -1 7 -12 7.33 1.18
    -1 7 -12 9.21 1.37
    -1 7 -12 9.27 1.39
    -1 7 -13 12.43 1.11
    1 7 13 11.63 1.52
    -1 7 -13 12.48 1.27
    -1 -7 -13 13.25 1.97
    -1 7 -13 11.56 1.2
    -1 7 -14 5.14 0.69
    -1 -7 -14 5.79 1.23
    -1 7 -14 4.19 0.64
    -1 7 -14 5.91 0.87
    1 8 -13 0.87 0.87
    1 8 -13 1.72 0.91
    1 -8 -13 1.52 1.54
    1 8 -12 3.68 1.18
    -1 8 12 4.86 1.32
    1 -8 -12 1.28 2.01
    1 8 -12 4 1.1
    -1 -8 12 1.95 0.86
    1 8 -11 -0.49 1.31
    1 -8 -11 -1.37 1.06
    1 -8 -11 1.09 2.37
    1 8 -11 1.15 0.89
    -1 8 11 1.85 1.52
    1 -8 -10 -0.7 2.83
    1 8 -10 1.11 1.03
    1 8 -10 -1.32 1.53
    1 -8 -10 0.13 1.28
    -1 8 10 -2.88 1.75
    1 8 -10 1.34 1.21
    1 -8 -9 3.49 1.49
    1 -8 -9 6.94 2.97
    1 8 -9 4.56 1.31
    -1 8 9 2.41 1.87
    1 -8 -9 4.21 1.09
    1 8 -9 3.66 1.17
    1 -8 -8 68.43 4.04
    -1 8 8 77.34 4.46
    1 8 -8 75.18 4.08
    1 8 -8 71.66 4.14
    1 -8 -8 81.85 4.35
    1 -8 -7 42.59 2.7
    1 -8 -7 46.88 3.06
    1 8 -7 45.63 2.73
    -1 8 7 42.18 3.09
    1 8 -7 52.07 3.04
    1 -8 -7 45.81 4.28
    1 8 -7 40.66 2.73
    1 -8 -7 43.36 3.97
    1 8 -6 9.87 1.34
    -1 8 6 9.63 4.02
    1 -8 -6 8.6 1.39
    1 -8 -6 7.11 2.86
    1 -8 -6 6.93 1.81
    1 -8 -6 9.75 2.98
    1 8 -6 7.21 1.38
    -1 8 6 8.74 1.83
    1 8 -6 10.23 1.73
    1 -8 -5 30.4 3.67
    -1 8 5 33 2.49
    1 -8 -5 35.38 2.33
    1 -8 -5 31.27 3.41
    -1 8 5 36.18 5
    1 8 -5 34.66 2.45
    1 8 -5 33 2.27
    1 -8 -5 29.72 2.51
    1 -8 -4 40.05 2.51
    1 8 -4 36.13 2.56
    1 8 -4 39.26 3.77
    1 -8 -4 33.22 3.71
    1 -8 -4 40.22 3.6
    -1 8 4 34.92 2.57
    -1 8 4 34.02 5.02
    1 8 -4 38.83 2.45
    1 8 -3 5.46 2.65
    1 -8 -3 3.87 1.42
    -1 8 3 3.49 3.83
    1 -8 -3 8.11 2.69
    1 8 -3 4.79 1.3
    1 -8 -3 2.57 1.53
    1 8 -3 4.68 1.47
    1 -8 -2 3.92 2.54
    -1 8 2 5.21 3.69
    -1 -8 2 5.11 1.86
    1 8 -2 3.06 1.31
    1 8 -2 2.93 2.58
    1 -8 -2 3.93 1.43
    1 -8 -2 3.88 1.48
    1 -8 -1 48.25 3.01
    1 -8 -1 50.51 2.95
    -1 -8 1 47.56 2.86
    1 -8 -1 51.67 4.19
    -1 8 1 54.91 5.38
    1 8 -1 45.86 2.88
    -1 8 0 86.91 6.8
    -1 -8 0 84.53 4.61
    1 -8 0 91.82 5.82
    1 8 0 83.23 6.49
    1 -8 0 81.51 4.61
    -1 8 -1 17.63 4.08
    -1 -8 -1 15.6 1.74
    1 -8 1 17.33 1.58
    -1 -8 -2 45.72 3.35
    -1 8 -2 40.7 4.5
    1 8 2 39.73 5.01
    -1 -8 -2 46.53 2.79
    -1 8 -2 42.39 5.13
    -1 -8 -2 49.02 4.47
    -1 -8 -2 49.06 2.93
    -1 8 -2 42.41 2.82
    -1 -8 -3 73.17 5.48
    -1 8 -3 69.61 3.93
    -1 -8 -3 69.03 4.05
    -1 8 -3 67.98 6
    -1 8 -3 59.69 5.46
    -1 8 -3 65.6 4.01
    -1 -8 -3 69 3.84
    1 8 3 60.5 6.26
    -1 -8 -3 74.57 4.48
    -1 -8 -4 78.87 5.78
    -1 -8 -4 77.35 4.8
    -1 8 -4 76.58 4.18
    1 8 4 58.03 6.49
    -1 -8 -4 70.77 4.07
    -1 8 -4 77.91 5.8
    -1 8 -5 11.82 1.38
    -1 8 -5 10.36 1.62
    1 8 5 18.59 4.35
    -1 -8 -5 13.85 1.38
    -1 -8 -5 15.06 3.21
    -1 8 -5 5.95 2.87
    -1 -8 -5 12.06 2.69
    -1 -8 -5 14.32 1.89
    1 8 6 113.75 9.49
    -1 8 -6 144.83 7.36
    -1 8 -6 137.21 7.42
    -1 -8 -6 172.8 8.04
    -1 -8 -6 126.29 7.22
    -1 -8 -6 150.79 7.51
    -1 8 -6 140.05 8.72
    -1 8 -7 37.69 2.63
    -1 -8 -7 35.85 2.68
    -1 -8 -7 38.96 3.67
    -1 8 -7 37.29 2.46
    -1 8 -7 31.84 3.62
    -1 -8 -8 -1.44 1.65
    -1 8 -8 0.33 1.6
    -1 8 -8 -0.24 1.39
    -1 8 -9 4.7 1.39
    -1 -8 -9 8.79 1.61
    -1 8 -9 4 1.59
    1 8 9 8.61 1.89
    -1 -8 -10 2.29 2.52
    -1 8 -10 0.56 1.16
    1 8 10 1.76 1.67
    -1 -8 -10 1.84 1.28
    -1 8 -10 1.29 1.41
    1 8 11 25.84 2.22
    -1 8 -11 26.93 1.77
    -1 8 -11 28.6 1.98
    -1 8 -11 25.64 1.78
    -1 -8 -11 28.62 2.89
    -1 -8 -11 22.16 1.74
    -1 8 -12 50.02 2.84
    -1 8 -12 53.03 2.74
    -1 8 -12 47.27 2.75
    1 8 12 50.32 3.02
    -1 -8 -12 45.99 3.37
    -1 8 -13 4.45 0.69
    -1 8 -13 3.49 0.77
    -1 -8 -13 3.25 1.41
    -1 -9 12 0.51 0.57
    1 -9 -12 2.38 1.42
    1 9 -12 2.39 0.79
    1 9 -11 1.52 0.82
    1 -9 -11 0.11 0.85
    -1 -9 11 1.35 0.81
    -1 9 11 1.01 1.09
    1 9 -11 1.32 1.06
    1 9 -10 49.24 2.77
    -1 9 10 48.68 3.09
    1 -9 -10 58.05 3.67
    1 -9 -10 53.09 2.97
    -1 9 9 -0.36 1.46
    1 -9 -9 -0.2 1.35
    1 9 -9 -0.41 0.98
    1 -9 -9 3.29 2.39
    1 -9 -8 3.71 1.54
    1 9 -8 4.82 1.14
    1 -9 -8 5.7 2.55
    -1 9 8 7.88 1.65
    1 -9 -8 5.71 1.08
    1 9 -8 7.98 1.63
    1 9 -7 3.45 1.2
    1 -9 -7 5.56 2.54
    1 9 -7 4.68 1.6
    -1 9 7 2.99 1.59
    1 -9 -7 2.51 1.12
    1 -9 -7 3.6 1.63
    1 -9 -6 13.54 1.46
    -1 9 6 10.01 1.64
    1 9 -6 12.23 1.74
    1 -9 -6 11.58 1.99
    1 -9 -6 13.63 2.56
    1 9 -6 12.23 1.45
    1 -9 -5 0.19 2.3
    1 -9 -5 1.47 1.28
    1 9 -5 2.81 1.52
    1 9 -5 2.6 1.27
    1 -9 -4 5.87 2.43
    1 -9 -4 1.96 1.63
    1 -9 -4 4.63 1.42
    1 9 -4 0.82 1.46
    1 -9 -4 3.58 2.12
    -1 9 4 2.59 3.91
    1 9 -4 3.3 1.34
    1 -9 -3 13.15 2.07
    1 9 -3 15.31 1.6
    1 -9 -3 15.72 1.87
    -1 9 3 11.36 4.14
    1 -9 -3 10.92 2.78
    1 -9 -3 12.95 1.71
    1 9 -3 15.32 1.74
    1 9 -2 55.37 3.4
    -1 9 2 43.63 5.6
    1 9 -2 59.28 3.37
    1 -9 -2 57.81 3.44
    1 -9 -2 50.87 4.54
    1 -9 -2 57.54 3.5
    1 -9 -1 2.29 1.48
    -1 -9 1 5.91 1.96
    -1 9 1 2.74 3.7
    1 -9 -1 3.79 1.49
    1 9 -1 3.31 1.41
    1 9 -1 7 2.6
    -1 -9 1 4.67 1.28
    1 -9 -1 1.64 2.19
    -1 -9 0 48.24 3.02
    1 -9 0 46.24 2.98
    -1 -9 0 47.84 4.52
    1 -9 0 53.62 3.15
    -1 9 0 42.23 5.18
    1 9 0 49.6 2.98
    -1 9 -1 0.88 1.49
    -1 -9 -1 -1.78 1.51
    -1 9 -1 -2.48 3.18
    -1 9 -1 6.56 3.63
    1 9 1 -2.77 3.13
    1 9 1 -0.21 1.25
    -1 -9 -1 -0.84 2.59
    -1 9 -1 0.41 1.53
    -1 -9 -1 0.94 1.43
    1 -9 1 2.67 1.2
    -1 9 -2 0.63 1.49
    -1 9 -2 -1.12 2.79
    -1 9 -2 -5.67 3.45
    -1 -9 -2 -0.51 1.37
    -1 -9 -2 -0.83 1.96
    1 9 2 -1.31 3.39
    -1 9 -2 -1.09 1.56
    -1 -9 -2 1.27 2.73
    -1 -9 -2 1 1.6
    -1 -9 -3 0.04 1.7
    -1 9 -3 3.06 2.73
    -1 9 -3 2.1 1.5
    -1 -9 -3 0.81 2.16
    1 9 3 0.27 3.43
    -1 -9 -3 -1.69 2.73
    -1 -9 -3 1.75 1.27
    -1 9 -3 -0.25 1.64
    -1 -9 -4 15.93 1.53
    1 9 4 17.52 3.99
    -1 9 -4 16.57 1.95
    -1 9 -4 15.95 1.81
    -1 -9 -4 16.21 2.09
    -1 9 -4 12.59 2.97
    -1 -9 -4 12.67 2.99
    -1 -9 -4 17.78 2.52
    -1 9 -4 14.38 1.48
    -1 9 -5 4.1 1.46
    -1 -9 -5 5.04 2.56
    -1 -9 -5 3.27 1.1
    1 9 6 37.63 2.86
    -1 -9 -6 47.92 3.11
    -1 9 -6 47.61 2.83
    -1 -9 -6 42.99 3.73
    -1 9 -7 12.68 1.77
    1 9 7 7.81 1.73
    -1 -9 -7 12.01 1.84
    -1 9 -7 10.62 1.5
    1 9 8 4.93 1.55
    -1 -9 -8 3.64 1.59
    -1 9 -8 5.98 1.53
    -1 9 -8 3.08 1.27
    -1 -9 -8 7.09 2.52
    1 9 9 2.07 1.47
    -1 -9 -9 1.64 1.36
    -1 9 -9 0.03 1.34
    -1 -9 -9 -1.12 2.42
    -1 -9 -10 1.59 1.05
    1 9 10 1.2 1.29
    -1 9 -10 0.93 0.97
    -1 9 -10 0.58 1.21
    1 9 11 7.66 1.17
    -1 9 -11 9.54 0.9
    -1 9 -11 7.34 1.11
    -1 -9 -12 18.81 1.75
    -1 9 -12 21.16 1.31
    1 -10 -10 0.71 0.8
    1 -10 -10 -1.43 1.43
    -1 -10 10 0.33 0.69
    1 -10 -9 0.77 1.63
    1 -10 -9 1.21 1.01
    1 10 -9 0.43 1.05
    1 10 -8 2.76 0.82
    1 10 -8 0.66 1.24
    1 -10 -8 3.44 1.28
    1 -10 -8 3.93 1.9
    1 10 -7 2.75 0.93
    1 -10 -7 3.24 1.49
    1 -10 -7 1.7 1.87
    1 10 -7 3.06 1.33
    1 -10 -7 2.42 0.91
    1 10 -6 4.07 1.41
    1 10 -6 2.84 1.08
    1 -10 -6 3.46 1.99
    1 -10 -6 2.21 1.06
    1 10 -5 22.34 1.77
    1 10 -5 23.64 1.97
    1 -10 -5 24.56 2.15
    1 -10 -5 22.64 1.75
    1 -10 -5 22.04 2.36
    1 -10 -4 5.88 1.68
    1 10 -4 5.87 1.29
    1 10 -4 6.16 1.43
    1 -10 -4 6.45 1.3
    1 10 -3 9.51 1.44
    1 -10 -3 11.08 1.66
    1 -10 -3 9.83 1.45
    1 10 -3 14.01 1.53
    1 -10 -2 3.8 1.39
    1 10 -2 2.27 1.38
    1 10 -2 2.95 1.28
    1 -10 -2 2.65 1.37
    1 10 -1 -0.82 1.23
    1 -10 -1 0.71 1.36
    -1 -10 1 -0.79 1.38
    -1 10 1 1.32 1.46
    1 10 -1 -0.07 1.3
    1 -10 -1 1.12 1.36
    1 10 0 77.72 4.28
    -1 -10 0 79.74 4.36
    1 10 0 83.47 4.36
    -1 10 0 86.12 4.39
    1 -10 0 71.67 4.25
    -1 -10 0 71.77 4.28
    1 -10 0 82.19 4.41
    -1 10 0 81.38 4.42
    -1 -10 0 62.88 4.58
    1 10 1 2.25 1.19
    -1 -10 -1 1.27 1.95
    -1 -10 -1 -0.88 1.32
    -1 10 -1 1.05 1.52
    -1 10 -1 2.67 1.5
    -1 -10 -1 -0.11 1.39
    1 -10 1 1.23 1.53
    -1 10 -2 3.95 1.55
    1 10 2 4.17 1.14
    -1 -10 -2 3.95 1.48
    -1 -10 -2 4.35 1.3
    -1 10 -2 4.94 1.51
    -1 10 -3 21.71 1.84
    -1 10 -3 19.01 1.93
    -1 -10 -3 17.3 1.57
    -1 -10 -3 18.2 1.87
    -1 -10 -3 19.21 2.26
    -1 10 -3 16.44 1.54
    -1 -10 -4 33.44 3.19
    -1 10 -4 47.7 2.71
    -1 -10 -4 47.25 2.89
    -1 10 -4 49.11 2.86
    -1 -10 -4 36.66 2.52
    -1 10 -5 24.67 1.86
    -1 10 -5 20.42 1.66
    -1 -10 -5 20.09 2.47
    -1 10 -6 29.22 2
    -1 -10 -6 26.75 2.77
    -1 10 -7 5.74 1.16
    -1 -10 -7 2.32 1.45
    -1 -10 -7 0.52 2.09
    -1 -10 -8 1.07 1.2
    -1 -10 -8 2.37 1.97
    -1 10 -8 0.17 0.93
    -1 10 -8 -0.98 1.17
    -1 10 -9 0.28 0.82
    -1 -10 -9 -0.94 1.77
    -1 -10 -9 2.08 0.98
    -1 10 -9 1.03 1.01
    -1 -10 -10 2.35 1.42
    -1 -10 -10 1.2 0.68
    -1 10 -10 2.78 0.76
    1 -10 10 0.27 0.63
    -1 -11 8 0.14 0.6
    1 -11 -8 -0.62 0.79
    1 11 -8 1.26 0.7
    -1 -11 7 29.89 1.75
    -1 11 7 26.53 1.91
    1 11 -7 31.18 1.85
    1 -11 -7 30.35 1.92
    -1 -11 7 30.11 1.77
    -1 -11 6 12.36 1.13
    1 -11 -6 12.57 1.04
    1 11 -6 13.91 1.07
    -1 11 6 14.28 1.39
    -1 -11 5 33.63 2.07
    -1 11 5 32.4 2.18
    -1 -11 5 28.73 1.95
    1 -11 -5 31.24 1.95
    1 11 -5 34.96 2.1
    1 -11 -5 35.63 2.23
    1 11 -5 34.52 1.96
    1 -11 -4 7.31 1.02
    -1 -11 4 4.8 1.13
    1 11 -4 7.74 1.02
    1 -11 -4 5.41 1.24
    1 11 -4 6.04 1.15
    -1 -11 4 5.94 0.95
    -1 11 4 4.97 1.31
    1 -11 -3 2.08 1.17
    -1 -11 3 0.95 0.82
    -1 -11 3 2.22 1.1
    1 11 -3 1.74 1
    1 -11 -3 2.85 1.03
    1 -11 -3 -1.23 1.4
    -1 11 3 1.36 1.2
    -1 11 3 1.7 0.98
    1 11 -3 1.45 1.04
    -1 -11 2 0.5 1.11
    1 11 -2 1.52 1.07
    -1 11 2 1.03 1.14
    1 11 -2 1.64 1.07
    -1 11 2 0.49 1.1
    1 -11 -2 1.17 1.13
    1 -11 -2 0.39 1.14
    1 11 -1 8.35 1.14
    1 -11 -1 6.21 1.14
    1 -11 -1 5.95 1.22
    1 11 -1 7.24 1.19
    -1 11 1 5.68 1.21
    -1 11 1 5.55 1.3
    -1 -11 1 8.21 1.28
    -1 11 0 0.94 1.23
    -1 11 0 3.71 1.23
    1 -11 0 3.59 1.23
    1 11 0 2.5 1.16
    1 11 0 1.76 1
    -1 -11 0 2.28 1.13
    -1 -11 -1 88.38 4.66
    -1 11 -1 99.32 4.74
    1 11 1 94.31 4.72
    1 -11 1 87.32 4.71
    -1 11 -1 95.23 4.76
    -1 -11 -1 79.05 4.65
    -1 -11 -2 2.58 1.17
    -1 -11 -2 1.42 0.98
    1 11 2 1.08 1.14
    -1 -11 -2 -0.16 1.53
    -1 11 -2 0.92 1.16
    -1 11 -2 0.18 1.24
    -1 11 -3 1.71 1.12
    -1 -11 -3 1.31 1.2
    -1 -11 -3 0.24 0.86
    -1 -11 -3 -1.03 1.57
    -1 11 -3 0.58 1.18
    -1 -11 -4 0.81 1.22
    -1 -11 -4 0.33 1.64
    -1 11 -4 2.16 1.19
    -1 11 -4 1.68 1.05
    1 -11 4 2.21 1.02
    -1 -11 -5 0.47 1.19
    -1 11 -5 1.14 1.14
    -1 -11 -5 1.64 1.54
    -1 11 -5 -0.42 0.96
    1 -11 5 -1.7 0.89
    -1 11 -6 1.28 1.04
    -1 11 -6 1.94 0.87
    1 -11 6 3.15 0.8
    -1 -11 -6 1.17 1.33
    -1 -11 -6 4.29 1.55
    -1 -11 -7 -1.89 1.23
    -1 -11 -7 -0.68 0.95
    -1 -11 -7 1.31 1.32
    -1 -11 -8 1.04 1.05
    -1 -11 -8 0.95 0.73
    1 -11 8 1.58 0.57
    1 -12 -4 0.07 0.67
    1 -12 -3 6.48 0.8
    1 12 -2 3.4 0.68
    -1 12 2 2.71 0.86
    -1 12 1 0.88 0.65
    1 -12 -1 0.51 0.69
    -1 12 1 1.2 0.8
    1 12 -1 0.68 0.71
    -1 12 0 -0.38 0.71
    1 12 0 1.57 0.76
    -1 12 0 2.14 0.84
    1 -12 0 0.29 0.71
    1 -12 1 8.31 0.88
    -1 12 -1 7.51 0.91
    1 12 1 8.88 0.92
    -1 12 -1 10.14 0.96
    -1 12 -2 1.94 0.79
    1 12 2 0.98 0.73
    1 -12 2 3.1 0.71
    -1 12 -2 1.32 0.78
    -1 12 -3 26.89 1.58
    1 12 3 25.67 1.55
    -1 12 -3 25.93 1.56
    -1 12 -4 1.31 0.65
    -1 12 -4 0.13 0.59
    1 12 4 1.25 0.62
    2 0 -18 4.9 0.76
    2 0 -17 0.46 1.1
    2 0 -17 -1.38 1.06
    2 0 -16 19.23 1.85
    2 0 -16 18.53 1.79
    2 0 -15 -0.33 1.58
    2 0 -15 0.28 1.67
    2 0 -14 5.47 1.79
    2 0 -14 7.48 1.22
    2 0 -14 5.44 1.8
    2 0 -13 2.88 3.34
    2 0 -13 2.83 3.09
    2 0 -13 0.18 1.61
    2 0 -13 -1.54 1.22
    2 0 -12 379.92 20.06
    2 0 -12 399.03 21.8
    2 0 -12 389.35 21.62
    2 0 -12 413.8 20.07
    2 0 -12 400.05 20.12
    2 0 -11 -0.44 3.16
    2 0 -11 -0.33 1.11
    2 0 -11 1.7 1.24
    2 0 -11 0.18 1.23
    2 0 -11 0.02 0.8
    2 0 -11 -1.63 1.01
    2 0 -11 -0.21 3.14
    2 0 -10 152.61 8.85
    2 0 -10 142.63 7.22
    2 0 -10 136.26 7.19
    2 0 -10 136.39 7.14
    2 0 -10 146.49 7.32
    2 0 -10 139.54 8.76
    2 0 -10 142.28 7.28
    2 0 -10 136.26 7.15
    2 0 -9 1.12 2.66
    2 0 -9 -0.74 1.08
    2 0 -9 1.65 1.09
    2 0 -9 -0.26 1
    2 0 -9 -0.38 0.67
    2 0 -9 -0.16 2.65
    2 0 -8 494.15 24.56
    2 0 -8 470.76 23.5
    2 0 -8 464.11 24.44
    2 0 -8 464.44 23.45
    2 0 -7 -0.92 2.6
    2 0 -7 0.56 0.83
    2 0 -7 2.9 2.44
    2 0 -6 674.79 34.77
    2 0 -6 662.81 35.03
    2 0 -6 736.3 35.11
    2 0 -5 0.42 1.5
    2 0 -5 1.06 1.29
    2 0 -5 4.62 2.1
    2 0 -4 561.81 29.09
    2 0 -4 601.07 29.18
    2 0 -3 1.65 1.25
    2 0 -2 1097.67 55.28
    2 0 -2 1107.61 55.18
    -2 0 1 -0.95 0.74
    2 0 -1 1.19 1.07
    -2 0 0 513.43 23.78
    -2 0 0 453.04 23.63
    -2 0 -1 0.92 1.41
    -2 0 -1 0.49 1.09
    -2 0 -2 632.95 29.22
    -2 0 -2 622.59 29.12
    -2 0 -2 550.69 29.14
    -2 0 -2 550.88 28.98
    -2 0 -3 -1.17 1.76
    -2 0 -3 1.33 2.03
    -2 0 -3 0.52 1.16
    -2 0 -3 -1.55 1.52
    -2 0 -4 717.04 37.01
    -2 0 -4 762.21 37.29
    -2 0 -4 741.81 37.2
    -2 0 -4 741.18 37.31
    -2 0 -5 0.09 2.42
    -2 0 -5 0.28 1.56
    -2 0 -5 1.09 2.18
    -2 0 -5 1.59 1.92
    -2 0 -6 23.26 3.02
    -2 0 -6 28.52 2.48
    -2 0 -6 18.9 3.17
    -2 0 -7 -0.27 1.95
    -2 0 -7 -0.8 2.65
    -2 0 -8 6.9 1.19
    -2 0 -8 5.22 2.01
    -2 0 -8 6.61 1.09
    -2 0 -9 -0.13 1.96
    -2 0 -9 1.09 1.17
    -2 0 -9 1.1 1.21
    -2 0 -9 -0.57 1.14
    -2 0 -10 134.53 6.99
    -2 0 -10 131.73 7.01
    -2 0 -10 131.94 7.02
    -2 0 -11 -1.53 1.36
    -2 0 -11 -1.09 1.5
    -2 0 -11 0.04 1.49
    -2 0 -11 2.18 1.32
    -2 0 -12 2.64 1.44
    -2 0 -12 2.59 1.75
    -2 0 -12 0.4 1.69
    -2 0 -12 1.64 1.46
    -2 0 -13 1.05 1.49
    -2 0 -13 -0.49 1.69
    -2 0 -13 1.07 1.77
    -2 0 -14 2.24 1.33
    -2 0 -14 0.8 1.83
    -2 0 -14 3.6 1.66
    -2 0 -15 -0.06 1.17
    -2 0 -15 0.22 1.55
    -2 0 -15 1.83 1.47
    -2 0 -16 44.97 2.54
    -2 0 -16 37.96 2.33
    -2 0 -16 38.53 2.46
    -2 0 -17 1.05 0.87
    -2 0 -17 -0.13 0.69
    2 1 -18 9.89 0.92
    2 -1 -18 11.08 0.9
    2 1 -17 0.64 1.07
    2 -1 -17 1.15 1.09
    2 -1 -17 1.51 1.12
    2 1 -16 6.79 1.26
    2 -1 -16 7.31 1.45
    2 1 -16 5.91 1.42
    2 -1 -16 3.47 1.46
    2 1 -16 3.83 0.96
    2 1 -15 35.37 2.4
    2 1 -15 38.03 2.73
    2 -1 -15 36.05 2.77
    2 1 -15 40.29 2.62
    2 -1 -15 45.2 2.78
    2 -1 -14 24.19 2.34
    2 1 -14 23.11 1.9
    2 1 -14 21.05 2.26
    2 1 -14 22.68 2.14
    2 -1 -14 25.88 2.3
    2 -1 -13 9.53 1.29
    2 -1 -13 6.49 3.05
    2 -1 -13 5.74 3.09
    2 1 -13 8.48 1.1
    2 1 -13 8.72 1.74
    2 1 -13 10.9 3.32
    2 1 -13 9.29 1.5
    2 1 -13 9.98 1.66
    2 -1 -13 11.91 1.96
    2 -1 -12 7.14 3.31
    2 1 -12 7.91 1.55
    2 -1 -12 8.51 3.42
    2 -1 -12 6.74 1.27
    2 1 -12 11.8 3.5
    2 1 -12 9.57 1.19
    2 1 -12 13.14 1.59
    2 1 -12 5.62 1.09
    2 -1 -12 10.28 1.61
    2 -1 -11 5.58 3.06
    2 -1 -11 7.74 3.15
    2 1 -11 2.42 1.02
    2 1 -11 2.94 3.07
    2 1 -11 4.06 1.42
    2 1 -11 3.21 0.92
    2 1 -11 3.79 1.37
    2 1 -11 0.89 2.98
    2 -1 -11 4.52 1.4
    2 -1 -11 4.81 1.18
    2 1 -11 2.81 1.22
    -2 1 10 152.95 7.85
    2 1 -10 151.23 7.86
    2 -1 -10 149.7 9.41
    2 -1 -10 161.39 9.37
    2 1 -10 161.89 9.4
    2 1 -10 155.29 7.81
    2 1 -10 153.99 7.75
    2 -1 -10 153.33 7.81
    2 1 -10 155.3 9.46
    2 1 -10 148.52 7.81
    2 -1 -10 150.4 7.83
    2 1 -10 141.82 7.72
    2 1 -10 152.2 7.83
    2 1 -9 34.53 2.29
    2 1 -9 35.09 3.9
    2 -1 -9 38.74 3.96
    2 -1 -9 39.61 2.27
    2 1 -9 38.25 2.15
    2 -1 -9 43.33 4.06
    2 -1 -9 36.78 2.29
    2 1 -9 35.02 2.3
    2 1 -9 35.28 3.75
    2 1 -9 38.79 2.26
    2 1 -9 36.24 2.26
    2 -1 -8 1.63 0.92
    2 1 -8 0.97 2.4
    2 -1 -8 3.91 2.76
    2 1 -8 2.35 0.76
    2 1 -8 3.29 0.98
    2 1 -8 -0.29 2.61
    2 -1 -8 3.07 2.48
    2 -1 -7 62.7 4.33
    2 1 -7 61.98 4.47
    2 1 -7 49.39 4.59
    2 -1 -7 55.09 4.38
    2 1 -7 58.73 3.08
    2 -1 -7 58.69 3.12
    2 1 -7 55.38 3.12
    2 -1 -6 1.79 1.44
    2 1 -6 2.49 2.37
    2 -1 -6 3.14 1.78
    2 -1 -6 2.68 2.37
    2 -1 -6 2.27 2.36
    2 1 -6 1.27 2.37
    2 1 -6 2.85 1.9
    2 1 -5 384.33 18.58
    2 -1 -5 355.82 18.28
    2 -1 -5 354.31 18.13
    2 1 -5 341.78 18.29
    2 -1 -4 86.96 4.49
    2 1 -4 81.86 4.42
    2 -1 -4 81.64 4.73
    2 1 -4 80.44 4.72
    2 1 -3 548.17 27.86
    2 1 -3 575.16 28.32
    2 -1 -3 559.76 28.2
    2 1 -3 558.96 27.94
    2 -1 -3 540.08 28.16
    2 1 -3 601.43 28.14
    2 1 -2 1338.74 65.32
    2 -1 -2 1316.36 65.56
    2 1 -2 1239.45 65.34
    2 -1 -2 1392.15 65.52
    -2 -1 1 199.08 10.1
    2 -1 -1 206.14 10.37
    2 -1 -1 211.08 10.21
    -2 1 1 183.16 10.34
    2 -1 0 135.07 6.76
    -2 1 0 130.15 7.01
    -2 1 0 117.19 7.06
    -2 -1 0 147.23 7.03
    -2 1 -1 179.89 9.75
    -2 1 -1 187.05 9.93
    -2 -1 -1 204.62 9.77
    -2 1 -1 183.08 9.72
    -2 -1 -2 276.97 13.61
    -2 1 -2 257.96 13.4
    -2 -1 -2 289.72 13.63
    -2 1 -2 245.48 13.59
    -2 -1 -3 14.29 2.08
    -2 1 -3 11.32 1.36
    -2 -1 -3 11.63 1.88
    -2 -1 -3 12.35 1.74
    -2 1 -3 14.94 2.18
    -2 -1 -4 786.62 38.49
    -2 1 -4 768.09 38.41
    -2 -1 -4 762.86 38.26
    -2 1 -4 811.29 38.52
    -2 1 -4 716.08 38.17
    -2 -1 -5 99.52 5.81
    -2 1 -5 89.54 5.24
    -2 1 -5 91.9 5.79
    -2 -1 -5 103.14 5.83
    -2 1 -5 89.47 5.74
    -2 -1 -5 91.25 5.39
    -2 1 -6 6.66 2.74
    -2 1 -6 8.88 1.91
    -2 1 -6 9.77 1.05
    -2 1 -6 8.86 2.76
    -2 -1 -6 8.41 2.58
    -2 -1 -6 10.4 2.11
    -2 -1 -6 8.76 2.87
    -2 1 -7 20.28 1.25
    -2 1 -7 17.57 1.41
    -2 1 -7 20.05 3.06
    -2 1 -7 18.4 2.29
    -2 -1 -7 17.79 2.41
    -2 -1 -7 18.48 3.07
    -2 1 -7 20.84 1.4
    -2 -1 -8 25.21 1.75
    -2 -1 -8 23.24 1.71
    -2 1 -8 25.04 2.57
    -2 1 -8 23.87 1.74
    -2 -1 -8 24.15 1.63
    -2 1 -8 22.22 1.46
    -2 1 -8 24.05 1.59
    -2 -1 -8 25.71 2.77
    -2 -1 -9 12.92 2.46
    -2 1 -9 7.98 1.31
    -2 1 -9 7.88 1.29
    -2 1 -9 8.68 0.9
    -2 1 -9 9.95 1.3
    -2 -1 -9 7.66 1.18
    -2 -1 -9 7.16 1.35
    -2 -1 -9 10.81 1.47
    -2 -1 -10 2.3 1.18
    -2 -1 -10 2.57 1.37
    -2 -1 -10 -0.12 1.5
    -2 1 -10 2.27 1.43
    -2 1 -10 0.57 1.25
    -2 1 -10 1.44 1.32
    -2 -1 -10 1.56 2.18
    -2 1 -10 2.56 1.17
    -2 1 -11 10.49 1.54
    -2 -1 -11 12 1.52
    -2 -1 -11 8.64 1.75
    -2 -1 -11 11.1 1.76
    -2 1 -11 8.71 1.63
    -2 1 -11 13.03 1.55
    -2 1 -11 9.64 1.66
    -2 -1 -12 130.2 7.1
    -2 1 -12 121.06 7.03
    -2 1 -12 137.08 6.94
    -2 -1 -12 130.32 6.99
    -2 1 -12 134.39 7.07
    -2 -1 -12 135.69 7.14
    -2 1 -12 134.17 7.06
    -2 -1 -13 33.96 2.62
    -2 1 -13 28.21 2.36
    -2 1 -13 33.02 2.38
    -2 -1 -13 31.06 2.62
    -2 -1 -13 33.07 2.28
    -2 1 -13 33.92 2.3
    -2 1 -13 28.74 2.49
    -2 1 -14 5.85 1.73
    -2 -1 -14 7.02 1.79
    -2 1 -14 6.28 1.58
    -2 1 -14 7.76 1.54
    -2 -1 -14 5.84 1.76
    -2 -1 -14 5.36 1.34
    -2 -1 -15 18.17 1.83
    -2 1 -15 18.6 1.78
    -2 -1 -15 15.93 1.43
    -2 -1 -15 15.39 1.81
    -2 1 -15 13.87 1.59
    -2 1 -15 13.98 1.57
    -2 -1 -16 6.82 1.34
    -2 1 -16 8.14 1.34
    -2 1 -16 10.29 1.14
    -2 -1 -16 8.97 1.37
    -2 -1 -17 -0.73 0.84
    -2 1 -17 0.04 0.79
    -2 -1 -17 -0.42 0.84
    2 -2 -17 1.86 1.1
    2 2 -17 0.15 0.94
    2 -2 -17 1.36 0.92
    2 -2 -16 0.31 1.42
    2 -2 -16 0.89 1.31
    2 2 -16 -0.35 0.99
    2 2 -16 0.67 1.3
    2 2 -15 101.58 5.65
    2 2 -15 100.25 5.55
    2 -2 -15 107.81 5.73
    2 -2 -15 107.25 5.66
    2 -2 -14 0.21 1.67
    2 2 -14 3.71 1.38
    2 2 -14 2.15 1.47
    2 2 -14 0.08 0.96
    2 2 -14 1.74 1.38
    2 -2 -14 1.67 1.85
    2 2 -14 2.54 1.63
    2 -2 -13 43.35 2.86
    2 2 -13 39.87 2.79
    2 2 -13 31.68 4.37
    2 -2 -13 41 4.53
    2 -2 -13 41.01 2.98
    2 2 -13 37.7 2.4
    2 2 -13 43.36 2.73
    2 2 -13 38.28 2.66
    2 -2 -13 37.9 2.44
    2 -2 -13 35.08 4.33
    -2 2 13 41 2.61
    2 2 -13 39.85 2.36
    2 2 -12 36.48 2.25
    2 -2 -12 35.51 2.27
    2 -2 -12 38.49 4.13
    2 2 -12 32.96 2.45
    2 2 -12 35.2 2.45
    2 2 -12 32.01 4.09
    2 2 -12 34.62 2.16
    -2 2 12 33.85 2.42
    2 2 -12 34.97 2.34
    2 -2 -12 34.35 4.3
    2 2 -12 37.36 2.48
    2 -2 -12 31.08 2.4
    2 2 -11 -1.53 1.27
    2 2 -11 0.49 1.05
    -2 2 11 0.12 1.35
    2 -2 -11 5.36 3.08
    2 2 -11 1.21 1.36
    2 -2 -11 7.59 3.15
    2 2 -11 -0.66 3.03
    2 2 -11 1.05 1
    2 2 -11 0.65 1.25
    2 -2 -11 -2.02 1.39
    2 -2 -11 2.2 1.18
    2 2 -10 17.29 1.62
    2 -2 -10 13.81 3.27
    2 -2 -10 19.3 3.38
    2 -2 -10 17.74 1.64
    2 2 -10 15.75 3.24
    2 2 -10 15.3 1.34
    2 -2 -10 20.67 1.51
    2 2 -10 17.21 1.43
    2 2 -10 18.39 1.73
    2 2 -10 18.07 1.58
    2 -2 -9 102.37 5.06
    2 -2 -9 98.49 6.49
    2 2 -9 82.89 4.95
    2 -2 -9 99.96 5.05
    2 2 -9 91.89 5.04
    2 2 -9 102.07 5.02
    2 2 -9 101.17 6.45
    2 -2 -9 97.01 6.49
    2 2 -9 99.67 5.07
    2 2 -9 94.18 5.11
    2 2 -8 19.31 1.34
    2 -2 -8 21.76 3.01
    2 -2 -8 18.35 1.46
    2 2 -8 19.25 1.5
    2 -2 -8 23.21 3.14
    2 2 -8 15.68 2.8
    2 -2 -7 157.15 8.79
    2 -2 -7 163.38 8.87
    2 -2 -7 154.44 7.79
    2 -2 -7 162.89 8.68
    2 2 -7 161.79 8.33
    2 2 -7 151.61 8.71
    2 2 -7 147.2 7.79
    2 2 -7 149.93 7.77
    2 2 -6 206.21 11.02
    2 2 -6 226.36 11.4
    2 -2 -6 213.15 11.36
    2 2 -6 208.36 11.38
    2 -2 -6 201.23 11.45
    2 -2 -5 201.95 10.6
    2 -2 -5 187.74 10.62
    2 2 -5 203.75 10.5
    2 2 -5 204.35 10.28
    2 -2 -5 187.4 10.09
    2 2 -5 205.64 10.6
    2 2 -4 859.38 40.77
    2 -2 -4 838.33 41.03
    2 -2 -4 776.61 40.62
    2 -2 -4 812.99 40.97
    2 -2 -3 522.54 26.68
    2 2 -3 526.44 26.52
    2 -2 -3 534.32 26.8
    2 2 -2 843.57 43.85
    2 -2 -2 850.98 43.85
    2 2 -2 908.12 43.74
    2 -2 -1 1997.38 100.54
    -2 2 1 2043.19 100.74
    -2 2 0 260.37 13.47
    -2 2 0 263.71 13.07
    -2 -2 0 247.87 13.03
    -2 2 -1 88.09 5.49
    -2 2 -1 94.93 4.92
    2 -2 1 85.61 5.13
    -2 -2 -1 89.17 4.89
    -2 -2 -2 73.59 4.17
    -2 2 -2 73.64 4.76
    -2 2 -2 68.26 4.16
    -2 -2 -3 81.82 4.8
    -2 2 -3 75.1 4.74
    -2 2 -3 82.12 4.76
    -2 2 -4 49.26 3.69
    -2 -2 -4 51.09 3.75
    -2 -2 -4 54.88 3.51
    -2 2 -5 25.72 3.03
    -2 -2 -5 29.03 2.62
    -2 -2 -5 27.31 3
    -2 2 -6 19.82 2.82
    -2 2 -6 21.15 1.43
    -2 2 -6 19.86 1.42
    -2 2 -6 19.46 1.43
    -2 -2 -6 22.18 2.42
    -2 2 -6 23.05 1.36
    -2 2 -7 196.84 10.25
    -2 2 -7 200.34 10.26
    -2 -2 -7 206.95 11.02
    -2 2 -7 223.61 11.29
    -2 2 -7 200.06 10.22
    -2 2 -7 206.7 10.25
    -2 2 -8 2.14 1.14
    -2 -2 -8 0.25 2.07
    -2 2 -8 4.87 2.52
    -2 2 -8 3.6 1
    -2 2 -8 2.14 0.78
    -2 2 -8 1.3 0.88
    -2 -2 -8 0.86 1.06
    -2 2 -8 2.72 0.96
    -2 2 -8 1.38 0.96
    -2 -2 -8 0.7 0.98
    -2 2 -8 0.14 1.08
    -2 2 -9 0.94 1.06
    -2 2 -9 2.48 1.12
    -2 2 -9 -0.19 1.15
    -2 -2 -9 -0.06 1.06
    -2 2 -9 -1.22 2.48
    -2 2 -9 1.49 0.88
    -2 -2 -9 0.1 1.2
    -2 2 -9 2.03 0.95
    -2 2 -9 0.95 1
    -2 2 -9 0.18 1.15
    -2 -2 -9 0.29 2.19
    -2 -2 -10 28.57 1.89
    -2 2 -10 26.84 1.97
    -2 -2 -10 26.9 2.26
    -2 2 -10 24.78 2.03
    -2 2 -10 25.14 1.98
    -2 -2 -10 28.63 3.28
    -2 -2 -10 26.49 2.13
    -2 -2 -11 3.28 1.59
    -2 -2 -11 5.27 1.67
    -2 2 -11 5.57 1.36
    -2 2 -11 4.54 1.53
    -2 -2 -11 2.34 1.24
    -2 2 -12 3.53 1.62
    -2 2 -12 5.23 1.49
    -2 -2 -12 3.7 1.33
    -2 -2 -12 3.79 1.69
    -2 2 -12 3.55 1.65
    -2 -2 -12 3.83 1.83
    -2 -2 -13 83.41 4.75
    -2 -2 -13 83.72 4.97
    -2 2 -13 92.67 4.8
    -2 2 -13 90.63 4.91
    -2 2 -13 82.67 4.91
    -2 -2 -13 91.93 5.07
    -2 2 -14 8.41 1.65
    -2 -2 -14 5.24 1.66
    -2 -2 -14 6.88 1.86
    -2 2 -14 7.13 1.38
    -2 2 -14 7.61 1.57
    -2 -2 -14 6.5 1.18
    -2 2 -15 22.05 1.86
    -2 -2 -15 21.72 1.88
    -2 2 -15 22.31 1.78
    -2 -2 -15 15.72 1.96
    -2 2 -16 5.87 1.06
    -2 -2 -16 6.93 1.33
    -2 2 -16 4.73 1.09
    -2 -2 -16 3.58 1.13
    -2 2 -17 0.9 0.65
    -2 -2 -17 1.01 0.77
    -2 -2 -17 1.01 0.68
    -2 2 -17 -0.2 0.61
    2 3 -17 1.13 0.67
    2 3 -17 0.33 0.65
    2 -3 -17 0.03 0.64
    2 -3 -16 0.42 1.02
    2 3 -16 0.96 1.08
    2 3 -16 -0.39 1
    2 -3 -15 28.37 2.15
    2 3 -15 28.35 2.13
    2 3 -15 33.03 2.17
    2 3 -14 50.83 2.91
    -2 3 14 47.99 2.87
    2 3 -14 44.02 2.54
    2 3 -14 45.01 2.92
    2 3 -14 43.92 2.89
    2 -3 -14 44.28 2.92
    2 3 -14 41.27 2.63
    2 -3 -13 26.78 2.26
    2 3 -13 26.09 1.92
    2 3 -13 19.69 3.53
    2 -3 -13 19.98 3.55
    2 3 -13 30.14 2.2
    2 3 -13 26.3 1.83
    2 -3 -13 29.41 2.46
    -2 3 13 31.39 2.26
    2 3 -13 28.78 2.28
    2 -3 -13 27.92 3.96
    2 -3 -13 25.86 1.88
    2 3 -13 28.95 2.18
    2 -3 -12 10.27 1.97
    2 -3 -12 11.76 3.25
    2 -3 -12 11.85 3.24
    2 3 -12 11.65 1.69
    2 -3 -12 10.75 1.41
    2 3 -12 12.27 1.78
    2 3 -12 15.59 3.33
    2 3 -12 13.98 1.28
    -2 3 12 12.17 1.77
    2 3 -12 11.28 1.39
    2 3 -11 2.47 1.47
    2 3 -11 3.48 1.17
    2 3 -11 3.19 1.41
    2 3 -11 4.99 2.94
    2 -3 -11 1.58 1.31
    2 3 -11 2.93 1.28
    2 -3 -11 0.22 2.95
    2 -3 -11 4.41 3.02
    -2 3 11 2.12 1.6
    2 -3 -11 3.99 1.19
    2 3 -11 1.55 1.03
    2 3 -10 3.15 1.02
    2 3 -10 1.55 2.75
    2 -3 -10 6.52 1.2
    2 -3 -10 6.01 2.93
    2 3 -10 5.34 1.36
    2 -3 -10 5.77 1.23
    2 3 -10 8.1 1.12
    2 3 -10 5.72 1.36
    2 -3 -10 5.55 2.86
    2 3 -10 4.95 1.2
    2 3 -9 99.96 6.05
    2 3 -9 122 7.4
    2 -3 -9 116.55 6.13
    2 3 -9 123.55 6.18
    2 3 -9 119.96 6.12
    2 3 -9 122.99 6.12
    2 -3 -9 120.43 7.57
    2 -3 -9 132.24 6.16
    2 -3 -9 119.57 7.5
    2 3 -9 113.7 6.18
    2 -3 -8 17.14 2.79
    2 3 -8 14.04 2.01
    2 3 -8 13.02 1.35
    2 -3 -8 13.84 1.33
    2 3 -8 16.68 2.65
    2 3 -8 12.51 1.37
    2 3 -8 14.42 1.24
    2 -3 -8 19.63 2.76
    2 -3 -7 326.28 16.38
    2 3 -7 309.88 16.29
    2 3 -7 315.52 16
    2 -3 -7 307.39 15.47
    2 -3 -7 335.36 16.49
    2 3 -7 296.99 15.45
    2 3 -6 56.75 3.92
    2 -3 -6 56.51 3.01
    2 -3 -6 51.81 3.92
    2 -3 -6 58.18 4.16
    2 3 -6 51.33 3.6
    2 3 -5 0.63 1.68
    2 -3 -5 3.4 1.91
    2 3 -5 4.14 1.66
    2 -3 -5 2.22 2.35
    2 3 -5 2.12 1.95
    2 -3 -5 2.21 2.14
    2 3 -4 322.16 17.14
    2 -3 -4 318.16 17.39
    2 -3 -4 326.64 17.2
    2 -3 -4 321.83 17.27
    2 3 -4 360.57 17.28
    2 3 -4 347.65 17.1
    2 -3 -3 123.21 7.57
    2 3 -3 132.42 7.23
    2 3 -3 140.37 7.36
    2 -3 -3 138.38 7.38
    2 3 -3 136.57 7.21
    2 3 -2 95.52 5.05
    2 3 -2 84.75 5.03
    2 -3 -2 86.15 5.08
    2 -3 -1 -0.92 1.41
    2 3 -1 2.02 1.21
    -2 3 1 -0.09 2.8
    -2 -3 1 0.51 1.03
    2 -3 -1 0.95 1.86
    2 -3 0 479.59 22.9
    -2 -3 0 437.31 22.52
    2 3 0 446.9 22.49
    -2 3 0 446.7 23.1
    -2 3 0 448.47 22.53
    -2 3 -1 428.09 22.49
    -2 -3 -1 437.89 22.01
    -2 -3 -1 442.05 22.18
    -2 3 -1 427.68 22
    -2 3 -1 444.79 22.51
    2 -3 1 444.32 22.28
    -2 3 -2 89.51 4.81
    -2 -3 -2 83.26 4.97
    -2 3 -2 80.9 5.48
    -2 3 -2 86.33 5.5
    -2 -3 -2 85.48 4.82
    2 -3 2 84.46 5
    -2 3 -3 5.88 2.85
    2 -3 3 5.53 1.51
    -2 -3 -3 4.76 1.77
    -2 -3 -3 4.79 1.92
    -2 3 -3 5.9 1.67
    -2 -3 -4 3.51 2.06
    -2 -3 -4 1.66 1.89
    2 -3 4 4.37 1.47
    -2 3 -4 0.85 1.86
    2 -3 5 325.61 16.89
    -2 3 -5 322.75 16.43
    -2 3 -5 337.79 17.23
    -2 -3 -5 347.25 17.12
    -2 3 -6 0.18 0.73
    -2 3 -6 0.35 0.76
    -2 3 -6 -0.38 0.84
    -2 -3 -6 1.93 2.06
    -2 3 -6 0.51 0.73
    -2 3 -6 -1.39 2.49
    2 -3 6 -1.14 1.55
    -2 -3 -7 24.29 1.72
    -2 3 -7 20.35 1.57
    -2 3 -7 22.17 3.03
    -2 3 -7 18.6 1.44
    -2 3 -7 19.07 1.44
    -2 -3 -7 22.15 2.67
    -2 3 -7 20.87 1.55
    -2 3 -7 20.86 1.43
    -2 3 -8 12.86 1.29
    -2 3 -8 9.88 1.26
    -2 -3 -8 12.67 1.33
    -2 -3 -8 11.02 1.55
    -2 3 -8 10.22 1.14
    -2 3 -8 10.09 1.37
    -2 3 -8 12.22 1.32
    -2 -3 -8 11.94 1.18
    -2 -3 -8 16.62 2.6
    -2 3 -8 12.83 2.69
    -2 3 -8 10.75 1.17
    -2 3 -8 10.33 1.14
    -2 3 -8 9.25 1.18
    -2 3 -9 49.83 2.94
    -2 3 -9 49.83 2.88
    -2 3 -9 47.26 2.94
    -2 3 -9 53.37 2.83
    -2 3 -9 42.45 2.88
    -2 3 -9 57.31 4.41
    -2 -3 -9 56.75 3.17
    -2 3 -9 49.04 2.89
    -2 -3 -9 49.13 2.96
    -2 -3 -9 53.75 4.29
    -2 -3 -9 48.79 2.86
    -2 -3 -10 139.81 7.22
    -2 3 -10 147.86 8.45
    -2 -3 -10 130.48 6.98
    -2 3 -10 132.65 7.03
    -2 -3 -10 135.66 7.08
    -2 -3 -10 144.17 8.41
    -2 3 -10 132.34 7.06
    -2 3 -10 139.2 7
    -2 3 -10 127.42 6.99
    -2 -3 -11 7.57 2.87
    -2 3 -11 7.89 1.48
    -2 -3 -11 7.46 1.53
    -2 3 -11 6.98 1.26
    -2 3 -11 5.96 1.52
    -2 -3 -11 5.61 1.21
    -2 -3 -11 7 1.92
    -2 3 -11 7.91 1.71
    -2 3 -12 8.64 1.55
    -2 3 -12 9.25 1.61
    -2 -3 -12 12.04 1.69
    -2 3 -13 118.97 5.8
    -2 3 -13 106.42 5.84
    -2 -3 -13 98.04 5.84
    -2 -3 -14 -0.17 1.35
    -2 3 -14 1.82 1.21
    -2 3 -14 1.03 1.31
    -2 3 -15 55.2 2.91
    -2 -3 -15 46.7 2.96
    -2 3 -15 51.02 3.02
    -2 3 -15 50.65 2.98
    -2 3 -16 23.92 1.7
    -2 -3 -16 25.74 1.71
    -2 -3 -16 28.03 1.89
    -2 3 -16 29.38 1.75
    2 -4 -17 2.31 0.8
    2 4 -16 32.36 2.07
    2 -4 -16 36.03 2.21
    2 -4 -15 10.85 1.66
    2 4 -15 11.67 1.39
    -2 4 15 10.49 1.3
    2 4 -15 13.79 1.48
    2 -4 -15 7.69 1.21
    2 -4 -14 -0.5 1.68
    2 -4 -14 1.57 1.22
    -2 4 14 -0.04 1.41
    2 4 -14 0.35 1.17
    2 -4 -14 -2.3 2.03
    2 4 -14 -0.19 1.06
    2 4 -14 -1.25 1.46
    2 4 -13 7.43 1.08
    2 -4 -13 6.45 1.81
    2 4 -13 8.73 1.38
    2 4 -13 8.56 1.67
    2 4 -13 8.91 1.6
    2 -4 -13 6.11 1.4
    2 -4 -13 7.97 2.32
    2 4 -13 6.76 1.29
    -2 4 13 7.59 1.75
    2 -4 -12 36.7 2.58
    2 4 -12 32.61 2.37
    2 -4 -12 29.29 2.23
    2 -4 -12 37.37 3.09
    2 4 -12 25.93 2.13
    2 4 -12 30.91 2.39
    2 -4 -12 33.14 4
    2 4 -12 29.86 1.97
    -2 4 12 32.33 2.55
    2 4 -12 30.07 2.17
    2 -4 -12 27.79 2.05
    2 -4 -11 2.52 2.58
    2 4 -11 5.3 1.51
    2 4 -11 4.84 1.32
    2 -4 -11 1.98 1.66
    2 4 -11 5.91 1.1
    2 -4 -11 5.69 1.26
    2 -4 -11 7.79 3.26
    2 4 -11 5.53 1.31
    2 -4 -11 3.67 1.39
    -2 4 11 4.41 1.72
    2 -4 -10 3.48 2.86
    2 -4 -10 1.16 1.19
    2 -4 -10 1.16 2.49
    2 4 -10 -0.37 1.02
    2 -4 -10 0.6 1.15
    2 4 -10 0.69 1.43
    2 4 -10 1.26 1.17
    2 -4 -9 5.59 1.14
    2 -4 -9 5.31 2.55
    2 4 -9 4.37 1.11
    2 -4 -9 7.83 2.88
    2 4 -9 4.6 1.31
    2 4 -9 2.96 2.33
    2 -4 -9 6.48 1.11
    2 4 -8 244.07 12.14
    2 -4 -8 242.52 13.12
    2 4 -8 247.96 12.13
    2 4 -8 224.53 12.01
    2 4 -8 239.56 13.03
    2 -4 -8 227.51 12.06
    2 -4 -8 250.99 12.09
    2 4 -8 241.4 12.7
    2 -4 -7 25.81 1.85
    2 4 -7 27.89 2.8
    2 4 -7 29.54 2.57
    2 -4 -7 29.59 2.93
    2 -4 -7 28.2 1.83
    2 -4 -7 32.17 3.4
    2 4 -7 29.78 1.79
    2 4 -6 2.19 1.74
    2 4 -6 0.77 1.68
    2 -4 -6 2.78 2.68
    2 -4 -6 2.13 0.93
    2 4 -6 2.08 0.84
    2 -4 -6 3.72 2.28
    2 -4 -6 2.95 1.95
    2 -4 -5 134.22 7.8
    2 -4 -5 129.49 7.45
    2 4 -5 129.56 7.43
    2 -4 -5 132.76 6.93
    2 4 -5 149.45 7.54
    2 -4 -5 134.83 8.03
    2 4 -5 137.16 6.9
    2 -4 -4 1242.9 64.63
    2 4 -4 1356.74 64.32
    2 4 -4 1302.61 64.42
    2 4 -4 1233.06 64.17
    2 -4 -4 1269.11 63.88
    2 -4 -4 1265.82 64.21
    2 -4 -4 1344.3 64.47
    2 4 -3 3.09 1.63
    2 -4 -3 4.67 1.91
    2 4 -3 5.83 1.89
    2 4 -3 3.32 1.8
    2 -4 -3 4.55 1.2
    2 -4 -2 28.54 2.7
    2 4 -2 39.39 2.61
    -2 4 2 29.67 3.65
    2 -4 -2 31.83 3.24
    2 -4 -2 28.69 2.07
    2 -4 -1 243.96 13.65
    -2 4 1 260.4 13.95
    2 4 -1 273.52 13.72
    -2 4 1 228.72 13.81
    2 4 -1 269.65 13.29
    2 -4 0 8.68 2.35
    2 4 0 9.66 1.29
    -2 -4 0 6.04 1.72
    -2 4 0 10.79 3.24
    -2 4 0 6.74 2.78
    -2 -4 -1 30.1 1.91
    -2 4 -1 30.06 3.6
    2 -4 1 33.53 2.84
    -2 -4 -1 32.84 2.6
    2 4 1 29.98 1.96
    -2 4 -1 35.55 3.41
    -2 -4 -2 26.34 2.39
    -2 4 -2 19.91 3.07
    2 -4 2 21.67 2.47
    -2 4 -2 22.29 3.38
    -2 4 -3 0.85 2.97
    -2 -4 -3 2.65 1.92
    2 -4 3 6.29 1.88
    -2 4 -4 0.34 2.51
    2 -4 4 0.99 1.49
    -2 -4 -4 -1.58 2.37
    2 -4 5 41.09 2.76
    -2 -4 -5 38.14 3.45
    -2 4 -5 42.94 3.72
    -2 4 -5 38.18 2.25
    -2 -4 -6 20.62 1.56
    -2 4 -6 19.59 1.54
    -2 4 -6 22.19 3.08
    -2 4 -6 20.4 1.59
    -2 4 -6 21.93 1.54
    -2 4 -6 20.94 1.5
    -2 -4 -6 21.84 2.21
    -2 4 -6 21.7 1.45
    -2 -4 -6 25.94 2.84
    -2 4 -7 1.05 1.03
    -2 -4 -7 3.36 1.07
    -2 4 -7 -0.73 2.52
    -2 -4 -7 2.69 1.15
    -2 4 -7 -0.03 1.12
    -2 4 -7 0.27 0.92
    -2 4 -7 0.7 0.86
    -2 4 -7 -0.26 1.11
    -2 4 -7 1.18 0.97
    -2 -4 -7 3.43 2.4
    -2 -4 -7 5.22 1.83
    -2 -4 -8 49.02 4.04
    -2 4 -8 43.96 2.73
    -2 4 -8 47.86 2.63
    -2 -4 -8 40.89 2.64
    -2 4 -8 45.86 2.7
    -2 4 -8 44.96 2.71
    -2 4 -8 49.89 4.12
    -2 4 -8 44.71 2.72
    -2 -4 -8 45.31 2.83
    -2 4 -8 45.04 2.75
    -2 -4 -8 46.39 3.24
    -2 4 -8 48.72 2.71
    -2 -4 -9 7.56 1.22
    -2 -4 -9 5.7 2.15
    -2 4 -9 7.87 1.25
    -2 4 -9 9.33 1.3
    -2 -4 -9 5.51 2.71
    -2 -4 -9 7.29 1.65
    -2 4 -9 5.19 2.64
    -2 4 -9 6.28 1.37
    -2 4 -9 6.8 1.08
    -2 4 -9 7.41 1.39
    -2 4 -10 134.66 7.13
    -2 -4 -10 136.22 7.14
    -2 -4 -10 141.39 7.3
    -2 -4 -10 135.35 8.54
    -2 4 -10 144.7 7.14
    -2 4 -10 141.13 8.54
    -2 4 -10 127.79 7.13
    -2 -4 -10 124 7.47
    -2 -4 -11 19.22 2.43
    -2 -4 -11 15.17 2.09
    -2 4 -11 12.98 1.47
    -2 4 -11 13.15 1.57
    -2 -4 -11 16.77 1.62
    -2 4 -11 11.58 1.54
    -2 4 -11 12.07 1.73
    -2 4 -11 14.55 1.84
    -2 -4 -11 9.93 2.84
    -2 -4 -12 -3.8 1.87
    -2 4 -12 -0.03 1.45
    -2 -4 -12 0.84 1.29
    -2 4 -12 0.07 1.17
    -2 4 -12 -2.58 1.33
    -2 4 -12 -2.04 1.74
    -2 -4 -12 -1.71 2.09
    -2 4 -13 9.94 1.48
    -2 -4 -13 14.81 1.55
    -2 4 -13 13.28 1.83
    -2 -4 -13 15.4 2.05
    -2 4 -13 16.82 1.59
    -2 4 -14 2.66 1.13
    -2 -4 -14 4.09 1.62
    -2 4 -14 1.68 1.4
    -2 -4 -14 1.64 1.13
    2 4 14 5.99 1.38
    -2 4 -14 3.95 1.18
    -2 -4 -15 3.06 0.91
    -2 4 -15 3.73 0.94
    -2 -4 -15 3.52 1.33
    -2 -4 -16 0.38 0.95
    2 -5 -16 -0.91 0.85
    2 5 -16 0.34 0.82
    -2 5 15 1.66 1.1
    2 -5 -15 -0.89 1.16
    2 5 -15 0.43 1.06
    2 5 -15 0.27 1.21
    2 -5 -14 18.53 1.8
    2 5 -14 20.09 1.74
    2 -5 -14 16.19 2.35
    -2 5 14 17.3 1.81
    2 -5 -13 12.4 2.6
    -2 5 13 16.79 1.93
    2 5 -13 12.78 1.45
    2 -5 -13 14.07 1.8
    2 5 -13 14 1.76
    2 -5 -12 0.49 2.43
    2 -5 -12 0.09 1.63
    2 5 -12 0.32 1.22
    2 -5 -12 0.87 1.05
    2 5 -12 -1.27 1.65
    2 5 -12 1.64 0.98
    -2 5 12 0.87 1.76
    2 -5 -11 3.62 2.98
    2 -5 -11 4.03 1.19
    2 5 -11 3.73 1.08
    -2 5 11 1.73 1.9
    2 -5 -11 6.66 2.63
    2 5 -11 3.51 1.65
    2 5 -11 3.62 1.59
    2 5 -11 5.03 1.39
    2 -5 -11 1.92 1.59
    2 -5 -10 73.26 4.07
    2 5 -10 65.4 4.08
    -2 5 10 76.88 4.37
    2 5 -10 77.15 4.07
    2 5 -10 62.56 3.8
    2 -5 -10 71.17 3.9
    2 5 -9 6.67 1.29
    2 -5 -9 5.23 1.42
    2 -5 -9 5.33 1.19
    2 -5 -9 5.08 1.15
    2 5 -9 6.6 1.07
    2 5 -9 8.41 1.56
    2 5 -9 7.27 1.52
    2 5 -8 14.17 1.59
    2 5 -8 16.68 1.4
    2 -5 -8 15.71 2.97
    2 -5 -8 13.91 1.41
    2 -5 -8 11.9 1.42
    2 5 -8 12.56 1.23
    2 5 -7 18.44 1.66
    2 -5 -7 21.33 1.63
    2 -5 -7 25.21 3.18
    2 -5 -7 20.69 1.65
    2 5 -7 21.14 1.72
    2 5 -7 18.57 2.33
    2 5 -7 21.04 1.53
    2 5 -7 20.43 1.45
    2 -5 -6 37.38 2.2
    2 5 -6 34.09 2.23
    2 -5 -6 37.31 3.57
    2 5 -6 35.82 2.12
    2 5 -6 40.52 3
    2 -5 -6 33.92 2.28
    2 -5 -6 43.64 4.12
    2 -5 -5 2.03 1.03
    2 -5 -5 2.02 0.95
    2 -5 -5 -0.63 2.24
    2 5 -5 0.81 0.8
    2 5 -5 1.14 0.97
    2 5 -5 1.74 1.79
    2 5 -4 522.63 27.73
    2 5 -4 561.76 27.69
    2 -5 -4 532.4 27.11
    2 -5 -4 524.1 27.8
    2 5 -4 548.08 27.06
    2 5 -3 398.8 19.21
    -2 5 3 374.02 20.47
    2 -5 -3 375.53 20.19
    2 5 -3 448.68 20.05
    2 -5 -3 381.54 19.95
    -2 5 3 361.03 19.31
    2 -5 -3 368.89 19.26
    2 -5 -2 7.04 2.47
    -2 5 2 8.71 1.12
    2 -5 -2 6.41 1.04
    -2 5 2 11.58 3.18
    2 5 -2 14.25 2.48
    2 5 -2 9.65 1.73
    2 -5 -2 9.49 2.06
    -2 -5 2 13.07 1.48
    -2 5 2 13.03 3.61
    -2 -5 1 18.32 1.9
    -2 5 1 19.37 3.68
    2 5 -1 20.15 1.89
    -2 5 1 25.7 3.41
    2 5 -1 25.34 3.06
    2 -5 -1 23.66 2.8
    2 5 0 187.29 10.58
    2 -5 0 225.44 11.22
    -2 5 0 220.74 11.5
    -2 -5 0 212.23 10.81
    2 5 0 198.68 11.33
    -2 5 0 209.56 11.63
    -2 5 -1 3.71 2.65
    2 -5 1 4.11 2.06
    -2 5 -1 3.94 3.21
    -2 -5 -1 1.93 1.57
    -2 5 -2 190.64 10.69
    2 -5 2 181.57 10.03
    -2 5 -3 20.39 2.98
    2 -5 3 16.43 2.15
    -2 -5 -3 16.62 1.23
    -2 5 -3 18.53 3.51
    2 -5 4 62.37 3.92
    -2 -5 -4 71.59 4.58
    -2 5 -4 67.27 4.75
    -2 -5 -4 58.62 3.37
    -2 5 -4 59.74 3.38
    -2 -5 -4 59.4 3.81
    -2 5 -5 3.98 0.9
    -2 -5 -5 0.28 2.2
    -2 5 -5 2.07 0.9
    -2 -5 -5 0.85 1.99
    -2 5 -5 3.26 1.01
    -2 -5 -5 2.78 1.11
    -2 5 -5 3.23 0.94
    -2 5 -5 2.05 2.49
    -2 5 -5 1.93 1.1
    -2 5 -5 3.48 1.16
    -2 5 -6 23.39 1.56
    -2 -5 -6 21.71 1.65
    -2 5 -6 23.41 3.18
    -2 -5 -6 18.6 1.7
    -2 5 -6 18.68 1.7
    -2 -5 -6 27.46 3.25
    -2 5 -6 21.74 1.54
    -2 -5 -6 19.23 2.43
    -2 5 -6 21.97 1.54
    -2 5 -6 20.41 1.69
    -2 5 -6 20.47 1.61
    -2 5 -7 -0.95 1.03
    -2 -5 -7 1.66 2.26
    -2 5 -7 -0.65 0.93
    -2 -5 -7 0.41 1.2
    -2 5 -7 1.14 1.23
    -2 5 -7 1.27 1.07
    -2 5 -7 4.51 2.59
    -2 5 -7 -0.14 1.02
    -2 -5 -7 1.07 1.22
    -2 5 -7 0.69 1.17
    -2 5 -7 0.25 1.05
    -2 -5 -7 2.65 2.11
    -2 5 -8 14.3 1.6
    -2 -5 -8 13.2 1.59
    -2 5 -8 10.95 1.41
    -2 5 -8 11.47 1.48
    -2 -5 -8 14.4 2.49
    -2 -5 -8 11.4 1.42
    -2 5 -8 12.17 1.48
    -2 5 -8 13.06 1.48
    -2 5 -8 9.4 2.83
    -2 5 -8 12.56 1.27
    -2 -5 -8 17.62 2.9
    -2 5 -8 14.46 1.55
    -2 -5 -9 18.21 3.16
    -2 5 -9 13.13 3.1
    -2 5 -9 17.33 1.64
    -2 5 -9 18.73 1.68
    -2 5 -9 16.83 1.68
    -2 -5 -9 17.58 2.68
    -2 -5 -9 14.92 1.6
    -2 -5 -9 16.93 1.89
    -2 5 -9 16.23 1.67
    -2 -5 -10 81.63 4.5
    -2 -5 -10 74.26 5.75
    -2 5 -10 75.69 5.65
    -2 5 -10 78.51 4.32
    -2 -5 -10 68.23 4.85
    -2 5 -11 2.81 1.34
    -2 -5 -11 1.44 2.5
    -2 -5 -11 4.34 2.45
    -2 -5 -11 2.54 1.7
    -2 5 -11 4.96 1.67
    -2 5 -11 4.71 1.46
    -2 -5 -12 5.4 1.76
    -2 5 -12 7.96 1.34
    -2 -5 -12 7.64 2.26
    -2 5 -12 6.46 1.67
    -2 5 -12 7.56 1.51
    -2 5 -13 2.52 1.2
    -2 -5 -13 0.45 1.87
    -2 5 -13 -0.34 1.43
    -2 -5 -13 -0.82 1.59
    -2 5 -13 0.73 1.01
    -2 -5 -14 4.35 1.36
    -2 5 -14 4.76 1.04
    -2 5 -14 4.89 1.3
    2 5 14 2.26 1.36
    -2 5 -15 15.42 1.16
    -2 -5 -15 14.81 1.39
    -2 5 -15 16.55 1.33
    -2 5 -16 36.83 2.02
    2 6 -15 5.21 0.94
    2 -6 -15 5.73 1.33
    2 -6 -15 4.38 0.84
    2 6 -14 1.99 1.3
    2 -6 -14 -1.35 1.82
    -2 6 14 0.65 1.3
    2 6 -14 -0.67 1.19
    2 -6 -14 1.39 1.09
    2 6 -13 11.16 1.57
    2 -6 -13 10.47 2.44
    -2 6 13 11.87 1.75
    2 -6 -13 9.79 1.41
    2 6 -12 2.56 1.54
    2 6 -12 1.51 1.54
    -2 6 12 -0.05 1.78
    2 -6 -12 2.15 2.6
    2 -6 -12 0.07 1.37
    -2 -6 12 1.62 1.01
    2 6 -11 -1.4 1.01
    2 -6 -11 0.54 1.42
    2 6 -11 -0.04 1.65
    2 -6 -11 -0.86 1.11
    2 -6 -11 2.93 2.81
    2 6 -11 0.65 1.48
    2 -6 -10 1.03 1.32
    2 -6 -10 3.78 2.78
    2 6 -10 3.19 1.58
    2 -6 -10 -0.03 1.17
    2 6 -10 1.44 1.32
    2 -6 -10 0.69 1.22
    2 6 -10 2.63 1.58
    2 6 -9 15.28 1.82
    2 -6 -9 14.94 1.53
    -2 6 9 15.67 2.28
    2 -6 -9 12.38 3.31
    2 6 -9 15.18 1.39
    2 6 -9 16.16 1.58
    2 -6 -9 19.7 3.03
    2 -6 -9 15.22 1.66
    2 -6 -8 27.41 3.23
    2 -6 -8 28.15 2.06
    2 6 -8 25.21 1.77
    2 -6 -8 24.9 1.92
    2 6 -8 25.08 1.84
    2 6 -8 23.97 2.08
    2 -6 -8 27.62 3.61
    -2 6 8 23.83 2.45
    2 6 -7 156.16 8.75
    2 -6 -7 175.06 10.05
    -2 6 7 178.27 8.94
    2 6 -7 163.96 8.75
    2 6 -7 171.81 8.65
    2 6 -7 172.58 8.67
    2 -6 -7 157.64 8.78
    2 -6 -7 177.45 8.72
    2 -6 -6 0.56 1.25
    2 6 -6 0.55 1.18
    2 -6 -6 1.14 2.52
    2 -6 -6 2.67 2.12
    2 6 -6 2.74 0.95
    2 -6 -6 2.52 1.12
    2 6 -6 0.68 0.95
    -2 6 6 1.97 1.57
    2 -6 -5 127.36 8.04
    -2 6 5 132.36 6.76
    2 -6 -5 123.1 6.66
    2 6 -5 126.15 6.55
    2 -6 -5 128.55 6.62
    2 -6 -5 140.92 7.07
    2 6 -5 129.91 7.42
    2 -6 -5 127.16 7.72
    2 6 -5 121.78 6.54
    2 6 -5 125.15 6.64
    2 -6 -4 281.76 15.28
    2 6 -4 309.43 15.26
    2 6 -4 292.4 15.2
    -2 6 4 292.03 15.31
    2 6 -4 299.11 15.98
    -2 6 4 301.95 16.74
    2 -6 -4 303.16 16.54
    2 -6 -4 316.92 15.53
    2 -6 -4 300.04 15.26
    2 -6 -4 308.82 16.19
    2 6 -4 316.11 15.18
    2 -6 -3 1.51 2.05
    2 -6 -3 -0.8 2.56
    2 -6 -3 1.01 1.67
    -2 6 3 3.53 3.09
    2 6 -3 0.64 2.27
    2 6 -3 0.05 1
    2 -6 -3 1.24 1.06
    -2 -6 3 -0.13 1.55
    -2 6 3 -0.68 1.08
    2 6 -3 -0.69 1.9
    -2 6 3 4.59 3.58
    2 6 -2 56.06 4.11
    -2 6 2 40.32 4.8
    2 -6 -2 45.87 2.81
    2 -6 -2 51.45 3.72
    2 -6 -2 45.75 2.75
    -2 6 2 43.72 4.47
    2 -6 -2 44.34 3.15
    2 -6 -2 51.01 4.17
    -2 6 2 42.84 2.76
    2 6 -2 55.54 2.76
    2 -6 -1 111.35 6.59
    -2 6 1 104.61 7.18
    -2 6 1 100.51 6.79
    2 -6 -1 105.67 5.41
    2 6 -1 90.73 6.51
    2 -6 -1 94.56 6.12
    -2 6 0 1.24 2.79
    2 6 0 3.45 2.83
    2 -6 0 3.4 2.27
    2 -6 0 2.79 0.96
    -2 -6 0 2.99 1.03
    -2 6 0 3.57 3.32
    2 -6 1 -1.1 2.05
    -2 -6 -1 0.22 1.56
    2 6 1 2.08 3.09
    -2 -6 -1 0.8 1.03
    -2 6 -1 1.22 2.59
    -2 6 -1 0.18 3.26
    -2 -6 -2 22.81 1.76
    -2 6 -2 21.09 3.87
    2 -6 2 23.4 2.52
    -2 -6 -2 27.38 2.34
    -2 -6 -3 0.92 0.85
    -2 6 -3 5.46 3.29
    -2 6 -3 3.05 2.72
    -2 -6 -4 14.2 1.54
    -2 6 -4 16.39 1.28
    -2 6 -4 13.36 1.45
    -2 -6 -4 18.9 1.29
    -2 -6 -4 14.94 2.39
    -2 -6 -4 14.72 2.83
    -2 6 -4 19.62 3.08
    -2 -6 -5 2.81 2.28
    -2 -6 -5 -0.51 2.36
    -2 6 -5 2.47 1.23
    -2 6 -5 2.28 2.71
    -2 -6 -5 1.79 1.3
    -2 6 -5 3.51 1.02
    -2 6 -5 3.01 0.91
    -2 6 -6 38.6 2.51
    -2 -6 -6 43.57 3.42
    -2 6 -6 39.21 2.42
    -2 6 -6 40.03 2.39
    -2 6 -6 38.03 2.37
    -2 -6 -6 42.47 2.66
    -2 6 -6 41.3 2.61
    -2 -6 -6 46.93 4.1
    -2 6 -6 42.21 4.16
    -2 -6 -7 245.53 12.61
    -2 6 -7 258.7 12.61
    -2 6 -7 245.08 12.52
    -2 6 -7 246.15 12.57
    -2 -6 -7 244.49 13.83
    -2 -6 -7 249.4 13.03
    -2 6 -7 253.76 13.89
    -2 6 -7 239.24 12.5
    -2 6 -7 241.82 12.52
    -2 6 -8 6.05 1.32
    -2 -6 -8 7.34 2.8
    -2 6 -8 7.64 1.34
    -2 -6 -8 7.56 1.51
    -2 6 -8 8.66 3.1
    -2 6 -8 7.74 1.52
    -2 -6 -8 5.74 2.76
    -2 -6 -8 5.39 1.39
    -2 6 -8 5.69 1.44
    -2 -6 -9 2.05 2.44
    -2 -6 -9 4.83 1.49
    -2 -6 -9 4.39 2.78
    -2 -6 -9 5.36 1.48
    -2 6 -9 7.5 1.52
    -2 6 -9 1.73 2.58
    -2 6 -9 2.44 1.51
    -2 -6 -9 5.17 2.77
    -2 6 -10 180.74 11.17
    -2 -6 -10 183.28 10
    -2 6 -10 203.45 10.07
    -2 -6 -10 189.62 10.08
    -2 -6 -10 177.26 11.33
    -2 6 -11 33.2 2.35
    -2 -6 -11 32.72 2.45
    -2 6 -11 33.44 2.44
    -2 6 -11 36.27 2.4
    -2 -6 -11 33.49 3.39
    -2 -6 -12 16.22 1.74
    -2 6 -12 19.22 1.66
    -2 -6 -12 13.14 2.51
    -2 6 -12 16.42 1.56
    -2 6 -12 16.22 1.73
    -2 -6 -13 1.57 1.2
    -2 6 -13 2.7 1.22
    2 6 13 0.48 1.53
    -2 6 -13 0.79 1.05
    -2 6 -13 0.65 0.96
    -2 -6 -13 -0.56 1.83
    -2 6 -14 0.31 0.99
    2 6 14 -0.3 1.16
    -2 -6 -14 -0.61 0.93
    -2 6 -14 0.18 0.83
    -2 6 -15 15.86 1.15
    2 7 -15 19.83 1.27
    2 -7 -14 4.92 1.54
    2 7 -14 5.6 1
    -2 7 14 6.36 1.14
    2 7 -14 4.93 1.05
    2 -7 -13 23.36 2.54
    2 7 -13 26.19 1.87
    -2 7 13 21.89 1.93
    2 7 -12 8.79 1.41
    2 -7 -12 4.83 2.39
    2 7 -12 7.37 1.51
    -2 -7 12 6.21 1.1
    2 7 -11 0.11 1.41
    -2 7 11 1.83 1.9
    2 -7 -11 0.38 0.96
    2 -7 -11 0.12 1.14
    2 7 -11 1.45 1.58
    2 -7 -11 -0.29 2.91
    2 7 -10 1.51 1.06
    2 -7 -10 6.53 3.13
    2 -7 -10 0.8 1.17
    2 -7 -10 1.91 1.31
    2 7 -10 1.16 1.51
    -2 7 10 1.84 1.92
    2 -7 -9 5.09 1.49
    -2 7 9 7.62 3.91
    2 7 -9 2.83 1.1
    2 7 -9 4.34 1.29
    -2 7 9 3.95 2
    -2 7 9 3.11 3.71
    2 -7 -9 3.42 2.69
    2 -7 -9 3.85 1.24
    2 -7 -9 2.07 2.95
    2 7 -9 6.05 1.52
    -2 7 8 1.77 3.79
    2 7 -8 1.63 1.61
    2 -7 -8 1.95 1.28
    2 7 -8 3.52 1.11
    2 -7 -8 1.18 1.51
    2 7 -8 3.49 1.21
    2 -7 -8 2.89 2.62
    -2 7 8 4.23 1.86
    2 7 -8 6.74 1.55
    2 7 -7 130.6 7.13
    2 7 -7 131.42 7.03
    2 -7 -7 138.58 7.08
    2 7 -7 139.9 7.03
    -2 7 7 136.97 9.48
    -2 7 7 118.09 9.22
    2 -7 -7 137.5 7.21
    -2 7 7 132.88 7.33
    2 -7 -7 140.89 8.56
    2 -7 -7 122.84 7.75
    2 7 -7 138.91 7.19
    2 7 -6 18.94 1.64
    2 7 -6 16.12 1.49
    2 -7 -6 22.3 2.87
    -2 7 6 19.15 4.02
    2 7 -6 19.06 1.55
    2 -7 -6 18.77 1.71
    2 7 -6 19.31 1.81
    -2 7 6 19.28 2.11
    -2 7 6 17.4 4.35
    2 -7 -6 21 3.11
    2 -7 -6 17.7 1.89
    2 -7 -5 -0.87 2.49
    2 -7 -5 1.01 1.22
    2 7 -5 1.11 1.02
    2 7 -5 0.22 0.9
    2 -7 -5 2.87 2.22
    2 -7 -5 4.57 3.04
    -2 7 5 0.68 1.55
    2 7 -5 1.77 1.3
    -2 7 5 -2.68 3.25
    2 -7 -5 1.5 1.43
    -2 7 4 7.54 3.97
    -2 7 4 5.2 3.33
    2 -7 -4 7.56 2.23
    2 -7 -4 5.77 1.35
    2 7 -4 5.64 2.16
    2 -7 -4 2.26 2.42
    -2 7 4 6.26 1.51
    2 7 -4 5.06 1.25
    2 7 -4 5.6 1.1
    2 -7 -4 10.07 3.01
    2 -7 -3 81.94 6.02
    -2 7 3 81.25 6.72
    -2 7 3 74.84 6.08
    2 -7 -3 81.12 4.48
    2 -7 -3 79.9 5.51
    2 7 -3 90.4 4.45
    2 -7 -3 75.22 4.51
    2 7 -3 83.63 4.4
    -2 -7 3 76.81 4.77
    2 7 -3 93.07 5.58
    2 -7 -3 75.76 4.91
    -2 7 3 79.5 4.47
    2 7 -2 56.02 3.25
    2 -7 -2 57.83 3.33
    2 -7 -2 56.58 3.35
    2 -7 -2 55.05 4.33
    -2 7 2 69.3 5.84
    2 -7 -2 60.45 4.7
    -2 7 2 54.96 4.84
    2 -7 -2 57.11 3.79
    2 -7 -1 18.33 2.09
    2 -7 -1 20.6 2.89
    -2 -7 1 16.66 1.54
    2 7 -1 18.59 3.33
    2 -7 -1 18.87 1.62
    2 -7 -1 20.4 2.57
    -2 7 1 18.55 4
    2 7 -1 17.46 1.46
    -2 7 0 -0.88 3.64
    2 -7 0 -0.15 2.25
    2 -7 0 -2.33 1.92
    -2 -7 0 1.74 1.8
    -2 -7 0 0.66 1.15
    2 7 0 2.05 2.88
    2 -7 0 -0.21 1.07
    -2 -7 -1 32.24 2.11
    -2 7 -1 32.28 4.49
    2 -7 1 28.69 3.07
    -2 -7 -1 33.13 2.68
    2 -7 1 28.77 2.01
    2 7 1 29.76 3.99
    -2 7 -2 7.89 1.24
    -2 -7 -2 9.08 1.44
    -2 -7 -2 7.83 2.08
    2 7 2 13.16 3.7
    -2 7 -2 6.87 3.53
    -2 7 -2 4.33 2.9
    -2 -7 -3 -0.34 1.41
    -2 7 -3 5 3.56
    -2 7 -3 -0.19 2.9
    -2 -7 -3 4.32 1.06
    -2 -7 -3 1.87 1.95
    -2 7 -4 6.55 3.04
    -2 -7 -4 7.39 2.4
    -2 -7 -4 5.77 1.09
    -2 -7 -4 7.39 2.76
    -2 7 -4 5.94 1.48
    -2 7 -5 2.97 1.18
    -2 -7 -5 2.54 2.73
    -2 7 -5 5.07 1.03
    -2 7 -5 3.02 2.97
    -2 -7 -5 4.25 1.57
    -2 7 -5 3.42 1.46
    -2 -7 -5 2.48 2.43
    -2 7 -6 29.75 3.8
    -2 -7 -6 28.67 2.4
    -2 7 -6 28.59 2.31
    -2 -7 -6 35.13 3.78
    -2 -7 -6 33.08 3.38
    -2 7 -6 29.97 2.06
    -2 7 -6 28.55 1.98
    -2 7 -6 31.07 2.23
    -2 7 -7 26.25 2.29
    -2 -7 -7 34.31 2.42
    -2 7 -7 30.77 2.18
    -2 -7 -7 24.9 3.72
    -2 7 -7 28.55 3.66
    -2 7 -7 29.02 2
    -2 7 -7 27.66 1.98
    -2 7 -8 9.13 1.27
    -2 7 -8 8.86 1.68
    -2 7 -8 10.16 1.58
    -2 -7 -8 10.36 1.78
    -2 -7 -8 10.81 2.89
    -2 7 -8 11.53 2.9
    -2 -7 -8 10.3 3.05
    -2 -7 -9 3.31 1.43
    -2 7 -9 4.48 1.48
    -2 7 -9 1.74 1.53
    -2 -7 -9 4 2.79
    -2 7 -10 13.68 1.72
    -2 -7 -10 14.35 1.62
    -2 7 -10 14.52 1.59
    -2 -7 -10 13.75 2.83
    -2 7 -11 23.94 1.89
    -2 7 -11 22.46 1.85
    -2 7 -11 22.11 1.83
    -2 -7 -11 27.25 2.96
    -2 7 -12 3.19 1.12
    -2 7 -12 4.03 1.14
    -2 7 -12 3.79 1.18
    -2 -7 -12 4.02 2.14
    -2 -7 -13 -0.51 1.65
    -2 7 -13 0.22 0.8
    -2 7 -13 0.62 0.84
    -2 7 -13 -0.08 0.89
    2 7 13 1.1 1.22
    -2 7 -14 0.22 0.66
    -2 7 -14 2.2 0.59
    2 8 -13 0.99 0.91
    2 -8 -13 0.11 1.5
    2 8 -13 0.06 0.91
    -2 -8 12 60.29 3.41
    -2 8 12 56.41 3.45
    2 -8 -12 78.82 4.11
    -2 8 12 73.24 3.7
    2 8 -12 66.14 3.56
    2 -8 -11 4.94 2.51
    -2 8 11 6.33 1.58
    -2 -8 11 5.87 1.1
    2 -8 -11 5.09 1.15
    2 8 -11 5.57 1.24
    2 8 -10 0.85 1.27
    -2 8 10 -0.56 1.71
    2 -8 -10 0.7 2.8
    2 -8 -10 0.49 1.29
    2 -8 -10 1.29 0.98
    2 8 -9 7.27 1.44
    2 -8 -9 7.09 1.54
    2 -8 -9 6.63 1.25
    2 8 -9 9 1.75
    -2 8 9 8.59 1.86
    2 8 -9 8.09 1.11
    2 -8 -8 0.82 1.63
    2 8 -8 0.68 1.54
    -2 8 8 -0.1 1.74
    2 8 -8 1.34 1.36
    2 -8 -8 1.25 3.1
    2 8 -8 1.29 1.03
    2 -8 -8 0.88 1.21
    2 8 -7 49.98 3.28
    2 -8 -7 57.84 3.29
    2 -8 -7 48.72 4.6
    -2 8 7 56.09 3.53
    -2 8 7 46.8 5.78
    2 8 -7 62.44 3.47
    2 8 -7 55.14 3.18
    2 -8 -7 57.98 4.38
    2 -8 -7 57.99 3.56
    2 -8 -6 22.18 3.32
    -2 8 6 24.14 2.31
    2 -8 -6 22.98 3.26
    2 8 -6 26.09 2.14
    2 -8 -6 26.24 1.98
    2 -8 -6 22.99 2.31
    2 8 -6 23.88 1.96
    2 8 -6 25.95 1.83
    -2 8 5 4.27 3.75
    -2 8 5 5.55 1.66
    2 -8 -5 3.02 2.41
    2 8 -5 4.96 1.29
    2 -8 -5 4.63 1.44
    2 8 -5 5.61 1.27
    2 8 -5 7.37 1.53
    2 -8 -5 5.2 2.68
    -2 8 4 33.12 4.94
    2 8 -4 37.5 2.43
    -2 8 4 30.41 2.45
    2 8 -4 36.03 2.3
    2 -8 -4 36.14 2.42
    2 -8 -4 34.07 3.29
    2 -8 -4 34.53 3.66
    2 -8 -3 16.06 1.82
    2 -8 -3 13.33 3.23
    2 -8 -3 14.97 2.82
    2 -8 -3 13.06 1.69
    2 8 -3 15.87 1.56
    -2 -8 3 15.77 2.21
    2 8 -3 15.06 1.5
    -2 8 3 17.1 4.25
    2 -8 -3 12.86 2.57
    -2 8 2 28.16 4.48
    2 -8 -2 26.95 2.14
    2 8 -2 26.55 2
    -2 -8 2 27.74 2.64
    2 -8 -2 23.63 3.05
    2 -8 -2 28.52 3.48
    2 -8 -2 29.96 2.13
    2 8 -1 44.78 2.85
    2 -8 -1 50.54 4.34
    -2 8 1 53 5.57
    2 -8 -1 49.96 2.98
    2 -8 -1 53.07 3
    2 -8 -1 40.41 3.88
    -2 -8 1 47.04 2.89
    -2 8 0 15.49 4.16
    -2 -8 0 21.98 1.92
    2 -8 0 22.89 1.81
    2 8 0 16.33 3.73
    2 -8 0 23.56 2.72
    2 8 0 19.16 1.63
    -2 -8 -1 20.59 1.78
    2 -8 1 17.48 1.55
    2 8 1 12.98 3.68
    -2 8 -1 15.11 3.97
    -2 -8 -1 17.92 2.29
    -2 -8 -2 41.89 2.63
    -2 -8 -2 44.18 4.47
    -2 8 -2 45.47 4.56
    2 8 2 37.53 4.88
    -2 -8 -2 43.92 2.83
    -2 -8 -2 43.11 3.38
    -2 8 -2 37 5.04
    -2 8 -3 63.9 5.37
    -2 -8 -3 64.05 3.82
    2 8 3 51.99 5.74
    -2 -8 -3 57.35 5.1
    -2 -8 -3 62.96 3.53
    -2 -8 -3 62.47 4.23
    -2 8 -4 46.09 2.91
    -2 8 -4 37.43 4.31
    -2 -8 -4 40.67 2.53
    2 8 4 32.94 5.07
    -2 -8 -4 46.13 3.71
    -2 8 -5 17 1.81
    -2 -8 -5 13.01 2.9
    -2 -8 -5 16.75 2.09
    -2 8 -5 15.41 1.88
    -2 8 -5 15.66 3.31
    -2 8 -5 14.35 1.5
    2 8 5 8.63 4
    -2 8 -6 22.6 2.03
    -2 8 -6 19.68 3.24
    -2 -8 -6 16.62 2.21
    -2 8 -6 21.53 1.65
    2 8 6 18.17 4.46
    -2 8 -6 20.04 1.89
    -2 -8 -6 14.84 3.23
    -2 -8 -6 23.99 3.14
    -2 -8 -7 244.12 12.72
    -2 8 -7 245.03 12.63
    -2 8 -7 249.3 12.69
    -2 -8 -7 248.82 13.21
    -2 -8 -8 77.82 4.58
    -2 8 -8 83.99 4.6
    -2 8 -8 80.29 4.5
    -2 8 -9 5.24 1.57
    -2 8 -9 4.29 1.34
    -2 -8 -9 3.75 2.68
    -2 -8 -9 4.53 1.5
    -2 -8 -10 46.62 2.88
    -2 8 -10 49.72 2.94
    -2 -8 -10 50.9 3.77
    2 8 10 47.02 3.17
    -2 8 -10 46.91 2.87
    -2 8 -11 19.13 1.59
    2 8 11 17.43 1.82
    -2 8 -11 18.81 1.53
    -2 8 -11 18.14 1.42
    -2 -8 -11 18.52 2.57
    2 8 12 7.4 1.24
    -2 8 -12 5.77 0.98
    -2 -8 -12 6.38 1.83
    -2 8 -12 6.65 0.95
    -2 -8 -13 12.79 1.38
    -2 -9 12 0.87 0.55
    2 9 -12 0.52 0.66
    2 -9 -11 0.63 0.81
    -2 9 11 -0.02 0.96
    -2 -9 11 0.43 0.82
    -2 9 11 -0.67 1.11
    2 -9 -11 1.85 1.84
    -2 -9 10 33.38 2.24
    2 -9 -10 40.95 2.33
    2 9 -10 36.31 2.38
    -2 9 10 36.72 2.47
    2 -9 -10 42.05 3.02
    2 9 -10 35.18 2.21
    2 9 -9 2.14 1.08
    2 9 -9 3.63 1.3
    2 -9 -9 3.1 0.96
    2 -9 -9 4.99 1.38
    -2 9 9 3.68 1.44
    2 -9 -9 2.14 2.29
    2 9 -8 1 1.08
    2 -9 -8 2.34 1.47
    2 -9 -8 1.63 1.06
    2 9 -8 1.9 1.4
    -2 9 8 -1 1.48
    2 9 -8 0.77 0.9
    2 9 -7 9.43 1.62
    2 -9 -7 6.23 1.31
    2 -9 -7 6.37 1.69
    2 9 -7 8.11 1.22
    2 9 -7 7.89 1.11
    -2 9 7 5.42 1.61
    2 -9 -6 27.34 2.06
    2 -9 -6 27.88 2.41
    -2 9 6 25.94 2.2
    2 9 -6 29.7 1.93
    2 9 -6 32.3 2.26
    2 -9 -5 1.16 1.33
    2 9 -5 0.15 1.45
    2 9 -5 0.72 1.12
    2 -9 -4 24.5 3.27
    -2 9 4 25.93 4.65
    2 9 -4 35.42 2.21
    2 -9 -4 32.01 2.57
    2 -9 -4 32.49 2.36
    2 9 -4 32.45 2.36
    2 -9 -4 33.05 2.76
    2 -9 -3 6.67 1.74
    2 9 -3 7.65 1.39
    -2 9 3 6.31 3.81
    2 -9 -3 11 1.64
    2 9 -3 9.82 1.47
    2 -9 -2 79.37 4.45
    -2 9 2 73.88 6.69
    -2 -9 2 68.97 4.65
    2 9 -2 80 4.31
    2 -9 -2 83.49 4.44
    2 9 -2 75.34 4.32
    2 -9 -1 1.54 1.57
    2 9 -1 0.41 1.2
    2 -9 -1 -1.92 1.46
    -2 -9 1 -1.4 2.13
    -2 9 1 2.23 3.79
    -2 -9 1 0.03 1.24
    2 -9 0 -0.43 1.29
    -2 9 0 -0.83 3.5
    2 9 0 0.62 1.15
    -2 -9 0 -1.32 1.41
    -2 -9 -1 26.89 2.21
    -2 9 -1 22.95 3.82
    -2 9 -1 19.68 4.36
    -2 -9 -1 25.8 2.03
    -2 -9 -1 23.72 3.61
    2 -9 1 27.2 1.91
    -2 -9 -2 24.48 2.22
    -2 9 -2 27.73 2.29
    -2 9 -2 23.82 3.75
    -2 -9 -2 30.31 3.7
    -2 -9 -2 24.36 1.9
    -2 9 -2 22.72 4.2
    -2 -9 -2 23.07 2.74
    -2 -9 -3 18.44 3.32
    -2 -9 -3 12.62 1.41
    -2 -9 -3 14.9 2.62
    -2 9 -3 13.69 3.19
    2 9 3 12.68 3.81
    -2 -9 -3 13.57 1.99
    -2 9 -4 45.67 2.91
    -2 9 -4 47.35 3.03
    -2 -9 -4 46.39 2.8
    -2 -9 -4 50.47 3.88
    -2 9 -5 -0.52 1.11
    -2 9 -5 2.1 1.45
    -2 9 -5 0.58 1.67
    -2 -9 -5 0.42 2.56
    2 9 6 3.04 1.48
    -2 9 -6 1.47 1.49
    -2 -9 -6 4.76 1.74
    -2 9 -6 2.53 1.57
    -2 -9 -7 22.5 3.02
    -2 9 -7 23.3 2.08
    2 9 7 20.76 2.06
    -2 -9 -7 27.52 2.22
    -2 9 -7 26.32 1.94
    -2 -9 -8 64.58 3.66
    2 9 8 52.28 3.65
    -2 9 -8 61.33 3.49
    -2 9 -8 66.58 3.63
    -2 -9 -8 63.93 4.34
    2 9 9 1.16 1.4
    -2 -9 -9 2.4 1.25
    -2 9 -9 2.53 1.29
    2 9 10 4.16 1.25
    -2 9 -10 2.63 1.1
    -2 9 -10 3.31 0.97
    -2 -9 -10 1.35 0.99
    -2 9 -11 0.68 0.71
    -2 -9 -11 -0.15 1.65
    -2 9 -11 2.41 0.82
    2 10 -10 1.31 0.8
    2 -10 -10 0.86 0.76
    -2 -10 10 -0.94 0.7
    2 -10 -10 1.04 1.4
    2 10 -9 11.53 1.26
    2 -10 -9 12.11 1.26
    -2 10 9 9.68 1.29
    2 -10 -9 10.37 1.79
    2 10 -8 15.02 1.45
    2 -10 -8 12.75 1.16
    2 -10 -8 15.31 2.01
    2 -10 -8 14.99 1.55
    -2 -10 8 13.84 1.32
    2 10 -7 5.22 1.3
    2 -10 -7 7.38 1.53
    2 10 -7 4.14 0.87
    2 -10 -7 7.4 1.94
    2 -10 -7 3.91 0.99
    2 10 -6 0.63 0.91
    2 10 -6 1.02 1.26
    2 -10 -6 1.86 1.74
    2 -10 -6 0.94 1.07
    2 -10 -5 10.98 1.8
    2 10 -5 14.1 1.29
    2 -10 -5 12.83 1.45
    2 10 -5 14.31 1.55
    2 -10 -5 11.1 1.89
    2 -10 -4 52.49 3.18
    2 10 -4 50.63 3.02
    2 -10 -4 48.73 3.02
    2 10 -4 49.48 2.91
    2 10 -3 14.37 1.54
    2 10 -3 14.41 1.41
    2 -10 -3 14.68 1.77
    2 -10 -3 14.09 1.61
    2 -10 -2 -0.11 1.42
    2 10 -2 0.75 1.19
    2 -10 -2 0.5 1.39
    -2 -10 2 1.23 0.99
    2 10 -2 0.93 1.18
    2 -10 -1 50.73 3.13
    -2 10 1 46.41 3.09
    2 -10 -1 51.04 3.04
    2 10 -1 51.12 2.93
    -2 -10 1 45.61 3.01
    -2 -10 1 43.35 3.32
    2 10 -1 57.8 3.01
    -2 10 1 53.65 3.14
    -2 -10 1 47.65 2.92
    2 10 0 14.51 1.51
    -2 10 0 11.52 1.77
    2 -10 0 11.58 1.4
    -2 -10 0 11.49 1.5
    2 10 0 12.54 1.32
    -2 -10 0 11.64 1.55
    -2 -10 0 13.46 2.2
    -2 -10 -1 97.1 5.09
    -2 10 -1 95.37 5.13
    -2 -10 -1 89.87 4.97
    -2 -10 -1 84.77 5.43
    -2 -10 -2 0.79 1.47
    2 -10 2 0.15 1.4
    -2 -10 -2 1.9 1.17
    -2 10 -2 1.3 1.58
    -2 10 -3 5.76 1.24
    -2 -10 -3 10.02 1.6
    2 -10 3 5.4 1.45
    -2 -10 -3 7.78 1.15
    -2 10 -3 9.82 1.71
    -2 -10 -4 18.93 1.97
    2 -10 4 19.07 1.71
    -2 10 -4 17.78 1.68
    -2 -10 -4 17.41 2.49
    -2 10 -4 14.36 1.43
    2 -10 5 6.96 1.26
    -2 10 -5 8 1.38
    -2 -10 -5 7.93 2.33
    -2 -10 -6 17.92 1.9
    -2 10 -6 20.97 1.84
    -2 10 -6 21.71 1.67
    -2 -10 -6 17.77 2.49
    2 -10 6 17.4 1.52
    2 -10 7 4.19 0.98
    -2 10 -7 7.4 1.35
    -2 -10 -7 7.59 1.5
    -2 10 -7 6.81 1.22
    -2 -10 -7 3.28 2.17
    -2 10 -8 5.84 1
    -2 -10 -8 3.95 1.99
    -2 -10 -8 3.34 1.23
    -2 10 -8 6.88 1.15
    2 -10 8 4.87 0.81
    -2 10 -9 2.14 0.92
    -2 -10 -9 1.1 0.93
    -2 -10 -9 4.55 1.76
    -2 10 -9 2.82 0.83
    -2 -10 -10 12.69 1.24
    -2 10 -10 11.59 0.95
    -2 -10 -10 8.75 1.52
    2 11 -8 0.88 0.66
    -2 11 8 -0.34 0.66
    2 -11 -8 0.97 0.81
    -2 -11 8 -0.09 0.59
    2 -11 -7 20.63 1.44
    -2 11 7 18.99 1.43
    -2 -11 7 17.14 1.25
    2 11 -7 18.06 1.33
    2 -11 -6 16.17 1.26
    -2 11 6 17.35 1.54
    -2 -11 6 19.11 1.35
    2 11 -6 19.21 1.36
    -2 -11 6 18.53 1.3
    -2 -11 5 2.37 0.97
    -2 11 5 -0.16 0.87
    2 -11 -5 2.21 1.19
    -2 11 5 0.74 1.05
    2 -11 -5 3.05 0.88
    -2 -11 5 3.32 0.84
    2 11 -5 1.96 0.93
    -2 11 5 1.84 1.16
    -2 11 4 -0.53 0.97
    2 -11 -4 -0.64 1.21
    2 11 -4 0.11 0.81
    -2 -11 4 0.93 1
    -2 -11 4 0.3 0.84
    2 11 -4 -1.47 0.95
    -2 11 4 0.95 1.08
    -2 11 4 1.1 1.21
    2 -11 -4 0.99 0.95
    -2 11 3 14.02 1.56
    2 -11 -3 16.39 1.44
    2 -11 -3 17.76 1.56
    -2 11 3 18.01 1.54
    2 11 -3 18.6 1.34
    -2 11 3 18.21 1.52
    2 11 -3 17.28 1.37
    -2 -11 3 16.74 1.48
    -2 11 2 1.72 1.21
    -2 11 2 0.35 1.1
    2 -11 -2 0.55 1.08
    -2 11 2 -0.58 1.13
    2 -11 -2 1.77 1.11
    2 11 -2 1.24 0.9
    2 11 -2 0.11 0.9
    -2 -11 2 -0.67 1.06
    -2 -11 1 -0.03 1.05
    -2 11 1 0.66 1.24
    2 11 -1 -0.28 1
    2 -11 -1 0.09 1.12
    2 -11 -1 -0.84 1.01
    -2 11 1 -1 1.14
    -2 11 0 -0.46 1.26
    -2 -11 0 -1.2 1.39
    2 11 0 0.12 0.99
    -2 -11 0 1.41 1.01
    2 -11 0 2.12 1.12
    2 11 1 58.22 2.98
    -2 -11 -1 49.99 2.97
    -2 -11 -1 43.79 3.24
    -2 11 -1 58.88 3.11
    -2 -11 -1 47.45 2.9
    -2 -11 -2 2.76 1.61
    -2 11 -2 1.55 0.94
    -2 -11 -2 0.84 0.82
    2 11 2 0.6 1.01
    2 -11 2 -0.83 1.15
    -2 -11 -2 1.43 1.19
    -2 11 -2 1.5 1.27
    -2 -11 -3 14.67 1.54
    -2 11 -3 16.9 1.58
    -2 -11 -3 14.99 1.98
    2 -11 3 14.62 1.42
    -2 11 -3 20.3 1.49
    -2 11 -4 3.3 1.09
    2 -11 4 2.81 0.92
    -2 -11 -4 1.33 1.16
    -2 -11 -4 -0.04 1.63
    -2 11 -4 5.66 1.21
    -2 -11 -5 53.19 2.94
    2 -11 5 48.46 2.76
    -2 11 -5 57.44 2.82
    -2 -11 -5 49.79 3.18
    -2 11 -6 1.85 0.83
    -2 -11 -6 1.83 1.28
    2 -11 6 1.99 0.69
    -2 -11 -6 2.59 1.44
    -2 -11 -7 1.52 1.24
    -2 11 -7 1.32 0.83
    -2 -11 -7 2.2 0.89
    -2 12 4 5.58 0.74
    -2 12 3 1.59 0.76
    -2 12 2 11.38 1.06
    -2 12 1 24.03 1.48
    2 -12 -1 23.18 1.47
    2 12 0 0.25 0.59
    2 -12 0 -0.47 0.69
    -2 12 0 1.71 0.78
    2 12 1 2.1 0.64
    -2 12 -1 1.31 0.76
    -2 12 -2 6.85 0.87
    -2 12 -2 5.12 0.83
    2 12 2 5.2 0.69
    -2 12 -3 3.39 0.78
    -2 12 -3 4.63 0.74
    -2 12 -4 4.74 0.66
    -2 12 -4 5.33 0.73
    3 0 -18 -1.62 0.7
    3 0 -17 0.85 1.04
    3 0 -17 0.81 1.12
    3 0 -16 15.39 1.74
    3 0 -16 16.8 1.74
    3 0 -15 2.45 1.58
    3 0 -15 1.33 1.69
    3 0 -14 2.06 1.72
    3 0 -13 0.7 1.51
    3 0 -13 1.84 3.23
    3 0 -13 2.19 1.24
    3 0 -12 262.73 16.45
    3 0 -12 306.73 14.8
    3 0 -12 299.29 14.83
    3 0 -12 297.66 16.59
    3 0 -12 277.33 14.68
    3 0 -11 1.64 1.02
    3 0 -11 -0.19 1.44
    3 0 -11 -1.79 2.87
    3 0 -11 -0.02 0.87
    3 0 -11 2.65 1.41
    3 0 -11 -1.96 3.33
    3 0 -11 0.45 1.23
    3 0 -10 274.54 13.43
    3 0 -10 222.23 11.66
    3 0 -10 231.66 13.15
    3 0 -10 223.08 11.71
    3 0 -10 230.88 11.59
    3 0 -10 234.6 11.68
    3 0 -10 226.5 11.62
    3 0 -9 1.2 1.08
    3 0 -9 1.63 0.8
    3 0 -9 4.27 2.96
    3 0 -9 1.01 2.64
    3 0 -9 1.37 1.03
    3 0 -9 1.17 1.04
    3 0 -8 31.87 1.82
    3 0 -8 28.21 1.96
    3 0 -8 35.51 3.6
    3 0 -8 35.11 3.6
    3 0 -7 0.25 2.52
    3 0 -7 0.69 0.69
    3 0 -7 1.23 0.89
    3 0 -7 1.32 1.78
    3 0 -7 1.37 2.67
    3 0 -6 944.76 46.73
    3 0 -6 914.15 46.56
    3 0 -5 1.15 1.3
    3 0 -5 0.75 1.62
    3 0 -4 8.44 1.42
    3 0 -4 7.89 2.24
    3 0 -3 1.27 2.22
    3 0 -3 -0.11 1.61
    3 0 -2 122.61 6.45
    3 0 -2 114.25 6.33
    -3 0 2 117.39 6.08
    -3 0 1 1.9 1.78
    -3 0 1 1.35 0.81
    -3 0 0 55.63 3.22
    -3 0 0 60.5 3.79
    -3 0 0 61.12 3.69
    -3 0 -1 1.31 1.42
    -3 0 -1 -0.45 1.88
    -3 0 -2 1890.9 98.05
    -3 0 -2 1887.45 97.85
    -3 0 -2 2156.85 98.08
    -3 0 -2 2065.21 98.16
    -3 0 -3 1.12 2.03
    -3 0 -3 -1.01 0.95
    -3 0 -3 0.61 1.38
    -3 0 -3 1.14 1.75
    -3 0 -4 199.76 10.59
    -3 0 -4 199.96 10.84
    -3 0 -4 223.91 11.01
    -3 0 -4 209.76 11.11
    -3 0 -5 0.47 1.39
    -3 0 -5 0.31 2.59
    -3 0 -5 -0.09 2.3
    -3 0 -6 412.99 21.78
    -3 0 -6 416.98 21.4
    -3 0 -6 439.63 22.38
    -3 0 -6 441.17 21.4
    -3 0 -6 422.74 21.41
    -3 0 -7 0.39 0.97
    -3 0 -7 2.25 1.62
    -3 0 -7 0.9 2.97
    -3 0 -8 4.83 1.15
    -3 0 -8 5.86 0.94
    -3 0 -8 3.82 1.01
    -3 0 -8 5.74 1.19
    -3 0 -8 5.25 1.22
    -3 0 -8 7.28 1.1
    -3 0 -9 0.31 1.11
    -3 0 -9 0.52 1.01
    -3 0 -9 1.34 1.22
    -3 0 -9 0.96 1.26
    -3 0 -9 1.59 1.3
    -3 0 -10 91.24 5.24
    -3 0 -10 93.36 5.21
    -3 0 -10 96.36 5.11
    -3 0 -10 99.7 5.21
    -3 0 -11 -0.39 1.6
    -3 0 -11 0.24 1.38
    -3 0 -11 0.57 1.42
    -3 0 -11 1.36 1.64
    -3 0 -12 23.9 2.2
    -3 0 -12 24.5 2.29
    -3 0 -12 23.48 2.11
    -3 0 -13 -2.16 1.73
    -3 0 -13 0.27 1.5
    -3 0 -13 0.53 1.75
    -3 0 -13 0.11 1.42
    -3 0 -14 244.15 12.64
    -3 0 -14 252.56 12.57
    -3 0 -14 238.25 12.62
    -3 0 -15 -2.61 1.43
    -3 0 -15 0.47 1.14
    -3 0 -15 -0.53 1.34
    -3 0 -16 0.85 1
    -3 0 -16 1.13 1.13
    -3 0 -17 0.1 0.72
    3 -1 -18 0.51 0.66
    3 1 -18 0.66 0.66
    3 -1 -17 2.92 1.14
    3 1 -17 0.05 1.09
    3 1 -17 3.53 0.86
    3 -1 -17 2.95 1.07
    3 1 -16 -0.33 1.24
    3 -1 -16 0.52 1.44
    3 1 -16 -1.55 1.46
    3 -1 -16 -1.21 1.38
    3 -1 -15 34.62 2.61
    3 1 -15 30.29 2.15
    3 -1 -15 39.92 2.57
    3 1 -15 34.85 2.53
    3 1 -15 34.15 2.43
    3 1 -14 3.58 1.6
    3 1 -14 6.48 1
    3 1 -14 7.27 1.32
    3 1 -13 8.62 3.37
    3 -1 -13 4.41 3.07
    3 -1 -13 7.6 3.32
    3 1 -13 2.78 1.02
    3 1 -13 3.75 1.53
    3 -1 -13 2.84 1.25
    3 -1 -13 1.63 1.56
    3 1 -12 123.71 8.78
    3 1 -12 133.82 7.05
    3 1 -12 130.12 6.83
    3 -1 -12 126.68 6.96
    3 1 -12 129.45 6.88
    3 1 -12 129.34 6.98
    3 -1 -12 127.72 8.7
    3 -1 -12 134.68 8.88
    3 -1 -12 141.66 6.95
    3 1 -11 15.92 1.61
    3 -1 -11 18.31 1.61
    3 1 -11 18.54 1.84
    3 -1 -11 21.05 3.61
    3 1 -11 15.24 3.56
    3 -1 -11 17.87 1.76
    3 1 -11 19.68 1.74
    3 -1 -11 18.24 3.4
    3 1 -11 20.34 1.57
    3 1 -11 19.77 1.48
    3 1 -10 79.92 4.39
    3 1 -10 79 4.46
    3 1 -10 81.6 4.43
    3 -1 -10 80.19 6
    3 1 -10 83.05 4.53
    3 -1 -10 79.1 4.44
    3 -1 -10 83.81 4.41
    3 -1 -10 95.34 6.22
    3 1 -10 90.71 6.33
    3 1 -10 80 4.32
    -3 1 10 82.8 4.44
    3 1 -10 80 5.93
    3 1 -9 129.35 7.86
    3 -1 -9 136.46 7.86
    3 1 -9 122.35 6.46
    3 1 -9 121.59 6.42
    3 1 -9 121.01 6.35
    3 1 -9 140.9 8
    3 -1 -9 122.81 6.41
    3 -1 -9 142.85 8.04
    3 -1 -9 117.14 6.31
    3 1 -9 126.18 6.42
    -3 1 9 119.29 6.44
    3 -1 -9 128.09 6.43
    3 1 -9 127.92 6.41
    3 1 -8 -0.61 2.62
    3 -1 -8 0.44 0.68
    3 -1 -8 -0.85 2.76
    3 -1 -8 0.62 1.01
    3 1 -8 0.81 0.77
    -3 1 8 0.41 1.04
    3 1 -8 0.38 0.94
    3 1 -8 0.58 2.51
    3 -1 -8 0.87 2.46
    3 -1 -7 485.97 24.62
    3 1 -7 504.13 25.53
    3 -1 -7 507.72 25.58
    3 1 -7 499.98 25.24
    3 1 -7 492.74 24.58
    3 -1 -7 495.81 25.14
    3 1 -7 505.02 25.6
    3 -1 -7 491.24 25.04
    3 1 -7 483.65 24.62
    3 1 -6 1138.68 57.86
    3 1 -6 1268.94 58.25
    3 -1 -6 1119.02 57.71
    3 -1 -6 1130.27 57.82
    3 1 -5 352.85 18.16
    3 -1 -5 379.69 18.79
    3 -1 -5 359.07 18.4
    3 1 -5 365.24 18.57
    3 -1 -5 373.23 18.56
    3 -1 -4 15.3 2.28
    3 1 -4 10.78 1.07
    3 -1 -4 14.05 2.04
    3 1 -4 10.42 1.94
    3 1 -3 3.18 1.08
    3 -1 -3 5.04 1.85
    3 -1 -3 3.07 1.8
    3 -1 -2 14.7 2.36
    3 -1 -2 18.04 1.9
    -3 1 2 17.79 2.1
    3 -1 -1 134.23 6.61
    3 -1 -1 128.09 6.91
    -3 -1 1 123.2 6.58
    -3 1 1 122.19 7.16
    -3 1 1 119.96 6.85
    -3 1 0 114.67 5.94
    3 -1 0 99.42 5.44
    -3 1 0 106.9 6
    -3 1 -1 2.02 1.88
    -3 1 -1 3.72 1.66
    -3 -1 -1 3.69 1.92
    -3 -1 -2 276.91 12.31
    -3 1 -2 217.87 12.27
    -3 -1 -2 287.18 12.43
    -3 1 -2 224.24 12.27
    -3 1 -2 211.52 12.03
    -3 -1 -3 23.26 2.67
    -3 -1 -3 25.56 2.46
    -3 1 -3 28.07 2.08
    -3 -1 -3 27.56 2.09
    -3 1 -3 27.56 2.55
    -3 1 -3 28.78 2.71
    -3 1 -4 373.99 18.41
    -3 1 -4 330.69 17.9
    -3 -1 -4 370.79 18.47
    -3 -1 -4 393.49 18.34
    -3 1 -4 366.12 18.43
    -3 -1 -4 349.56 18.1
    -3 1 -5 58.04 4.5
    -3 1 -5 65.24 4.36
    -3 -1 -5 61.89 4.42
    -3 -1 -5 59.44 3.79
    -3 1 -6 1.06 0.9
    -3 1 -6 0.99 0.98
    -3 -1 -6 -0.08 1.7
    -3 -1 -6 -0.22 0.9
    -3 1 -6 -0.63 0.9
    -3 1 -6 -0.08 0.94
    -3 -1 -6 1.38 0.98
    -3 -1 -6 4.06 2.87
    -3 1 -6 1.76 2.85
    -3 1 -6 -0.53 2.41
    -3 -1 -7 88.44 4.4
    -3 1 -7 80.85 4.36
    -3 1 -7 80.15 4.43
    -3 -1 -7 88.9 6
    -3 1 -7 84.88 5.97
    -3 1 -7 81.61 4.39
    -3 1 -7 85.54 5.54
    -3 -1 -7 80.62 4.41
    -3 -1 -7 88.91 5.16
    -3 1 -7 80.94 4.39
    -3 1 -8 533.85 26.88
    -3 1 -8 533.53 26.83
    -3 -1 -8 537.39 26.82
    -3 1 -8 544.66 26.83
    -3 1 -8 526.56 26.89
    -3 1 -8 543.08 26.85
    -3 -1 -8 553.98 26.87
    -3 1 -8 519.13 26.83
    -3 -1 -8 546.05 26.89
    -3 -1 -8 535.52 26.91
    -3 -1 -8 515.18 26.81
    -3 -1 -8 519.64 27.49
    -3 1 -8 538.08 26.86
    -3 1 -9 3.56 1.05
    -3 1 -9 4.01 1.24
    -3 1 -9 4.13 1.16
    -3 -1 -9 5.19 1.02
    -3 1 -9 4.28 1.04
    -3 -1 -9 3.7 1.13
    -3 1 -9 4.31 1.27
    -3 -1 -9 6.79 1.26
    -3 -1 -9 5.99 1.38
    -3 -1 -9 4.73 1.43
    -3 1 -10 -0.34 1.3
    -3 -1 -10 2.86 1.62
    -3 1 -10 1.21 1.2
    -3 1 -10 -0.74 1.14
    -3 -1 -10 1.57 1.25
    -3 -1 -10 0.74 1.43
    -3 1 -10 0.52 1.31
    -3 1 -10 1.69 1.49
    -3 -1 -10 -0.03 1.31
    -3 -1 -11 56.14 3.65
    -3 1 -11 57.1 3.56
    -3 -1 -11 55.77 3.6
    -3 1 -11 56.63 3.53
    -3 1 -11 54.38 3.49
    -3 -1 -11 61.09 3.49
    -3 -1 -11 63.44 3.47
    -3 1 -12 -0.53 1.68
    -3 -1 -12 -1.47 1.78
    -3 -1 -12 1.37 1.73
    -3 1 -12 1.59 1.43
    -3 -1 -12 1.33 1.46
    -3 1 -12 1.63 1.51
    -3 1 -12 2.45 1.64
    -3 1 -13 41.14 2.85
    -3 1 -13 43.39 2.71
    -3 -1 -13 40.18 3.04
    -3 1 -13 40.69 2.94
    -3 -1 -13 48.03 2.82
    -3 -1 -13 45.62 3.04
    -3 1 -13 41.71 2.9
    -3 1 -14 35.16 2.57
    -3 1 -14 39.55 2.77
    -3 -1 -14 39.02 2.54
    -3 -1 -14 41.77 2.51
    -3 -1 -14 40.69 2.79
    -3 -1 -14 36.5 2.72
    -3 1 -14 40.33 2.65
    -3 1 -15 2.14 1.22
    -3 1 -15 1.41 1.18
    -3 -1 -15 -0.26 1.42
    -3 1 -15 -0.07 1.41
    -3 -1 -15 0.24 1.42
    -3 -1 -16 6.27 1.16
    -3 -1 -16 4.9 1.17
    -3 1 -16 6.25 1.16
    -3 1 -16 5.86 1.03
    -3 1 -17 1.39 0.66
    -3 -1 -17 -0.44 0.66
    3 -2 -17 20.38 1.54
    3 2 -17 16.92 1.4
    3 -2 -17 18.23 1.43
    3 -2 -16 1.18 1.25
    3 2 -16 2.09 1.3
    3 -2 -16 0.54 1.41
    3 2 -16 0.96 0.91
    3 2 -15 26.65 1.91
    3 -2 -15 26.68 2.29
    3 2 -15 21.93 1.64
    3 2 -15 23.21 1.83
    3 2 -15 26.22 2.13
    3 -2 -15 27.17 2.11
    3 2 -14 2.92 1.38
    3 2 -14 4.54 1.37
    3 -2 -14 4.23 1.91
    3 2 -14 4.46 1.08
    3 -2 -14 3.27 1.11
    3 2 -14 3.8 1.64
    3 -2 -14 4 1.67
    3 2 -13 1.31 1.25
    3 -2 -13 1.33 1.48
    3 2 -13 2.02 1.44
    3 2 -13 -1.02 3.05
    3 -2 -13 5.81 2.94
    3 2 -13 1.27 1.53
    3 -2 -13 3.96 1.24
    3 2 -13 3.49 1.11
    3 -2 -13 -1.23 3.19
    3 2 -13 3.32 1.5
    3 2 -12 123.96 8.36
    3 2 -12 133.9 6.62
    3 -2 -12 116.28 8.33
    3 -2 -12 126.43 6.53
    -3 2 12 116.62 6.52
    3 2 -12 119.63 6.44
    3 -2 -12 116.82 6.46
    3 -2 -12 106 8.25
    3 2 -12 133.13 6.55
    3 2 -12 119.42 6.48
    3 2 -11 2.15 1.16
    3 -2 -11 -0.87 3.11
    -3 2 11 1.77 1.36
    3 2 -11 -0.89 2.79
    3 -2 -11 0.9 2.92
    3 2 -11 2.93 1.39
    3 -2 -11 0.49 1.23
    3 2 -11 -0.29 1.05
    3 2 -11 1.14 1.35
    3 -2 -11 1.08 1.29
    3 2 -10 19.57 1.59
    3 2 -10 16.55 3.32
    3 2 -10 20.32 1.67
    3 -2 -10 10.9 3.14
    -3 2 10 20.62 1.75
    3 2 -10 20.27 1.49
    3 -2 -10 18.51 1.67
    3 -2 -10 18.12 1.66
    3 -2 -10 21 3.42
    3 2 -10 20.97 1.8
    -3 2 9 302.48 15.34
    3 -2 -9 307.38 16.49
    3 -2 -9 293.41 16.44
    3 2 -9 300.84 15.26
    3 2 -9 299.1 15.29
    3 -2 -9 302.24 15.28
    3 2 -9 298.68 16.5
    3 2 -9 311.7 15.25
    3 -2 -9 295.48 15.26
    3 2 -9 300.72 15.32
    3 2 -8 0.52 0.99
    -3 2 8 -1.11 1.18
    3 2 -8 0.35 0.98
    3 2 -8 2.19 2.54
    3 2 -8 0.12 0.95
    3 -2 -8 -0.89 2.32
    3 -2 -8 0.5 0.94
    3 2 -8 0.79 0.86
    3 -2 -7 203.86 11.26
    -3 2 7 207.37 10.58
    3 2 -7 221.12 11.51
    3 -2 -7 199.99 10.51
    3 2 -7 215.17 11.35
    3 -2 -7 206.22 11.49
    3 2 -7 204.71 10.51
    3 2 -7 211.31 10.47
    3 -2 -6 543.65 28.22
    3 2 -6 525.15 27.51
    3 -2 -6 553.08 27.74
    3 2 -6 569.92 28.12
    3 -2 -6 526.56 28.08
    -3 2 6 549.05 27.55
    3 2 -6 565.94 27.47
    3 -2 -6 550.46 27.49
    3 -2 -5 748.93 35.47
    3 -2 -5 657.87 35.02
    3 -2 -5 694.76 35.41
    3 2 -5 684.85 35.33
    3 2 -5 721.21 35.01
    3 2 -4 120.14 6.29
    3 -2 -4 110.01 6.85
    3 2 -3 0.56 0.58
    3 2 -3 1.27 0.76
    3 -2 -3 0.97 1.88
    3 -2 -3 1.81 1.52
    3 2 -2 8.55 0.95
    3 -2 -2 11.2 2.09
    3 2 -2 7.48 0.89
    3 -2 -2 9.06 1.54
    -3 2 2 11.24 2.26
    -3 2 1 2468.51 124.11
    -3 2 1 2383.12 124.24
    3 -2 -1 2526.6 123.87
    -3 2 0 258.99 13.3
    -3 2 0 253.48 13.63
    -3 2 0 247.52 13.49
    -3 -2 0 265.06 13.28
    3 -2 0 257.56 13.01
    -3 2 -1 17.85 2.27
    -3 2 -1 14.78 2.81
    -3 2 -1 15.46 2.74
    -3 -2 -1 19.47 1.93
    3 -2 1 17.54 1.07
    3 -2 1 17.04 2.46
    -3 2 -1 19.27 2.06
    -3 2 -2 2.33 2.08
    -3 2 -2 1.89 0.79
    -3 -2 -2 3.06 1.66
    -3 2 -2 2.32 1.69
    -3 -2 -3 434.41 21.31
    -3 2 -3 381.79 21.25
    -3 2 -3 431.52 21.37
    -3 -2 -3 418.05 21.3
    -3 2 -4 48.42 3.76
    -3 -2 -4 51.65 3.66
    -3 -2 -4 48.79 3.79
    -3 -2 -4 49.13 3.38
    -3 2 -4 48.39 3.76
    -3 2 -5 6.06 0.9
    -3 2 -5 7.53 0.96
    -3 -2 -5 6.16 2.56
    -3 2 -5 6.97 0.95
    -3 2 -5 11.24 2.55
    -3 2 -5 5.54 2.44
    -3 -2 -5 7.63 1.84
    -3 -2 -6 10.38 1.15
    -3 -2 -6 11.51 1.1
    -3 -2 -6 9.01 2.01
    -3 2 -6 11 1.08
    -3 2 -6 11.66 1.1
    -3 2 -6 5.15 2.6
    -3 2 -6 12.03 1.14
    -3 2 -6 11.98 1.15
    -3 -2 -6 9.14 2.89
    -3 2 -7 140.1 7.03
    -3 -2 -7 132.29 6.99
    -3 2 -7 136.56 7.01
    -3 -2 -7 138.54 7.79
    -3 2 -7 134.99 7.02
    -3 2 -7 137.23 7.03
    -3 2 -8 31.32 1.96
    -3 2 -8 29.42 1.98
    -3 -2 -8 27.15 3.01
    -3 2 -8 25.67 1.98
    -3 -2 -8 31.85 2.02
    -3 2 -8 31.36 2.08
    -3 -2 -8 30.55 1.9
    -3 2 -8 32.51 1.95
    -3 2 -8 32.2 2.02
    -3 2 -8 29.94 2.1
    -3 -2 -8 29.9 2.07
    -3 2 -8 29.06 2.04
    -3 -2 -9 42.2 2.57
    -3 2 -9 39.13 2.62
    -3 2 -9 42.07 2.5
    -3 2 -9 40.05 2.51
    -3 2 -9 38.46 2.63
    -3 2 -9 51.6 4.12
    -3 2 -9 37.61 2.57
    -3 2 -9 40.86 2.45
    -3 2 -9 42.63 2.5
    -3 -2 -9 46.81 3.68
    -3 -2 -9 39.26 2.54
    -3 -2 -10 5.4 1.7
    -3 2 -10 5.85 1.56
    -3 2 -10 2.76 1.41
    -3 2 -10 1.52 1.36
    -3 -2 -10 3.76 1.32
    -3 2 -10 4.03 1.23
    -3 -2 -10 3.49 1.5
    -3 -2 -11 15.34 2.08
    -3 2 -11 14.77 1.75
    -3 2 -11 16.5 1.59
    -3 -2 -11 16.4 1.87
    -3 2 -11 15.76 1.87
    -3 -2 -11 15.2 1.69
    -3 -2 -12 1.85 1.92
    -3 2 -12 1.22 1.38
    -3 2 -12 1.52 1.55
    -3 -2 -12 1.04 1.7
    -3 -2 -12 1.09 1.37
    -3 2 -13 32.18 2.6
    -3 -2 -13 36.72 2.79
    -3 -2 -13 35.04 2.62
    -3 -2 -13 35.9 2.39
    -3 2 -13 39.16 2.6
    -3 -2 -14 20.02 2.2
    -3 -2 -14 21.91 2.03
    -3 2 -14 23.41 2.03
    -3 2 -14 25.25 1.88
    -3 2 -14 23.17 2
    -3 -2 -15 1.66 1.44
    -3 -2 -15 2.23 1.26
    -3 2 -15 2.19 1.27
    -3 2 -15 0.67 1.22
    -3 2 -16 8.6 1.07
    -3 -2 -16 7.72 1.07
    -3 2 -16 9.04 1.1
    -3 -2 -16 10.18 1.3
    3 -3 -17 11.87 0.96
    3 3 -17 11.22 0.96
    3 3 -16 8.58 1.1
    3 -3 -16 6.15 1.14
    3 3 -16 8.72 1.2
    3 3 -15 36.56 2.18
    3 3 -15 38.36 2.38
    3 -3 -15 34.01 2.39
    3 3 -15 35.4 2.42
    3 -3 -14 93.53 5.04
    3 -3 -14 101.27 5.24
    3 3 -14 93.11 5.09
    3 3 -14 87.68 5.03
    -3 3 14 89.12 5
    3 -3 -14 85.84 4.86
    3 -3 -14 107.43 5.41
    3 3 -14 87.75 4.89
    3 -3 -13 6.55 3.09
    3 -3 -13 4.94 1.89
    3 3 -13 3.34 2.65
    3 -3 -13 1.19 2.58
    -3 3 13 1.54 1.48
    3 3 -13 2.42 1.62
    3 3 -13 3.32 1.44
    3 3 -13 1.77 1.17
    3 -3 -13 1.97 1.17
    3 3 -12 4.93 1.39
    3 3 -12 5.89 2.96
    3 -3 -12 2.12 2.85
    3 3 -12 4.37 1.66
    3 3 -12 4.54 1.28
    3 3 -12 5.8 1.54
    3 -3 -12 8.03 1.36
    3 -3 -12 4.02 3.08
    -3 3 12 8.2 1.67
    3 -3 -12 5.59 1.48
    3 3 -11 132.07 7.13
    3 -3 -11 128.59 8.65
    3 3 -11 135.77 7.19
    3 -3 -11 134.62 8.84
    3 3 -11 132.96 7.04
    3 3 -11 127.09 8.62
    3 3 -11 134.97 7.06
    3 -3 -11 134.81 7.08
    -3 3 11 139.01 7.25
    3 -3 -11 136.27 7.07
    3 3 -10 41.82 2.81
    3 -3 -10 49.77 4.39
    -3 3 10 46.88 2.96
    3 3 -10 46.15 2.73
    3 3 -10 49.09 2.72
    3 -3 -10 45.54 2.76
    3 3 -10 44.88 4.16
    3 -3 -10 42.19 4.49
    3 3 -10 42.44 2.87
    3 -3 -10 45.74 2.75
    3 3 -9 4.84 1.22
    3 3 -9 3.93 2.51
    -3 3 9 6.15 1.53
    3 3 -9 7.42 1.16
    3 -3 -9 2.79 2.57
    3 -3 -9 6.2 1.14
    3 -3 -9 7.41 1.22
    3 3 -9 5.8 1.18
    3 3 -9 7.63 1.35
    3 3 -8 2.02 0.94
    3 3 -8 2.78 2.24
    3 -3 -8 3.14 2.3
    3 3 -8 1.76 1.09
    3 -3 -8 3.34 2.4
    -3 3 8 3.23 1.34
    3 3 -8 2.54 0.97
    3 -3 -8 1.63 1.05
    3 -3 -8 3.46 0.99
    -3 3 7 12.02 1.47
    3 -3 -7 9.73 2.49
    3 -3 -7 5.07 2.43
    3 3 -7 11.22 2.39
    3 3 -7 9.55 1.54
    3 -3 -7 10.41 1.13
    3 3 -7 7.06 1.2
    3 -3 -7 7.19 2.54
    -3 3 6 0.47 1.19
    3 3 -6 1.33 1.23
    3 3 -6 2.68 2.05
    3 -3 -6 1.43 2.08
    3 3 -6 0.63 0.82
    3 -3 -6 0.78 0.87
    3 -3 -6 2.5 2.06
    3 -3 -6 3.41 2.36
    3 -3 -5 5.43 2.34
    3 3 -5 7.76 2.2
    3 3 -5 5.85 0.82
    3 -3 -5 6.27 0.89
    3 -3 -5 4.95 2.1
    3 3 -5 7.02 1.35
    3 -3 -4 503.24 27.34
    3 3 -4 584.04 27.26
    3 -3 -4 531.43 27.2
    3 3 -4 523.9 26.89
    3 -3 -3 39.05 3.23
    3 3 -3 46.53 2.6
    3 -3 -3 41.19 3.02
    3 3 -2 122.17 6.24
    3 3 -2 106.67 6.36
    3 -3 -2 117.8 6.35
    -3 3 2 121.81 7.26
    -3 3 2 113.41 6.94
    -3 3 1 4.29 1.57
    -3 3 1 3.67 2.7
    3 -3 -1 6.74 1.3
    -3 -3 1 6.36 1.54
    -3 3 1 3.68 2.97
    3 -3 0 94.25 5.87
    -3 3 0 99.88 6.24
    -3 -3 0 96.81 5.39
    3 -3 0 100.11 5.27
    -3 3 0 98.26 5.42
    3 -3 1 18.94 2.56
    -3 3 -1 23.81 3.3
    -3 -3 -1 24.26 1.99
    -3 3 -1 18.9 1.93
    -3 3 -2 6.47 1.61
    -3 3 -2 5.98 2.26
    -3 3 -2 1.72 2.82
    3 -3 2 4.13 2.21
    -3 -3 -2 3.52 1.74
    -3 -3 -2 4.32 1.65
    -3 3 -2 9.47 2.9
    -3 -3 -3 10.78 2.21
    3 -3 3 10.91 2.07
    -3 3 -3 8.94 2.06
    -3 3 -3 11 2.45
    -3 -3 -3 9.44 2.02
    3 -3 4 32.45 2.75
    -3 3 -4 32.58 1.97
    -3 -3 -4 36.42 3.02
    -3 3 -4 35.28 3.02
    -3 3 -4 35.97 3.28
    -3 -3 -4 30.2 3.04
    -3 3 -5 466.7 24.03
    3 -3 5 492.67 24.66
    -3 3 -5 477.94 24.05
    -3 -3 -5 483.41 24.7
    -3 3 -5 474.35 24.84
    -3 3 -5 489.05 24.05
    -3 -3 -5 505.22 24.88
    -3 3 -6 28.96 1.92
    3 -3 6 34.48 2.75
    -3 3 -6 31.1 1.91
    -3 -3 -6 31.62 2.99
    -3 3 -6 33.32 1.93
    -3 3 -7 113.44 6.41
    -3 3 -7 120.84 6.37
    -3 3 -7 126.97 6.36
    -3 -3 -7 119.52 6.38
    3 -3 7 116.9 6.99
    -3 -3 -7 117.83 6.32
    -3 3 -7 125.64 6.36
    -3 -3 -7 133.59 6.48
    -3 3 -7 127.95 6.38
    -3 3 -7 124.21 6.36
    -3 3 -7 123.77 6.43
    -3 -3 -7 129.26 7.31
    -3 3 -7 125 6.36
    -3 -3 -7 115.87 6.35
    -3 -3 -8 59.22 4.26
    -3 -3 -8 61.63 3.28
    -3 -3 -8 53.18 3.14
    -3 3 -8 53.57 3.07
    -3 -3 -8 52.23 3.02
    -3 3 -8 54.71 3.09
    -3 3 -8 54.21 3.06
    -3 -3 -8 58.73 3.13
    -3 3 -8 51.36 3.14
    -3 3 -8 64.26 4.63
    -3 3 -8 53.12 3.14
    -3 3 -8 52.73 3.24
    -3 -3 -9 44.27 2.91
    -3 3 -9 43.89 2.78
    -3 3 -9 47.07 4.21
    -3 -3 -9 37.16 3.72
    -3 -3 -9 43.18 2.63
    -3 3 -9 44.14 2.67
    -3 3 -9 45.36 2.8
    -3 3 -9 42.58 2.68
    -3 3 -9 44.59 2.62
    -3 3 -9 42.25 2.69
    -3 -3 -9 47.6 3.15
    -3 -3 -9 41.87 2.73
    -3 -3 -10 3.36 1.85
    -3 3 -10 4.89 1.47
    -3 3 -10 6.29 1.39
    -3 3 -10 5.24 1.6
    -3 3 -10 6.61 1.38
    -3 3 -10 6.71 3
    -3 3 -10 7.28 1.4
    -3 -3 -10 5.27 1.39
    -3 -3 -10 5.66 1.29
    -3 -3 -11 238.99 12.56
    -3 3 -11 250.82 12.42
    -3 -3 -11 226.81 12.38
    -3 3 -11 233.98 12.44
    -3 -3 -11 251.32 12.5
    -3 3 -11 252.67 12.52
    -3 3 -11 247.14 12.4
    -3 -3 -12 4.81 1.61
    -3 3 -12 6.94 1.55
    -3 3 -12 7.62 1.24
    -3 3 -12 4.72 1.74
    -3 3 -13 84.56 5
    -3 -3 -13 91.56 5.04
    -3 3 -13 92.47 5.07
    -3 3 -13 94.64 4.96
    -3 3 -14 1.67 1.28
    -3 -3 -14 1.95 1.31
    -3 3 -14 1.12 1.25
    -3 3 -15 0.47 1.03
    -3 -3 -15 1.91 1.37
    -3 -3 -15 0.9 1.07
    -3 3 -16 18.1 1.32
    -3 -3 -16 15.17 1.17
    -3 3 -16 17.74 1.2
    -3 -3 -16 19.16 1.44
    3 -4 -17 -0.26 0.67
    3 -4 -16 -0.13 1.14
    3 4 -16 0.33 0.95
    3 4 -15 8.72 1.37
    -3 4 15 6.57 1.23
    3 -4 -15 6.04 1.13
    3 -4 -15 7.79 1.53
    3 -4 -15 8.68 1.81
    3 4 -15 7.18 1.33
    -3 4 14 11.64 1.58
    3 4 -14 12.39 1.68
    3 -4 -14 12.74 2.26
    3 4 -14 12.02 1.43
    3 -4 -14 13.45 1.82
    3 4 -14 11.03 1.36
    3 -4 -14 11.17 1.21
    3 -4 -14 11.54 1.45
    3 4 -13 2.79 1.6
    3 4 -13 1.07 1.24
    -3 4 13 2.1 1.56
    3 4 -13 2.13 1.51
    3 -4 -13 0.99 1.3
    3 -4 -13 0.76 1.73
    3 -4 -13 5.02 2.44
    3 4 -13 3.9 1.29
    3 -4 -13 0.72 1.12
    3 -4 -12 55.74 3.41
    3 4 -12 61.82 3.61
    3 -4 -12 65.74 3.7
    3 -4 -12 52.22 5.14
    3 4 -12 53.55 3.42
    -3 4 12 60.62 3.69
    3 -4 -12 59.35 3.39
    3 4 -12 57.16 3.37
    3 4 -12 57.7 3.56
    3 4 -11 6.66 1.68
    3 4 -11 4.43 1.6
    3 -4 -11 1.48 2.44
    -3 4 11 6.32 1.88
    3 4 -11 4.74 1.37
    3 -4 -11 5.25 1.29
    3 -4 -11 6.26 1.38
    3 4 -11 4.81 1.28
    -3 -4 11 4.77 1.07
    3 -4 -10 1.4 1.18
    3 -4 -10 1.1 1.22
    3 4 -10 1.1 1.37
    -3 4 10 -0.09 1.64
    3 4 -10 0.04 1.4
    3 -4 -10 -3.51 2.61
    3 4 -10 0.09 1.11
    3 -4 -9 115.42 7.99
    -3 4 9 132.43 7.01
    3 -4 -9 135.46 6.86
    3 -4 -9 134.92 8.29
    3 -4 -9 130.55 6.78
    3 4 -9 118.33 7.95
    3 -4 -8 208.65 11.57
    3 -4 -8 178.82 11.15
    3 4 -8 197.62 10.28
    3 4 -8 192.73 11.19
    -3 4 8 212.13 10.4
    3 -4 -8 204.33 10.27
    3 -4 -8 204.77 11.46
    3 -4 -8 196.51 10.24
    3 4 -7 11.39 1.31
    3 -4 -7 10.1 1.2
    3 4 -7 11.69 2.22
    3 -4 -7 12.44 2.33
    3 -4 -7 11.22 1.16
    3 -4 -7 15.87 2.88
    3 -4 -7 11.03 2.62
    3 4 -7 9.55 1.13
    -3 4 6 15.64 1.59
    3 4 -6 15.42 2.16
    3 -4 -6 14.36 2.27
    3 4 -6 14.92 1.24
    3 -4 -6 20.66 3.09
    3 4 -6 18.81 2.73
    3 4 -6 16.69 1.36
    3 -4 -6 18.2 2.64
    3 -4 -6 16.5 1.32
    3 -4 -5 185.29 10.15
    -3 4 5 169.11 9.08
    3 4 -5 198.39 9.89
    3 -4 -5 178.7 9.61
    3 4 -5 173.34 9.52
    3 -4 -5 174.5 9.8
    3 4 -5 181.38 9.35
    3 -4 -5 170.94 8.98
    3 4 -5 179.96 8.96
    3 -4 -4 768.24 37.87
    3 4 -4 811.43 37.64
    3 -4 -4 752.15 37.47
    3 4 -4 760.98 36.99
    -3 4 4 705.99 37.07
    3 -4 -4 711.38 37.02
    3 4 -4 731.66 37.42
    3 4 -4 765.2 37.34
    3 -4 -4 751.69 37.6
    3 -4 -3 15.56 2.02
    3 4 -3 12.93 1.69
    -3 4 3 11.61 1.3
    3 4 -3 17.39 2.1
    -3 4 3 11.93 3.18
    -3 4 2 -0.35 3.11
    3 4 -2 2.79 1.8
    3 -4 -2 0.21 1.66
    -3 4 2 0.67 3.03
    3 4 -2 0.89 1.59
    -3 -4 2 -0.05 1.19
    3 -4 -2 0.85 2.35
    3 4 -1 535.32 24.35
    -3 4 1 503.35 25.02
    3 -4 -1 490.68 24.69
    3 4 -1 482.25 24.44
    3 -4 -1 469.24 24.32
    -3 -4 1 440.31 24.12
    -3 4 0 25.9 3.71
    3 -4 0 27.43 2.87
    -3 -4 0 20.78 1.81
    3 -4 0 29.94 2.07
    -3 -4 -1 159.98 8.84
    3 -4 1 181.06 9.39
    -3 4 -1 170.75 9.74
    -3 4 -1 171.44 9.79
    -3 -4 -1 176.02 9.22
    -3 4 -2 547.66 27.13
    3 -4 2 556.62 26.78
    -3 4 -2 540.58 26.84
    -3 -4 -2 533.44 26.71
    -3 4 -2 567.4 27.21
    -3 4 -2 473.26 26.38
    -3 -4 -2 508.48 26.44
    -3 -4 -3 90.59 5.89
    -3 4 -3 106.54 5.39
    -3 4 -3 111.24 6.57
    -3 4 -3 116.26 7.02
    -3 -4 -3 108.45 6.2
    3 -4 3 110.65 6.24
    -3 4 -3 93.76 5.9
    3 -4 4 30.49 2.78
    -3 4 -4 21.69 2.5
    -3 4 -4 28.03 1.81
    -3 -4 -4 32.02 2.99
    -3 4 -4 31.88 1.82
    -3 -4 -4 26.5 2.74
    -3 4 -5 0.2 0.87
    3 -4 5 2.07 1.56
    -3 4 -5 -0.62 0.85
    -3 4 -5 0.04 0.86
    -3 -4 -5 0.97 2.14
    -3 4 -5 1.19 0.88
    -3 4 -5 1.34 1.01
    -3 4 -6 -0.2 0.91
    -3 -4 -6 1.25 1.14
    -3 4 -6 0.26 1.22
    -3 4 -6 -0.18 0.87
    -3 4 -6 0.48 0.86
    -3 4 -6 -0.05 0.93
    -3 4 -6 1.47 2.45
    -3 -4 -6 0.66 0.99
    -3 4 -6 0.18 0.82
    -3 4 -6 2.1 1.16
    -3 4 -6 0.63 0.97
    -3 -4 -6 1.86 2.07
    -3 4 -6 -0.42 0.96
    -3 -4 -6 -0.29 1.79
    -3 -4 -7 0.63 1.28
    -3 4 -7 -0.72 1.28
    -3 4 -7 -0.24 1.06
    -3 4 -7 0.7 0.89
    -3 4 -7 -0.75 0.99
    -3 -4 -7 -0.78 0.93
    -3 -4 -7 1.75 2.25
    -3 4 -7 -0.53 0.95
    -3 4 -7 1.7 0.94
    -3 4 -7 -0.87 1.05
    -3 -4 -7 0.15 1.08
    -3 4 -7 -3.04 2.6
    -3 4 -7 -1.1 1.14
    -3 -4 -7 3.48 1.87
    -3 4 -8 2.86 1.33
    -3 -4 -8 -1.28 2.34
    -3 -4 -8 2.36 1.37
    -3 4 -8 -0.2 1.31
    -3 4 -8 1.11 1.13
    -3 4 -8 1.79 0.96
    -3 4 -8 1.04 2.55
    -3 4 -8 2.14 1.04
    -3 -4 -8 2.71 1.18
    -3 -4 -8 1.47 1.07
    -3 4 -8 3.33 1.07
    -3 -4 -8 1.03 0.97
    -3 -4 -8 4.2 2.02
    -3 4 -9 1.85 2.68
    -3 4 -9 2.85 1.38
    -3 4 -9 0.31 1.44
    -3 -4 -9 2.18 1.63
    -3 -4 -9 -1.58 2.48
    -3 4 -9 0.53 1.07
    -3 4 -9 0.38 1.1
    -3 4 -9 -0.45 1.38
    -3 -4 -9 0.2 1.19
    -3 -4 -9 -0.3 2.11
    -3 4 -10 160.95 8.12
    -3 4 -10 158.91 9.51
    -3 -4 -10 158.09 8.12
    -3 -4 -10 171.31 8.54
    -3 4 -10 147.24 8.05
    -3 -4 -10 163.24 8.31
    -3 4 -10 148.93 8.09
    -3 4 -10 151.28 8.03
    -3 -4 -10 145.54 9.34
    -3 4 -10 153.03 8.2
    -3 4 -10 160.17 8.13
    -3 -4 -11 -0.53 1.84
    -3 4 -11 0.14 1.27
    -3 4 -11 -0.14 1.27
    -3 -4 -11 0.22 1.33
    -3 4 -11 1.58 1.59
    -3 -4 -11 0.61 2.08
    -3 -4 -12 -0.19 1.77
    -3 -4 -12 0.57 1.33
    -3 4 -12 3.24 1.55
    -3 4 -12 1.76 1.3
    -3 4 -12 0.55 1.59
    -3 -4 -13 7.13 1.36
    -3 4 -13 11.4 1.43
    -3 4 -13 9.73 1.66
    -3 4 -13 8.41 1.31
    -3 -4 -13 8.97 1.86
    -3 4 -14 26.7 1.74
    -3 -4 -14 21.63 2.05
    -3 -4 -14 21.74 1.65
    -3 4 -14 22.48 1.89
    -3 -4 -15 2.16 1.21
    -3 4 -15 4.05 0.91
    -3 4 -15 4.69 1.1
    -3 -4 -16 8.03 0.97
    3 -5 -16 4.13 0.84
    3 5 -16 5.02 0.85
    3 -5 -15 -0.41 1.11
    3 5 -15 0.89 1.12
    3 -5 -15 -1.07 1.58
    3 5 -15 -0.57 1.11
    -3 5 15 0.14 1.06
    3 -5 -14 117.54 6.52
    3 5 -14 125.7 6.51
    3 -5 -14 123.99 6.83
    -3 5 14 123.92 6.56
    3 5 -13 4.82 1.52
    3 -5 -13 3.54 1.5
    3 5 -13 2.02 1.55
    -3 5 13 -0.14 1.75
    3 -5 -13 1.44 1.03
    3 5 -13 1.18 1.18
    3 -5 -13 1.35 2.43
    3 5 -12 11.85 1.8
    -3 -5 12 8.63 1.15
    3 -5 -12 9.72 2.79
    3 -5 -12 9.21 1.71
    -3 5 12 8.53 1.87
    3 -5 -12 7.35 1.31
    3 5 -12 10.95 1.49
    3 -5 -11 3.61 1.59
    3 5 -11 1.72 1.65
    -3 5 11 1.97 1.98
    3 -5 -11 2.78 1.32
    3 -5 -10 9.06 3.13
    3 -5 -10 10.74 1.51
    -3 5 10 11.65 2.1
    3 -5 -10 9.28 1.59
    3 5 -10 11.04 1.65
    3 -5 -9 7.01 1.3
    3 -5 -9 3.58 2.71
    3 5 -9 6.81 1.53
    3 -5 -9 8.89 1.42
    3 5 -9 6.98 1.28
    3 -5 -8 111.22 7.76
    3 5 -8 114.82 6.48
    3 5 -8 124.17 6.4
    3 5 -8 122.78 6.48
    -3 5 8 115.73 6.64
    3 -5 -8 129.66 6.43
    3 -5 -8 123.84 6.42
    3 -5 -7 14.16 1.45
    3 -5 -7 13.13 1.41
    -3 5 7 11.74 1.79
    3 -5 -7 13.9 3.27
    3 5 -7 14.85 1.29
    3 5 -7 14.06 1.49
    3 -5 -7 12.52 2.84
    3 -5 -6 1.02 1.14
    3 -5 -6 1.68 2.22
    -3 5 6 0.75 1.36
    3 5 -6 2.51 0.91
    3 -5 -6 3.63 2.66
    3 5 -6 2.34 1.09
    3 -5 -6 1.2 1.11
    3 -5 -5 2.17 1.12
    3 5 -5 3.46 1.02
    3 -5 -5 5.79 2.73
    3 -5 -5 1.73 1
    3 5 -5 3.02 0.87
    3 5 -5 1.94 2.03
    3 -5 -5 3.97 2.17
    -3 5 5 3.91 1.28
    -3 5 4 182.42 11.18
    3 -5 -4 193.16 9.75
    3 -5 -4 179.97 9.76
    3 -5 -4 194.82 10.53
    -3 5 4 192.41 11.41
    -3 5 4 184.12 9.84
    3 5 -4 190.76 10.21
    3 5 -4 190.55 10.45
    3 5 -4 202.06 9.7
    3 -5 -3 65.87 4.53
    -3 5 3 62.33 3.87
    -3 5 3 58.43 5.54
    3 5 -3 79.21 4.62
    3 5 -3 75.44 4.4
    3 5 -3 74.42 3.71
    -3 5 3 68.71 5.59
    3 -5 -3 70.68 5.14
    3 -5 -2 87.24 5.89
    -3 5 2 92.65 6.43
    3 5 -2 104.74 5.62
    3 -5 -2 91.28 5.44
    3 -5 -2 85.42 4.77
    -3 5 2 88.63 4.84
    -3 -5 1 3.52 1.62
    3 -5 -1 3.62 2.26
    3 5 -1 2.55 1.34
    3 -5 -1 5.26 1.71
    3 5 -1 7.35 2.37
    -3 5 1 2.48 0.99
    -3 5 1 0.78 3.26
    3 -5 0 84.71 5.69
    -3 5 0 84.01 6.2
    -3 5 0 95.38 6.4
    3 5 0 88.44 5
    -3 -5 0 87.05 5.32
    3 -5 0 92.5 5.18
    -3 -5 -1 92.74 5.41
    -3 5 -1 82.64 6.14
    -3 5 -1 94.81 6.43
    -3 5 -1 86.84 4.68
    3 -5 1 99.51 5.77
    -3 -5 -2 120.27 7.26
    -3 5 -2 123.4 6.51
    -3 5 -2 127.09 6.49
    3 -5 2 138.84 7.46
    -3 5 -2 129.66 8.05
    -3 5 -3 10.44 1.25
    -3 5 -3 12.39 1.14
    -3 -5 -3 9.32 1.27
    -3 5 -3 16.55 3.59
    3 -5 3 15.13 2.22
    -3 5 -3 12.86 1.14
    -3 -5 -3 13.96 1.94
    -3 5 -4 2.2 1.19
    -3 -5 -4 0.14 2.26
    -3 -5 -4 2.47 1.09
    3 -5 4 0.43 1.71
    -3 5 -4 1.12 0.86
    -3 5 -4 1.59 0.87
    -3 5 -4 1.53 0.88
    -3 5 -5 101.12 5.46
    -3 -5 -5 105.91 5.46
    -3 5 -5 105.16 5.39
    -3 -5 -5 109 5.89
    -3 5 -5 108.62 6.74
    -3 5 -5 103.77 5.34
    -3 5 -5 101.3 5.37
    -3 5 -5 99.3 5.45
    -3 5 -5 100.88 5.37
    -3 5 -5 95.71 5.4
    -3 -5 -5 110.46 6.64
    -3 5 -6 27.48 1.91
    -3 -5 -6 23.66 1.87
    -3 5 -6 25.33 3.42
    -3 5 -6 25.93 1.96
    -3 -5 -6 24.63 2.62
    -3 5 -6 24.56 1.77
    -3 5 -6 24.14 1.76
    -3 5 -6 22.52 1.74
    -3 -5 -6 29.65 3.28
    -3 -5 -6 21.62 1.83
    -3 5 -6 24.09 1.82
    -3 5 -6 27.08 1.72
    -3 5 -7 7.79 1.48
    -3 -5 -7 11.21 1.46
    -3 5 -7 9.39 1.31
    -3 5 -7 8.85 1.21
    -3 5 -7 9.93 2.88
    -3 -5 -7 4.39 2.57
    -3 5 -7 8.49 1.27
    -3 -5 -7 7.82 2.31
    -3 -5 -7 10.52 1.16
    -3 -5 -7 8.32 1.4
    -3 5 -7 10.98 1.42
    -3 5 -7 8.75 1.57
    -3 5 -8 83.11 6.28
    -3 5 -8 94.9 4.89
    -3 -5 -8 86.88 4.84
    -3 5 -8 88.13 4.79
    -3 -5 -8 85.59 4.69
    -3 5 -8 90.21 4.93
    -3 5 -8 86.55 4.76
    -3 -5 -8 87.9 4.91
    -3 5 -8 87.44 4.82
    -3 -5 -8 101.12 5.56
    -3 -5 -8 77.64 6.01
    -3 5 -9 7.17 1.52
    -3 -5 -9 6.8 1.62
    -3 5 -9 7.26 1.22
    -3 5 -9 5.55 1.42
    -3 5 -9 7.26 2.82
    -3 5 -9 5.11 1.37
    -3 -5 -9 8.76 2.62
    -3 -5 -9 5.76 1.3
    -3 5 -9 3.53 1.57
    -3 5 -9 4.96 1.57
    -3 -5 -9 7.56 2.64
    -3 5 -10 13.06 1.49
    -3 5 -10 12.02 2.92
    -3 -5 -10 14.05 1.97
    -3 -5 -10 10.97 2.79
    -3 5 -10 12.89 1.32
    -3 5 -10 14.41 1.56
    -3 5 -10 10.67 1.67
    -3 -5 -10 18.87 2.69
    -3 -5 -11 42.12 2.89
    -3 5 -11 38.68 2.52
    -3 5 -11 41.37 2.68
    -3 -5 -11 39.41 3.31
    -3 5 -11 40.69 2.75
    -3 5 -12 1.25 1.47
    -3 -5 -12 1.15 1.73
    -3 5 -12 1.95 1.41
    -3 -5 -12 2.06 2.11
    -3 5 -13 20.71 1.68
    -3 -5 -13 18.12 1.94
    -3 5 -13 20.22 1.79
    -3 -5 -14 8.27 1.36
    -3 5 -14 8.57 1.09
    -3 5 -14 7.11 1.24
    3 5 14 7.81 1.36
    -3 -5 -15 2.19 0.92
    -3 5 -15 3.15 0.85
    -3 5 -15 3.77 0.74
    3 -6 -15 2.66 0.76
    3 6 -15 4.45 0.93
    3 -6 -15 5.52 1.24
    3 -6 -14 -0.94 1.86
    3 6 -14 -0.87 1.19
    -3 6 14 1.97 1.3
    3 -6 -14 1.16 1.02
    3 6 -13 1.16 1.34
    3 -6 -13 -0.09 1.21
    3 -6 -13 -0.84 2.24
    3 6 -13 0.65 1.33
    3 -6 -13 0.45 0.9
    -3 6 13 0.34 1.5
    3 6 -12 8.27 1.57
    3 -6 -12 6.31 1.41
    3 6 -12 12.87 1.78
    3 -6 -12 9.82 2.72
    -3 -6 12 7.93 1.17
    -3 6 12 7.27 1.91
    3 -6 -12 7.84 1.2
    3 6 -11 3.84 1.62
    3 -6 -11 6.04 1.44
    3 -6 -11 7.25 2.95
    3 6 -11 4.29 1.32
    3 -6 -11 4.99 1.22
    -3 6 10 5.44 3.56
    3 -6 -10 3.29 2.55
    3 -6 -10 5.35 1.32
    3 -6 -10 8.03 3.04
    3 6 -10 2.76 1.3
    3 6 -10 6.67 1.65
    3 -6 -10 4.94 1.34
    3 -6 -10 4.58 1.21
    -3 6 9 119.26 6.39
    3 -6 -9 109.64 6.06
    3 6 -9 116.39 6.15
    3 6 -9 113.63 6.15
    3 -6 -9 93.05 7.45
    3 6 -9 114.77 6.02
    3 -6 -9 110.04 6.05
    -3 6 9 99.38 8.03
    3 -6 -9 132.01 6.93
    -3 6 8 72.82 6.65
    3 6 -8 80.71 4.53
    3 -6 -8 79.82 4.48
    -3 6 8 79.04 4.74
    3 6 -8 74.34 4.54
    3 -6 -8 86.27 4.44
    3 -6 -8 82.78 5.92
    3 6 -8 80.9 4.39
    -3 6 7 12.65 3.8
    3 -6 -7 4.14 2.96
    3 -6 -7 12.6 2.75
    3 -6 -7 7.08 1.48
    3 -6 -7 5.38 1.34
    -3 6 7 8.29 1.74
    3 6 -7 7.27 1.35
    3 6 -7 6.43 1.19
    3 -6 -6 -0.21 2.81
    -3 6 6 1.55 1.57
    -3 6 6 4.33 3.61
    3 6 -6 2.22 0.98
    -3 6 6 1.36 3.51
    3 -6 -6 0.58 1.35
    3 -6 -6 0.77 1.22
    3 -6 -6 0.16 2.33
    3 6 -6 0.81 1.18
    3 -6 -5 3.11 1.21
    -3 -6 5 2.41 1.62
    3 -6 -5 1.64 1.17
    3 -6 -5 2.33 2.22
    -3 6 5 0.43 3.52
    -3 6 5 -4.24 3.74
    3 6 -5 1.15 0.84
    -3 6 5 0.2 1.45
    3 6 -5 2.4 1.12
    3 -6 -4 367.8 19.79
    3 6 -4 377.7 18.52
    3 -6 -4 353.95 18.56
    3 6 -4 359.7 18.45
    3 -6 -4 359.34 18.51
    3 -6 -4 396.56 18.8
    -3 6 4 330.89 20.03
    -3 -6 4 380.84 18.75
    3 6 -4 377.11 18.44
    3 -6 -4 372.02 19.38
    -3 6 4 350.73 18.57
    -3 6 4 350.48 20.04
    -3 6 3 -0.74 1.18
    3 6 -3 -2.25 1.77
    -3 6 3 -0.82 3.23
    3 -6 -3 0.56 1.16
    -3 -6 3 0.73 1.68
    3 -6 -3 2.22 2.64
    3 -6 -3 -0.14 1.76
    3 6 -3 1.18 0.95
    3 -6 -3 3.61 1.96
    -3 6 2 113.63 6.18
    3 -6 -2 120.83 6.19
    -3 6 2 115.8 7.86
    3 -6 -2 126.11 7.54
    3 -6 -2 117.76 6.87
    -3 -6 1 18.64 2.03
    -3 -6 1 18.49 1.47
    3 -6 -1 20.15 1.57
    -3 6 1 15.21 3.44
    3 -6 -1 17.43 2.18
    3 6 -1 14.21 2.72
    3 -6 -1 19.22 3
    3 -6 -1 17.55 1.53
    -3 6 1 21.11 3.88
    -3 -6 0 99.81 5.58
    3 -6 0 106.44 6.44
    -3 6 0 100.13 6.85
    -3 -6 0 94.57 5.26
    3 -6 0 104.37 5.23
    3 -6 0 96.01 5.79
    3 6 0 81.42 6.38
    -3 -6 0 104.08 5.89
    -3 6 0 103.06 7.07
    -3 6 -1 13.62 3.27
    -3 -6 -1 17.12 1.52
    3 -6 1 15.78 1.38
    -3 6 -1 16.66 3.68
    -3 -6 -1 16.77 2.22
    -3 6 -1 18.15 1.38
    3 -6 1 14.27 1.92
    3 -6 1 23.62 2.78
    -3 -6 -1 19.6 2.2
    -3 6 -2 267.07 14.57
    3 -6 2 296.78 15.49
    -3 -6 -2 299.46 14.64
    -3 6 -2 286.42 14.53
    -3 6 -2 292.2 14.56
    -3 6 -2 315.3 16.25
    -3 6 -2 280.27 14.59
    -3 -6 -2 318.44 14.9
    -3 6 -3 1.85 3.33
    -3 6 -3 3.81 1.1
    -3 6 -3 4.33 0.9
    3 -6 3 2.85 1.96
    -3 -6 -3 3.19 2.03
    -3 6 -4 0.03 0.86
    -3 6 -4 0.72 1.05
    -3 -6 -4 1.4 1.23
    -3 6 -4 -1.99 2.96
    -3 -6 -4 1.86 1.97
    -3 6 -5 140.64 7.25
    -3 -6 -5 136.18 7.4
    -3 6 -5 131.32 7.33
    -3 6 -5 150.13 8.79
    -3 6 -5 142.74 7.3
    -3 -6 -5 155.19 8.68
    -3 6 -5 143.41 7.31
    -3 -6 -6 88.43 4.63
    -3 6 -6 80.42 4.47
    -3 6 -6 83.54 6.09
    -3 6 -6 78.97 4.52
    -3 6 -6 79.71 4.46
    -3 -6 -6 95.02 5.22
    -3 -6 -6 81.57 5.85
    -3 6 -6 79.6 4.46
    -3 -6 -7 43.76 4.18
    -3 -6 -7 42.67 2.68
    -3 6 -7 40.52 2.59
    -3 6 -7 41.53 2.73
    -3 6 -7 45.85 4.36
    -3 6 -7 44.48 2.62
    -3 -6 -7 39.62 2.81
    -3 -6 -7 44.88 3.72
    -3 -6 -8 14.97 1.69
    -3 6 -8 17.5 1.65
    -3 -6 -8 14.12 3.08
    -3 6 -8 17.42 1.54
    -3 6 -8 19.56 1.72
    -3 6 -8 8.75 3.22
    -3 -6 -8 14.21 1.42
    -3 -6 -8 16.05 1.81
    -3 -6 -8 20.94 3.07
    -3 -6 -9 0.12 1.46
    -3 -6 -9 -0.73 1.45
    -3 6 -9 -1.15 1.39
    -3 6 -9 1.22 1.37
    -3 -6 -9 2.57 2.8
    -3 6 -9 4.85 2.7
    -3 -6 -9 1.99 2.54
    -3 6 -9 0.57 1.04
    -3 6 -9 4.01 1.39
    -3 -6 -10 18.31 1.99
    -3 6 -10 22.9 1.84
    -3 -6 -10 18.31 1.77
    -3 6 -10 21.48 1.97
    -3 6 -10 23.28 1.89
    -3 -6 -10 23.46 3.11
    -3 -6 -11 115.02 6.2
    -3 6 -11 108.99 6.08
    -3 -6 -11 111.69 6.7
    -3 6 -11 121.86 6.13
    -3 6 -11 116.69 6.15
    -3 6 -12 4.58 1.28
    -3 6 -12 2.59 1.3
    -3 -6 -12 1.72 1.35
    -3 -6 -12 1.81 2.15
    -3 -6 -13 34.26 2.3
    -3 6 -13 37.59 2.26
    3 6 13 34.36 2.47
    -3 6 -13 39.62 2.23
    -3 -6 -13 31.58 2.7
    -3 6 -14 13.08 1.09
    3 6 14 9.35 1.26
    -3 6 -14 13.22 1.04
    -3 -6 -14 9.97 1.08
    3 7 -15 21.9 1.35
    3 7 -14 1.57 0.96
    -3 7 14 2.37 1
    3 7 -14 2.92 0.97
    3 -7 -14 2.5 1.47
    3 -7 -13 1.73 2.01
    -3 7 13 -0.42 1.27
    3 7 -13 0.98 1.2
    -3 -7 13 0.77 0.74
    3 7 -12 3.16 1.41
    3 -7 -12 1.82 0.93
    3 -7 -12 6.35 2.63
    -3 -7 12 3.09 1.01
    3 7 -11 23.08 1.95
    3 -7 -11 19.33 1.68
    3 -7 -11 21.9 1.67
    3 -7 -11 18.97 3.18
    -3 -7 11 20.49 1.73
    3 7 -10 1.74 1.57
    3 -7 -10 0.54 3.09
    -3 7 10 -2.99 1.94
    3 -7 -10 -0.14 1.32
    3 7 -10 1 1.17
    3 7 -10 0.04 1.62
    3 -7 -10 1.89 1.18
    3 7 -9 0.45 1.62
    3 -7 -9 1.17 1.31
    3 -7 -9 3.37 2.58
    3 7 -9 1.83 1.19
    -3 7 9 2 1.88
    -3 7 9 2.18 3.7
    -3 7 9 -0.27 3.54
    3 -7 -9 -0.93 1.45
    3 7 -9 1.18 1.5
    3 -7 -8 4.47 2.68
    -3 7 8 2.13 3.89
    3 7 -8 1.46 1.44
    3 -7 -8 -0.39 2.8
    3 -7 -8 0.74 1.5
    3 7 -8 1.97 1.14
    -3 7 8 2.9 1.77
    3 -7 -8 1.36 1.36
    -3 7 8 5.21 3.85
    3 7 -8 3.63 1.56
    3 -7 -7 54.16 4.59
    -3 7 7 45.61 5.54
    3 7 -7 54.09 3.15
    3 -7 -7 56.34 3.25
    -3 7 7 47.12 3.37
    3 7 -7 47.79 3.14
    3 7 -7 49.85 2.9
    -3 7 7 47.68 5.5
    3 -7 -7 54.04 4.01
    3 -7 -7 45.97 3.06
    3 -7 -6 69.88 4.22
    3 7 -6 71.73 3.93
    3 7 -6 72.11 4.13
    3 7 -6 71.32 3.96
    -3 7 6 77.84 4.28
    3 -7 -6 75.12 4.87
    -3 7 6 63.09 6.34
    -3 7 6 65.91 6.5
    3 -7 -6 69.47 5.29
    3 -7 -6 79.26 4.13
    3 -7 -6 69.6 5.86
    3 -7 -5 28.62 2.26
    3 7 -5 28.71 2.12
    3 -7 -5 29.39 2.15
    3 7 -5 28.97 1.89
    -3 7 5 21.89 4.62
    3 7 -5 30.33 1.86
    3 -7 -5 33.55 3.08
    -3 7 5 27.39 4.42
    3 -7 -5 35.43 3.49
    -3 -7 5 25.5 2.53
    3 -7 -5 29.47 3.98
    -3 7 5 28.6 2.33
    3 -7 -4 53.88 4.68
    3 7 -4 52 2.89
    -3 7 4 48.31 3.13
    3 7 -4 51.53 3.01
    -3 7 4 51.56 5.28
    3 -7 -4 52.62 3.07
    3 -7 -4 42.91 4.08
    -3 -7 4 54.62 3.54
    3 -7 -4 44.26 3.67
    3 -7 -3 121.78 8.18
    -3 7 3 111.53 6.74
    3 7 -3 155.14 6.74
    3 -7 -3 100.5 7.01
    3 -7 -3 110.32 6.75
    3 -7 -3 103.07 6.71
    -3 7 3 110.45 8.39
    3 -7 -3 107.5 7.53
    3 7 -3 153.67 6.68
    3 -7 -2 31.27 3.65
    -3 -7 2 31.75 1.94
    3 -7 -2 26.45 2.04
    3 7 -2 26.82 1.87
    3 -7 -2 24.61 2.8
    -3 7 2 29.62 4.54
    -3 -7 2 28.53 2.71
    -3 7 2 24.66 3.89
    3 -7 -2 21.96 2.43
    -3 -7 1 27.53 1.9
    3 -7 -1 29.37 2.02
    -3 7 1 20.67 4.27
    3 -7 -1 27.71 1.98
    3 7 -1 25.44 1.74
    3 -7 -1 24 3.32
    -3 7 1 22.15 3.72
    3 -7 -1 25.6 2.71
    -3 7 0 -1.85 2.99
    -3 -7 0 4.58 1.3
    3 -7 0 -1.69 2.33
    -3 7 0 -0.69 3.75
    3 -7 0 2.27 1.19
    -3 -7 0 2.97 1.91
    3 -7 1 14.07 2.81
    -3 -7 -1 23.62 1.83
    -3 7 -1 21.16 4.1
    3 7 1 21.72 3.58
    3 -7 1 22.63 1.68
    -3 -7 -1 21.67 2.45
    -3 7 -2 35.23 2.19
    -3 -7 -2 31.53 2.37
    -3 7 -2 42.54 4.19
    3 7 2 25.46 4.07
    -3 -7 -2 32.61 2.91
    -3 7 -2 25.59 4.55
    -3 7 -3 32.26 2.08
    -3 -7 -3 35.81 2.49
    -3 7 -3 33.12 2.3
    -3 -7 -3 36.89 3.12
    -3 7 -4 89.66 4.94
    -3 7 -4 91.06 4.86
    -3 7 -4 88.08 5.03
    -3 7 -4 100.66 6.69
    -3 -7 -4 93.84 6.4
    -3 -7 -4 99.98 5.62
    -3 7 -5 80.2 4.39
    -3 -7 -5 83.1 4.56
    -3 7 -5 77.86 4.31
    -3 7 -5 75.87 4.51
    -3 7 -5 82.35 6.19
    -3 -7 -5 73.85 5.84
    -3 7 -5 77.96 4.43
    -3 -7 -5 91.08 5.19
    -3 -7 -6 0.81 2.56
    -3 7 -6 2.42 1.14
    -3 -7 -6 0.09 1.68
    -3 7 -6 3.05 1.26
    -3 7 -6 7.06 2.99
    -3 7 -6 1.27 1.45
    -3 7 -7 1.77 1.19
    -3 7 -7 0.75 1.55
    -3 -7 -7 0.2 2.5
    -3 7 -7 -2.13 2.78
    -3 -7 -7 1.29 1.6
    -3 7 -7 0.91 1.18
    -3 -7 -7 4.85 2.96
    -3 -7 -8 30.28 2.31
    -3 7 -8 32.26 2.11
    -3 7 -8 25.95 1.97
    -3 7 -8 29.61 3.72
    -3 7 -8 28.83 2.27
    -3 -7 -8 24.11 3.53
    -3 -7 -8 35.25 3.45
    -3 7 -9 6.91 1.49
    -3 7 -9 5.58 1.29
    -3 -7 -9 6.02 1.59
    -3 -7 -9 8.07 3
    -3 -7 -10 7.09 1.38
    -3 7 -10 7.05 1.43
    -3 7 -10 10.59 1.58
    -3 7 -10 9.56 1.35
    -3 -7 -10 11.89 2.91
    -3 7 -11 8.38 1.29
    -3 7 -11 8.84 1.45
    -3 7 -11 9.56 1.23
    -3 -7 -11 8.33 2.51
    -3 7 -12 12.66 1.19
    -3 7 -12 14.49 1.36
    -3 7 -12 13.05 1.26
    -3 -7 -12 11.14 2.16
    -3 7 -13 4.94 0.87
    -3 -7 -13 4.11 1.45
    -3 7 -13 3.75 0.81
    3 7 13 4.42 1.15
    3 8 -13 1.08 0.91
    3 -8 -13 0.59 1.5
    -3 8 12 37.32 2.39
    -3 -8 12 33.31 2.09
    3 -8 -12 35.06 3.05
    3 8 -12 38.67 2.26
    3 8 -11 4.58 1.26
    -3 8 11 2.81 1.54
    3 8 -11 3.05 1.35
    -3 8 11 4.94 1.26
    3 -8 -11 4.5 2.57
    3 -8 -11 4.21 0.94
    3 -8 -11 4.83 1.07
    -3 -8 11 4.53 1.08
    -3 8 10 -0.13 1.62
    3 8 -10 0.07 1.33
    3 -8 -10 1.38 1.26
    3 8 -10 -0.07 1.45
    3 -8 -10 0.03 1.06
    -3 -8 10 1.65 1.19
    3 8 -9 23.94 1.98
    3 -8 -9 24.74 2.04
    3 8 -9 23.23 2.08
    3 -8 -9 24.41 3.4
    3 -8 -9 22.1 1.8
    -3 8 9 20.88 2.27
    3 8 -8 6.83 1.52
    -3 8 8 6.29 1.84
    3 8 -8 4 1.57
    3 -8 -8 3.36 3.05
    3 -8 -8 6.81 1.38
    3 -8 -8 9.23 1.7
    3 8 -7 4.93 1.41
    3 -8 -7 4.57 2.8
    3 -8 -7 6.24 1.72
    -3 8 7 9.14 1.86
    -3 8 7 7.37 3.85
    3 -8 -7 5.85 2.58
    3 -8 -7 4.68 1.4
    3 8 -7 7.95 1.58
    3 -8 -6 27.41 2.26
    3 8 -6 24.55 2.07
    3 -8 -6 22.36 3.18
    3 8 -6 24.57 1.73
    3 -8 -6 20.89 3.04
    -3 8 6 25.91 4.68
    3 8 -6 25.08 1.97
    3 -8 -6 25.5 2.03
    -3 8 6 25.14 2.28
    3 8 -5 47.11 2.84
    3 -8 -5 36.79 3.63
    3 8 -5 44.17 2.6
    -3 8 5 44.04 2.96
    3 -8 -5 45.54 2.86
    3 -8 -5 39.91 3.84
    3 -8 -4 14.56 1.86
    -3 8 4 14.52 1.76
    -3 -8 4 21.31 2.41
    3 8 -4 25.41 1.73
    3 -8 -4 22.09 3.54
    3 -8 -4 16.67 2.05
    3 -8 -4 14.21 2.7
    3 8 -4 19.29 1.56
    3 -8 -4 17.82 2.57
    3 -8 -3 4.13 2.21
    3 -8 -3 7.98 2.27
    3 8 -3 9.66 1.25
    3 -8 -3 2.44 3.03
    -3 -8 3 10.7 2.16
    3 -8 -3 7.42 1.67
    3 8 -3 11 1.42
    -3 8 3 2.19 3.93
    3 -8 -3 9.84 1.48
    3 -8 -2 14.74 1.73
    -3 -8 2 16.05 1.56
    3 8 -2 14.51 1.44
    -3 -8 2 14.02 2.36
    3 -8 -2 16.75 3.06
    -3 8 2 12.43 3.95
    -3 8 1 91.26 7.91
    3 -8 -1 113.97 7.28
    3 -8 -1 115.69 5.89
    3 8 -1 106.52 5.75
    -3 -8 1 116.9 6.29
    -3 -8 1 105.32 5.86
    3 -8 0 2.19 2.39
    -3 8 0 -1.07 3.87
    -3 -8 0 1.93 2.13
    3 -8 0 1.16 1.29
    3 -8 0 -0.3 1.43
    -3 -8 0 1.31 1.39
    -3 -8 -1 26.61 2.23
    -3 8 -1 25.4 4.51
    -3 8 -1 28.39 4.06
    -3 8 -1 25.95 2.04
    -3 8 -1 29.58 2.06
    3 -8 1 27.17 1.97
    -3 -8 -1 25.3 2.76
    -3 8 -2 57.53 5.74
    -3 -8 -2 50.94 3.32
    -3 8 -2 50.11 4.92
    -3 8 -2 55.1 3.2
    -3 -8 -2 51.27 3.78
    -3 -8 -2 51.04 3.03
    -3 8 -3 29.4 2.44
    -3 -8 -3 34.29 2.49
    3 8 3 29.35 4.31
    -3 8 -3 30.27 3.99
    -3 8 -3 33.14 2.3
    -3 -8 -3 28.86 3.9
    -3 -8 -3 31.13 3.12
    -3 -8 -4 6.65 2.97
    -3 8 -4 8.16 1.68
    -3 8 -4 4.57 1.53
    3 8 4 6.71 3.67
    -3 8 -4 5.03 1.41
    -3 8 -4 3.88 2.98
    -3 -8 -4 7.09 2.86
    -3 -8 -5 34.68 2.61
    -3 8 -5 30.45 2.37
    -3 8 -5 26.41 2.29
    -3 8 -5 29.73 2.17
    -3 -8 -5 29.54 3.74
    -3 8 -5 30.38 3.95
    3 8 5 21.97 4.46
    -3 -8 -5 36.95 3.53
    -3 8 -6 38.4 3.98
    -3 8 -6 32.14 2.12
    3 8 6 34.48 4.88
    -3 -8 -6 37.55 2.72
    -3 8 -6 36.24 2.52
    -3 -8 -6 26.14 3.7
    -3 8 -6 32.04 2.22
    -3 -8 -6 35.19 3.62
    -3 8 -7 19.53 1.52
    -3 8 -7 22.16 2
    -3 8 -7 21.12 1.59
    -3 -8 -7 16.57 1.52
    -3 -8 -7 17.8 2.07
    -3 8 -8 -0.19 1.47
    -3 -8 -8 -0.68 1.56
    -3 8 -9 21.67 1.81
    -3 -8 -9 19.38 1.85
    -3 8 -9 19.95 1.82
    -3 -8 -9 14.55 3.07
    -3 -8 -10 45.15 2.68
    -3 8 -10 45.39 2.68
    -3 8 -10 43.07 2.69
    -3 -8 -10 40.35 3.59
    3 8 11 13.27 1.65
    -3 8 -11 14.61 1.27
    -3 8 -11 15.81 1.32
    -3 -8 -11 13.69 2.27
    3 8 12 -0.44 1.01
    -3 8 -12 1.11 0.78
    -3 -8 -12 0.18 1.59
    3 9 -12 4.01 0.76
    -3 -9 12 5.02 0.61
    3 9 -12 5.37 0.84
    -3 9 11 -0.56 0.95
    3 9 -11 0.18 0.92
    -3 9 11 0.37 1.05
    -3 -9 11 1.68 0.78
    3 -9 -11 1.32 1.72
    3 -9 -11 0.34 0.82
    3 9 -10 3.85 1.04
    3 9 -10 4.44 1.21
    -3 9 10 5.13 1.22
    -3 9 10 2.23 1.34
    3 -9 -10 4.27 1.14
    3 -9 -10 3.79 0.87
    -3 -9 10 3.59 1.03
    3 -9 -10 5.76 2.01
    3 9 -9 5.41 1.13
    3 -9 -9 5.88 1.32
    3 9 -9 2.63 1.3
    3 -9 -9 2.78 1.03
    -3 9 9 3.77 1.46
    3 9 -8 0.69 1.17
    -3 9 8 0.24 1.47
    3 -9 -8 0.25 1.51
    3 9 -8 2.59 1.38
    3 -9 -8 -0.73 1.12
    -3 -9 8 0.99 1.22
    3 9 -7 7.35 1.28
    -3 9 7 1.2 1.52
    3 -9 -7 4.92 1.31
    3 -9 -7 4.57 1.71
    3 9 -7 5.97 1.43
    3 -9 -6 89.6 4.77
    3 9 -6 80.73 4.5
    3 9 -6 86.48 4.6
    -3 9 6 73.46 4.6
    3 -9 -6 83.57 4.56
    3 9 -5 0.31 0.98
    3 9 -5 0.42 1.36
    3 -9 -5 -0.79 1.37
    3 -9 -4 15.63 1.84
    3 9 -4 18.24 1.7
    3 9 -4 19.28 1.54
    3 -9 -4 18.32 2
    3 -9 -3 0.94 1.51
    3 -9 -3 4.69 1.59
    3 9 -3 1.95 1.07
    -3 9 3 0.57 3.66
    -3 -9 3 0.7 1.97
    3 9 -3 3.91 1.25
    3 -9 -2 2.1 1.51
    3 9 -2 2.57 1.15
    -3 -9 2 0.86 2.14
    3 9 -2 1.21 1.17
    -3 9 2 1.14 3.81
    -3 -9 1 18.24 1.7
    -3 9 1 22.94 4.41
    -3 -9 1 17.89 2.55
    -3 9 1 15.18 1.84
    3 -9 -1 15.59 1.77
    -3 9 0 65.13 6.33
    -3 -9 0 68.64 4.17
    3 -9 0 75.26 4.1
    -3 9 0 72.46 4.2
    -3 9 0 73.92 4.19
    -3 9 0 80.02 6.07
    3 -9 0 75.61 4.22
    -3 -9 0 74.89 4.72
    -3 9 -1 18.64 3.71
    3 -9 1 25.85 1.82
    -3 9 -1 26.99 2.08
    -3 -9 -1 23.22 1.86
    3 -9 1 25.59 2.11
    -3 -9 -1 21.79 3.53
    -3 9 -1 14.35 4.17
    -3 -9 -1 25.73 2.17
    -3 -9 -1 20.28 2.66
    -3 -9 -2 7.07 2.98
    3 -9 2 8.33 1.6
    -3 9 -2 9.2 3.32
    -3 -9 -2 7.21 1.69
    -3 -9 -2 6.82 1.23
    -3 -9 -2 11.32 2.62
    -3 9 -2 8.39 1.61
    -3 9 -3 31.64 2.44
    -3 -9 -3 30.48 2.45
    -3 -9 -3 29.05 3.12
    -3 9 -3 28.16 2.3
    3 -9 3 31.41 2.28
    -3 9 -4 9.35 1.62
    -3 -9 -4 8.81 1.95
    -3 9 -4 10.16 1.84
    -3 9 -4 7.7 1.44
    -3 -9 -4 8.94 2.75
    -3 9 -5 0.81 1.57
    -3 9 -5 -0.64 1.19
    -3 -9 -5 -1.56 2.8
    -3 9 -6 2.32 1.52
    -3 -9 -6 2.41 1.69
    -3 9 -6 2.33 1.08
    -3 -9 -6 3.51 2.76
    -3 -9 -7 -2.04 1.66
    -3 9 -7 0.18 1.43
    3 9 7 1.9 1.4
    -3 -9 -8 47.06 2.86
    3 9 8 41.51 2.85
    -3 9 -8 48.93 2.8
    -3 9 -8 51.72 2.75
    3 -9 8 38.75 2.5
    -3 -9 -8 46.83 3.73
    3 9 9 8.56 1.45
    -3 -9 -9 6.97 1.32
    -3 9 -9 8.11 1.26
    -3 9 -10 1.92 0.9
    -3 -9 -10 -0.38 0.92
    3 9 10 0.52 1.1
    -3 9 -10 -0.25 0.92
    -3 -9 -10 2.19 1.95
    -3 -9 -11 -0.85 1.48
    -3 9 -11 0.32 0.63
    3 10 -10 3.72 0.75
    3 -10 -10 4.16 1.24
    3 -10 -10 3.16 0.76
    -3 -10 10 2.84 0.7
    3 -10 -9 31.74 2.38
    3 -10 -9 36.79 2.05
    3 10 -9 34.88 1.99
    3 -10 -9 28.23 1.87
    -3 10 9 33.52 2.09
    -3 -10 8 4.66 1.04
    3 -10 -8 6.8 0.97
    3 10 -8 8.02 1.1
    3 -10 -8 6.71 1.27
    3 -10 -8 4.56 1.69
    3 10 -7 1.48 1.05
    3 -10 -7 -0.96 1.32
    3 -10 -7 1.67 1.01
    -3 10 7 4.05 1.46
    -3 -10 7 1.41 1.07
    3 -10 -7 1.58 1.61
    3 10 -6 57.06 3.05
    3 -10 -6 55.61 3.01
    -3 10 6 47.97 3.22
    -3 -10 6 50.03 3.01
    3 -10 -6 46.41 3.31
    -3 10 5 0.96 1.55
    3 -10 -5 3.98 1.54
    3 10 -5 0.98 1.14
    -3 -10 5 -0.14 1.15
    3 -10 -5 1.77 1.21
    3 -10 -4 -3.31 1.57
    3 -10 -4 0.81 1.3
    -3 -10 4 0.44 1.11
    -3 10 4 0.04 1.54
    3 10 -4 1.35 0.92
    3 10 -4 0.12 1.12
    3 10 -3 13.03 1.34
    3 10 -3 10.7 1.28
    3 -10 -3 13.85 1.73
    3 -10 -3 12.31 1.61
    -3 10 3 11.79 1.8
    -3 -10 3 12.98 1.36
    3 10 -2 2.09 1.06
    -3 10 2 2.64 1.39
    3 -10 -2 1.81 1.41
    3 -10 -2 4.03 1.38
    -3 10 2 -0.63 1.51
    -3 -10 2 -0.3 1.79
    -3 -10 2 1.07 0.99
    3 10 -1 20.99 1.55
    3 -10 -1 18.28 1.69
    -3 -10 1 18.55 1.69
    -3 -10 1 16.36 2.27
    -3 10 1 15.8 1.76
    -3 10 1 19.98 1.85
    -3 -10 1 16.35 1.56
    -3 -10 0 3.52 1.31
    3 -10 0 2.09 1.18
    -3 -10 0 3.4 2.12
    3 -10 0 3.14 1.43
    -3 -10 0 2.06 1.2
    3 10 0 4.72 1.18
    -3 10 0 5.46 1.58
    -3 10 0 5.48 1.44
    3 -10 1 10.36 1.51
    -3 10 -1 7.95 1.56
    -3 -10 -1 7.75 1.23
    -3 -10 -1 8.83 2.3
    -3 -10 -1 8.49 1.57
    -3 10 -1 9.06 1.69
    3 -10 2 24.22 1.91
    -3 -10 -2 21.38 2.63
    -3 -10 -2 22.78 1.99
    -3 10 -2 23.03 1.99
    -3 -10 -2 19.59 2.49
    -3 -10 -3 45.7 2.96
    -3 10 -3 47.83 2.83
    -3 -10 -3 51.06 3.47
    -3 10 -3 42.99 2.69
    3 -10 3 44.15 2.75
    -3 10 -4 0.97 1.41
    3 -10 4 0.15 1.15
    -3 10 -4 0.66 1.02
    -3 -10 -4 2.92 1.59
    -3 -10 -4 3.83 2.23
    -3 10 -5 19.77 1.76
    3 -10 5 17.93 1.45
    -3 -10 -5 15.91 2.55
    -3 10 -5 16.8 1.38
    -3 10 -6 -0.34 1.25
    -3 -10 -6 0.99 1.5
    -3 -10 -6 0.46 0.82
    3 -10 6 2.09 0.9
    -3 -10 -6 -1.2 2.2
    -3 -10 -7 0.82 1.28
    -3 10 -7 0.14 1.17
    -3 -10 -7 0.7 2.08
    3 -10 7 -0.13 0.73
    -3 10 -7 1.42 1.04
    -3 -10 -8 1.35 1.06
    -3 10 -8 1.86 1.01
    -3 -10 -8 1.13 1.57
    -3 -10 -8 1.9 1.9
    -3 10 -9 -0.2 0.79
    -3 -10 -9 -0.4 0.83
    -3 -10 -9 -1.16 1.26
    -3 10 -9 -0.46 0.72
    -3 -10 -9 1.01 1.57
    3 -11 -8 1.9 0.76
    -3 -11 8 2.47 0.57
    3 11 -7 0.64 0.64
    -3 11 7 -1.12 0.76
    3 -11 -7 0.72 0.9
    -3 -11 7 1.05 0.65
    -3 11 6 -0.85 0.85
    -3 11 6 0.6 1.01
    3 -11 -6 -0.28 1.04
    3 -11 -6 -0.45 0.73
    -3 11 6 0.26 0.74
    3 11 -6 -0.52 0.73
    -3 -11 6 -0.31 0.81
    -3 -11 6 0.47 0.73
    -3 -11 5 0.99 0.77
    -3 11 5 0.57 0.91
    -3 11 5 2.4 0.99
    -3 11 5 1.44 1.12
    3 -11 -5 0.61 1.1
    3 11 -5 1.4 0.78
    3 -11 -5 1.6 0.85
    -3 -11 5 1.38 0.88
    3 -11 -4 -0.32 1.14
    -3 -11 4 0.17 0.94
    3 -11 -4 1.31 0.92
    -3 11 4 -0.03 1.06
    -3 11 4 1.57 1.17
    -3 -11 4 0.61 0.79
    -3 11 4 0.07 1.01
    -3 11 3 36.13 2.48
    -3 11 3 44.33 2.46
    -3 -11 3 40.52 2.4
    -3 11 3 38.8 2.47
    3 -11 -3 40.95 2.48
    3 -11 -3 40.73 2.43
    -3 11 2 0.91 1.06
    -3 -11 2 -0.4 0.99
    -3 11 2 0.09 1.2
    -3 11 2 2.09 1.09
    3 -11 -2 0.32 1.06
    3 11 -2 -0.47 0.79
    3 -11 -2 1.88 1.04
    3 -11 -1 17.08 1.38
    -3 11 1 19.16 1.67
    3 11 -1 17.35 1.3
    -3 -11 1 14.05 1.7
    -3 -11 1 16.16 1.39
    -3 11 1 18.71 1.54
    3 11 0 2.32 0.89
    -3 11 0 0.24 1.14
    -3 11 0 1.8 1.28
    -3 -11 0 4.41 1.53
    -3 -11 0 1.43 0.89
    3 -11 0 1.9 1.06
    -3 -11 -1 -0.02 1.04
    -3 -11 -1 -1.78 1.57
    -3 11 -1 -0.24 1.27
    -3 11 -1 0.83 1.13
    3 11 1 2.18 0.9
    3 -11 1 0.34 1.06
    -3 11 -1 2.28 0.99
    -3 11 -2 7.08 1.31
    -3 11 -2 8.47 1.21
    3 11 2 5.18 0.99
    3 -11 2 6.05 1.04
    -3 -11 -2 4.6 1.19
    -3 11 -2 6.66 1.02
    -3 -11 -3 1.96 1.65
    3 -11 3 -0.09 0.89
    3 11 3 0.6 0.88
    -3 11 -3 0.16 0.83
    -3 -11 -3 1.06 1.17
    -3 -11 -4 2.03 1.6
    -3 -11 -4 0.65 1.14
    3 -11 4 1.16 0.84
    -3 -11 -5 16.05 1.74
    -3 -11 -5 16.74 1.88
    -3 -11 -5 20.27 1.57
    3 -11 5 19.19 1.3
    -3 -11 -6 -0.09 1.34
    -3 11 -6 3.16 0.81
    -3 -11 -6 3.14 1.37
    -3 11 -6 3.76 0.91
    -3 -11 -7 1.67 0.77
    -3 11 -7 2.77 0.7
    -3 12 4 -0.39 0.57
    -3 12 3 0.78 0.66
    -3 12 2 6.8 0.82
    -3 12 2 6.21 0.77
    -3 12 1 12.19 0.96
    -3 12 1 8.81 0.98
    -3 12 0 4.6 0.79
    -3 12 0 4.64 0.84
    -3 12 -1 10.87 0.99
    -3 12 -1 12.12 0.97
    -3 12 -2 22.16 1.41
    -3 12 -3 5.15 0.72
    4 0 -18 0.15 0.66
    4 0 -17 -0.54 0.98
    4 0 -17 0.34 1.06
    4 0 -16 34.04 2.38
    4 0 -16 33.98 2.41
    4 0 -15 2.71 1.67
    4 0 -15 -2.94 1.59
    4 0 -14 69.95 4.06
    4 0 -13 -1.32 3.13
    4 0 -13 -3.04 1.34
    4 0 -13 0.7 1.55
    4 0 -13 0.48 0.89
    4 0 -12 91.39 7.04
    4 0 -12 90.83 6.87
    4 0 -12 90.12 4.81
    4 0 -12 90.93 4.99
    4 0 -12 91.06 5
    4 0 -11 1.58 3.37
    4 0 -11 2.97 1.36
    4 0 -11 7.76 3.39
    4 0 -11 3.71 1.01
    4 0 -11 1.17 1.35
    4 0 -10 50.65 3.14
    4 0 -10 55.51 3.14
    4 0 -10 54.94 4.88
    4 0 -10 51.89 3.21
    4 0 -10 56.82 4.97
    4 0 -10 54.88 3
    4 0 -9 -0.36 2.71
    4 0 -9 3.02 0.88
    4 0 -9 0.22 1.18
    4 0 -9 1.59 1.09
    4 0 -9 3.42 3.19
    4 0 -9 2.89 1.17
    4 0 -8 48.64 4.24
    4 0 -8 46.61 2.52
    4 0 -8 46.72 3.49
    4 0 -8 45.41 2.6
    4 0 -8 41.08 2.59
    4 0 -7 0.36 1.8
    4 0 -7 0.61 0.95
    4 0 -7 -0.49 0.73
    4 0 -6 0.34 2.76
    4 0 -6 0.46 1.77
    4 0 -6 -0.94 1.38
    4 0 -5 -0.16 1.31
    4 0 -5 1.84 2.24
    4 0 -5 -1.08 1.59
    4 0 -4 75.17 4.01
    4 0 -4 81.91 4.6
    4 0 -3 -0.59 2.05
    -4 0 3 0.29 0.91
    4 0 -3 1.02 1.48
    4 0 -2 1157.9 57.23
    -4 0 2 1108.66 56.9
    -4 0 2 1241.2 57.31
    4 0 -2 1173.58 57.23
    -4 0 1 -0.12 1.9
    -4 0 1 0.12 0.88
    -4 0 0 81.4 4.86
    -4 0 0 83.56 4.85
    -4 0 0 74.32 4.23
    -4 0 -1 2.57 2.12
    -4 0 -1 4.04 1.36
    -4 0 -2 0.74 1.65
    -4 0 -2 0.95 0.69
    -4 0 -2 -0.57 2.1
    -4 0 -3 0.52 0.81
    -4 0 -3 1.69 1.67
    -4 0 -3 1.39 1.91
    -4 0 -3 0.57 2.19
    -4 0 -4 58.36 3.93
    -4 0 -4 55.52 3.69
    -4 0 -4 54.08 4.21
    -4 0 -5 0.3 0.85
    -4 0 -5 0.76 2.22
    -4 0 -5 1.18 0.92
    -4 0 -5 0.72 0.88
    -4 0 -5 -3.32 2.75
    -4 0 -6 604.86 31.57
    -4 0 -6 631.75 31.57
    -4 0 -6 650.76 31.58
    -4 0 -6 661.31 32.59
    -4 0 -7 0.98 1.11
    -4 0 -7 0.36 0.92
    -4 0 -7 1.75 1.06
    -4 0 -7 -0.27 0.97
    -4 0 -7 1.1 1.08
    -4 0 -7 2.51 2.87
    -4 0 -8 6.74 1.34
    -4 0 -8 7.93 1.41
    -4 0 -8 5.97 1.12
    -4 0 -8 7.43 1.01
    -4 0 -8 9.47 1.2
    -4 0 -9 0.26 1.3
    -4 0 -9 2.63 1.35
    -4 0 -9 1.27 1.13
    -4 0 -9 2.64 1.16
    -4 0 -9 -1.03 1.24
    -4 0 -10 3.86 1.55
    -4 0 -10 -0.04 1.42
    -4 0 -10 1.41 1.28
    -4 0 -10 3.81 1.57
    -4 0 -10 2.87 1.19
    -4 0 -11 -1.74 1.73
    -4 0 -11 0.81 1.21
    -4 0 -11 0.34 1.38
    -4 0 -11 0.75 1.68
    -4 0 -11 2.67 1.6
    -4 0 -12 1.44 1.66
    -4 0 -12 3.72 1.51
    -4 0 -12 3.93 1.79
    -4 0 -12 -0.6 1.66
    -4 0 -13 0.34 1.59
    -4 0 -13 0.84 1.49
    -4 0 -13 2.73 1.72
    -4 0 -13 0.98 1.52
    -4 0 -14 23.22 2.04
    -4 0 -14 23.77 1.85
    -4 0 -14 23.37 1.94
    -4 0 -14 21.52 2.12
    -4 0 -15 -0.29 1.19
    -4 0 -15 -0.69 1.1
    -4 0 -15 0.12 1.29
    -4 0 -16 42.26 2.44
    -4 0 -16 45.34 2.54
    4 1 -17 5.55 1.09
    4 1 -17 7.52 0.96
    4 -1 -17 6.67 1.17
    4 -1 -17 6.69 1.14
    4 1 -16 28.89 2.01
    4 -1 -16 26.15 2.15
    4 1 -16 28.85 2.14
    4 -1 -16 28.21 2.13
    4 1 -15 4.44 1.49
    4 -1 -15 4.56 1.63
    4 1 -15 5.77 1.65
    4 -1 -15 6.91 1.69
    4 -1 -14 21.14 1.79
    4 -1 -14 24.1 2.01
    4 1 -14 20.46 1.7
    4 1 -14 22.03 1.98
    4 1 -14 20.76 1.55
    4 1 -13 9.63 1.28
    4 1 -13 16.26 3.44
    4 -1 -13 9.87 3.47
    4 -1 -13 15 1.75
    4 -1 -13 11.9 1.53
    4 1 -13 14.28 1.73
    4 -1 -13 8.21 3.36
    4 1 -12 163.12 8.17
    4 1 -12 135.38 9.74
    4 -1 -12 133.35 9.84
    4 1 -12 167.13 8.24
    4 -1 -12 150.46 9.98
    4 1 -12 149.02 8.01
    4 -1 -12 155.19 8.14
    4 -1 -12 162.13 8.16
    4 1 -12 150.93 8.05
    4 1 -11 303.05 15.95
    4 1 -11 323.64 16.01
    4 1 -11 302.31 17.52
    4 -1 -11 310.55 17.56
    4 1 -11 306.81 16.04
    4 -1 -11 327.34 17.74
    4 1 -11 312.92 15.93
    4 1 -11 317.03 16.01
    4 -1 -11 321.06 16
    4 -1 -11 323.22 16.01
    4 1 -10 119.26 6.35
    4 1 -10 122.37 6.41
    4 -1 -10 118.72 6.27
    4 1 -10 116.98 7.88
    4 -1 -10 114.65 7.91
    4 1 -10 122.24 6.44
    4 -1 -10 130.64 8.02
    4 -1 -10 125.14 6.41
    4 -1 -10 124.1 6.4
    4 1 -10 123.45 6.44
    4 1 -10 120.57 6.33
    -4 1 10 122.63 6.41
    4 1 -9 133.2 7.3
    4 1 -9 148.02 7.35
    4 1 -9 142.18 8.76
    4 -1 -9 144.55 8.73
    -4 1 9 146.16 7.39
    4 1 -9 136.35 7.38
    4 -1 -9 144.41 7.35
    4 -1 -9 141.92 7.36
    4 1 -9 140.67 7.29
    4 1 -9 170.49 9.16
    4 -1 -9 140.95 7.25
    4 -1 -8 443.07 22.84
    4 1 -8 465.02 24.06
    4 -1 -8 474.45 24.05
    4 -1 -8 449.95 22.9
    4 -1 -8 448.5 22.89
    4 1 -8 463.34 22.87
    4 1 -8 534.48 24.28
    4 1 -8 467.13 23.67
    4 -1 -8 443.33 23.41
    4 1 -8 461.34 22.91
    4 1 -8 456.34 22.89
    -4 1 8 458.11 22.93
    4 -1 -8 458.56 23.48
    4 -1 -7 2.2 1.68
    4 -1 -7 3.87 1.83
    -4 1 7 0.64 1.07
    4 -1 -7 0.41 0.97
    4 -1 -7 0.9 0.7
    4 -1 -7 4.77 2.76
    4 1 -7 3.33 1.98
    4 1 -7 1.91 0.78
    4 -1 -6 99.4 5.7
    4 -1 -6 93.98 6.19
    4 1 -6 99.02 5.79
    4 1 -6 97.87 5.04
    4 -1 -6 97 5.56
    4 -1 -5 140.81 8.03
    4 -1 -5 147.74 8.32
    4 1 -5 148.83 8.48
    4 1 -5 152.27 8.12
    4 -1 -4 83 5.01
    4 1 -4 83.71 4.61
    4 -1 -4 89.67 5.21
    -4 1 4 85.17 4.87
    4 -1 -3 68.32 4.34
    4 -1 -3 80.81 4.38
    4 1 -3 67.01 3.97
    -4 1 3 67.4 4.13
    -4 -1 2 94.39 4.84
    -4 1 2 78.33 4.9
    4 -1 -2 76.91 5.1
    4 -1 -2 89.42 4.89
    -4 1 2 90.79 5.43
    4 -1 -1 39.24 3.22
    -4 -1 1 41.91 2.76
    -4 1 1 47.43 3.5
    -4 1 1 36.41 3.01
    4 -1 -1 39.2 2.51
    -4 1 0 536.24 28.77
    -4 1 0 523.3 28.9
    -4 1 0 552.22 28.59
    -4 1 -1 8.55 1.86
    -4 -1 -1 12.11 2.16
    -4 1 -1 8.02 2.09
    -4 1 -2 8.59 2.12
    -4 1 -2 9.62 2.23
    -4 -1 -2 11.31 2.3
    -4 1 -3 258.34 14.21
    -4 -1 -3 294.93 14.24
    -4 1 -3 273.45 13.98
    -4 -1 -3 262.86 13.92
    -4 1 -3 260.45 14.3
    -4 -1 -3 289.45 14.37
    -4 -1 -4 210.21 11.22
    -4 1 -4 221.45 11.36
    -4 -1 -4 204.43 10.9
    -4 1 -4 204.33 11.02
    -4 1 -4 202.25 11.42
    -4 -1 -4 230.62 11.54
    -4 1 -5 3.49 0.92
    -4 1 -5 5.09 2.37
    -4 -1 -5 3.85 0.89
    -4 -1 -5 4.42 1.5
    -4 1 -5 4.88 0.91
    -4 -1 -5 3.61 0.92
    -4 1 -5 3.96 0.93
    -4 -1 -5 4.19 0.89
    -4 1 -5 3.71 0.93
    -4 1 -5 4.3 2.72
    -4 -1 -5 4.78 2.65
    -4 -1 -6 18.59 1.39
    -4 1 -6 15.92 1.41
    -4 1 -6 17.52 1.39
    -4 1 -6 15.99 3.14
    -4 1 -6 15.78 2.84
    -4 1 -6 17.88 1.45
    -4 1 -6 15.53 1.37
    -4 -1 -6 17.67 1.35
    -4 -1 -6 22.61 3.22
    -4 -1 -6 20.55 1.94
    -4 1 -7 0.17 2.94
    -4 1 -7 2.54 1.04
    -4 1 -7 2.43 0.83
    -4 1 -7 2.43 2.45
    -4 -1 -7 2.84 1
    -4 1 -7 1.76 0.98
    -4 1 -7 1.68 0.95
    -4 -1 -7 4.19 1
    -4 1 -7 3.93 1.03
    -4 -1 -7 3.07 1.04
    -4 -1 -7 2.76 0.96
    -4 -1 -7 3.42 1.14
    -4 1 -7 3.59 1.09
    -4 1 -7 3.7 1.05
    -4 1 -7 2.64 1.11
    -4 -1 -7 2.3 1.11
    -4 1 -7 3.52 1.12
    -4 -1 -7 2.44 1.12
    -4 -1 -7 8.74 3
    -4 1 -8 16.79 1.63
    -4 -1 -8 18.34 1.75
    -4 1 -8 19.42 1.56
    -4 1 -8 17.4 1.37
    -4 -1 -8 15.03 1.42
    -4 1 -8 17.99 1.61
    -4 -1 -8 16.79 1.46
    -4 -1 -8 18.19 1.51
    -4 1 -8 18.06 1.52
    -4 -1 -8 17.7 1.66
    -4 1 -8 18.2 1.5
    -4 1 -8 14.49 1.58
    -4 1 -8 18.4 1.45
    -4 1 -9 77.14 4.56
    -4 -1 -9 85.32 4.69
    -4 1 -9 82.89 4.48
    -4 1 -9 85.58 4.52
    -4 -1 -9 82.27 4.5
    -4 1 -9 81.34 4.48
    -4 1 -9 78.07 4.62
    -4 -1 -9 89.06 4.59
    -4 -1 -9 84.49 4.49
    -4 -1 -9 85.33 4.65
    -4 1 -10 2.4 1.42
    -4 1 -10 3.54 1.38
    -4 -1 -10 4.86 1.73
    -4 1 -10 3.53 1.34
    -4 -1 -10 5.51 1.25
    -4 -1 -10 3.73 1.34
    -4 1 -10 3.49 1.6
    -4 -1 -10 5.25 1.6
    -4 -1 -10 4.69 1.4
    -4 1 -11 40.97 2.88
    -4 1 -11 42.6 2.85
    -4 -1 -11 46.54 3.04
    -4 1 -11 42.64 2.68
    -4 -1 -11 43.47 2.82
    -4 1 -11 41.94 2.77
    -4 1 -11 42.8 2.95
    -4 -1 -11 42.32 2.92
    -4 1 -12 81.42 4.73
    -4 -1 -12 85.61 4.81
    -4 -1 -12 85.41 4.84
    -4 1 -12 82.31 4.82
    -4 -1 -12 81.94 4.72
    -4 1 -12 89.17 4.77
    -4 1 -12 90.2 4.67
    -4 1 -12 80.11 4.56
    -4 1 -12 80.84 4.71
    -4 1 -13 3.77 1.47
    -4 1 -13 4.76 1.42
    -4 1 -13 4.95 1.48
    -4 -1 -13 0.85 1.78
    -4 1 -13 4.96 1.65
    -4 -1 -13 3.21 1.69
    -4 1 -13 1.54 1.7
    -4 -1 -13 1.67 1.48
    -4 1 -14 23.47 1.75
    -4 -1 -14 22.53 2.08
    -4 1 -14 24 1.85
    -4 1 -14 25.58 2.06
    -4 -1 -14 20.89 2.07
    -4 -1 -14 20.53 1.83
    -4 -1 -14 20.85 1.83
    -4 1 -14 26.26 1.99
    -4 -1 -15 7.85 1.38
    -4 -1 -15 5.66 1.39
    -4 1 -15 5.04 1.32
    -4 1 -15 6.2 1.23
    -4 -1 -16 1.34 0.93
    -4 1 -16 1.2 0.95
    -4 -1 -16 2.91 0.94
    4 -2 -17 12.77 1.32
    4 -2 -17 12.67 1.22
    4 2 -17 14.33 1.19
    4 -2 -16 3.29 1.39
    4 2 -16 3.42 1.25
    4 -2 -16 2.83 1.25
    4 2 -15 -1.54 1.55
    4 2 -15 -0.51 1.25
    4 2 -15 0.35 0.86
    4 -2 -15 1.01 1.63
    4 -2 -15 1.15 1.45
    4 2 -15 0.19 1.1
    4 2 -14 7.82 1.49
    4 -2 -14 4.5 1.26
    4 -2 -14 7.52 1.96
    4 2 -14 4.85 1.12
    4 2 -13 31.8 2.5
    4 2 -13 26.56 4.08
    4 -2 -13 24.64 3.93
    4 2 -13 33.39 2.12
    4 -2 -13 28.55 2.17
    4 -2 -13 29.13 2.29
    4 2 -13 32.36 2.32
    4 -2 -13 23.48 3.87
    4 2 -13 33.21 2.13
    4 2 -12 27.41 2.1
    -4 2 12 21.77 2.01
    4 2 -12 24.91 2.27
    4 2 -12 22.78 4.07
    4 -2 -12 28.58 2.09
    4 -2 -12 26.8 2.05
    4 -2 -12 27.62 3.96
    4 2 -12 22.57 1.9
    4 -2 -12 29.34 4.18
    4 2 -12 26.43 1.93
    4 2 -11 25.4 1.99
    4 2 -11 29.17 2.26
    4 2 -11 22.55 3.87
    4 -2 -11 28.49 3.77
    4 2 -11 27.35 2.08
    4 2 -11 27.12 1.94
    4 -2 -11 29.38 2.1
    -4 2 11 27.09 2.1
    4 -2 -11 26.51 2.1
    4 -2 -11 20.21 3.94
    4 2 -10 21.79 1.74
    4 2 -10 19.13 1.9
    4 2 -10 20.79 3.5
    4 -2 -10 20.09 3.34
    -4 2 10 21.73 1.9
    4 2 -10 24.96 1.71
    4 -2 -10 24.92 1.8
    4 2 -10 19.05 1.74
    4 -2 -10 20.02 1.79
    4 2 -9 4.65 1.12
    4 2 -9 4.54 1.09
    4 2 -9 2.88 2.72
    4 -2 -9 3.96 1.21
    4 -2 -9 2.87 2.74
    4 2 -9 4.87 1.21
    4 2 -9 3.95 1.2
    -4 2 9 3.02 1.24
    4 -2 -9 3.92 1.17
    4 -2 -8 17.31 3.11
    4 2 -8 18.02 3.08
    4 -2 -8 16.41 2.98
    4 2 -8 17.03 1.33
    4 2 -8 16.38 1.53
    -4 2 8 18.27 1.64
    4 2 -8 17.42 1.47
    4 2 -8 16.99 2.65
    4 -2 -8 15.89 1.47
    4 2 -8 18.67 1.44
    4 -2 -8 15.64 1.44
    4 -2 -8 15.26 2.45
    4 2 -7 9.93 1.02
    4 -2 -7 9.68 1.18
    4 -2 -7 9.18 2.66
    4 2 -7 9.01 2.36
    4 -2 -7 9.35 2.28
    -4 2 7 10.93 1.33
    4 -2 -7 10.35 0.91
    4 -2 -6 14.32 2.46
    -4 2 6 14.22 1.45
    4 2 -6 16.93 2.52
    4 2 -6 20.12 1.4
    4 -2 -6 17.19 2.66
    4 -2 -6 15.44 1.72
    4 -2 -5 794.29 41.05
    4 2 -5 847.02 41.04
    4 -2 -5 843.77 41.11
    4 -2 -5 781.06 40.72
    4 2 -5 809.74 40.45
    4 -2 -4 44.26 3.24
    4 -2 -4 40.38 3.32
    -4 2 4 37.85 3.24
    -4 -2 3 14.22 1.2
    4 -2 -3 19.11 2
    4 2 -3 15.74 1.38
    -4 2 3 13.48 2.48
    4 -2 -3 17.21 2.38
    4 -2 -2 115.92 6.18
    4 -2 -2 114.68 6.56
    -4 2 2 109.92 6.55
    4 -2 -1 27.22 2.8
    4 -2 -1 27.17 1.95
    -4 2 1 31.03 2.88
    -4 -2 0 20.47 2.35
    4 -2 0 20.29 1.36
    -4 2 0 20.17 2.45
    -4 2 0 24.72 2.9
    -4 2 -1 6.15 2.64
    -4 -2 -1 1.8 1.91
    4 -2 1 4.85 2.4
    -4 2 -1 2.58 1.94
    -4 2 -1 2.47 1.84
    -4 2 -2 -0.14 0.97
    -4 2 -2 0.61 2.05
    -4 -2 -2 -0.15 1.89
    -4 2 -2 0.44 1.86
    -4 -2 -2 2.48 1.95
    -4 -2 -3 762.67 37.91
    -4 2 -3 712.06 37.86
    -4 2 -3 732.93 37.9
    -4 -2 -3 782.23 37.92
    -4 -2 -4 9.53 1.87
    -4 2 -4 11.61 1.15
    -4 2 -4 12.03 1.13
    -4 -2 -4 11.92 2.48
    -4 2 -4 13.01 2.51
    -4 2 -4 17.29 2.72
    -4 -2 -4 12.65 2.34
    -4 -2 -5 12.91 2.58
    -4 -2 -5 17.34 1.27
    -4 -2 -5 20.95 2.16
    -4 2 -5 17.68 1.28
    -4 2 -5 17.41 1.36
    -4 2 -5 15.24 1.31
    -4 2 -5 14.81 1.3
    -4 -2 -5 17.84 1.28
    -4 2 -5 11.84 2.78
    -4 -2 -5 17.74 2.86
    -4 2 -5 17.69 2.83
    -4 2 -6 90.26 5.57
    -4 2 -6 78.97 4.29
    -4 2 -6 79.49 4.29
    -4 -2 -6 82.21 4.26
    -4 2 -6 75.63 5.6
    -4 2 -6 79.62 4.26
    -4 2 -6 78.43 4.26
    -4 -2 -6 84.43 5.7
    -4 -2 -6 79.54 4.28
    -4 -2 -6 80.61 4.92
    -4 2 -7 3.7 1.13
    -4 2 -7 2.98 1.35
    -4 2 -7 3.32 0.92
    -4 -2 -7 2.24 0.91
    -4 -2 -7 2.4 2.83
    -4 -2 -7 2.2 1.06
    -4 2 -7 3.06 2.94
    -4 2 -7 1.62 1.1
    -4 -2 -7 -0.84 1.74
    -4 2 -7 2.03 1.04
    -4 -2 -7 2.52 1.09
    -4 2 -7 1.16 1.09
    -4 2 -7 -0.14 2.6
    -4 -2 -7 3.31 1.15
    -4 2 -7 3.48 1.13
    -4 2 -7 2.8 1.2
    -4 2 -7 3.99 1.07
    -4 2 -8 22.78 3.27
    -4 -2 -8 17.47 1.44
    -4 2 -8 17.72 1.58
    -4 2 -8 17.64 1.45
    -4 2 -8 17.87 1.75
    -4 2 -8 20.07 1.58
    -4 -2 -8 17.69 1.62
    -4 2 -8 16.98 1.57
    -4 2 -8 18 1.58
    -4 2 -8 16.82 1.52
    -4 -2 -8 14.93 1.59
    -4 2 -8 17.77 1.61
    -4 2 -8 19.12 1.63
    -4 2 -9 16.21 1.49
    -4 -2 -9 16.84 1.83
    -4 2 -9 15.88 1.64
    -4 -2 -9 13.84 1.44
    -4 2 -9 17.47 1.76
    -4 2 -9 14.92 1.48
    -4 -2 -9 15.97 1.72
    -4 2 -9 13.17 1.64
    -4 2 -9 14.76 1.45
    -4 -2 -9 15.97 1.65
    -4 2 -9 12.79 1.69
    -4 -2 -10 2.82 1.79
    -4 2 -10 5.21 1.68
    -4 2 -10 3.25 1.26
    -4 -2 -10 5.29 1.15
    -4 -2 -10 4.56 1.62
    -4 2 -10 2.72 1.41
    -4 2 -10 4.1 1.46
    -4 2 -10 3.15 1.42
    -4 -2 -10 3.09 1.45
    -4 2 -10 4.13 1.59
    -4 -2 -11 27.41 2.39
    -4 -2 -11 22.31 2.03
    -4 2 -11 23.2 1.95
    -4 2 -11 25.14 2.07
    -4 2 -11 23.87 2.15
    -4 -2 -11 22.37 2.19
    -4 2 -11 25.91 2.16
    -4 2 -11 24.68 2.19
    -4 -2 -12 48.6 3.24
    -4 2 -12 48.06 2.95
    -4 -2 -12 44.29 2.97
    -4 2 -12 48.81 2.94
    -4 -2 -12 46.22 3.11
    -4 2 -12 45.25 2.82
    -4 2 -12 45.62 3.1
    -4 2 -13 34.84 2.43
    -4 -2 -13 38.8 2.87
    -4 2 -13 36.89 2.5
    -4 2 -13 38.01 2.64
    -4 -2 -13 41.1 2.73
    -4 -2 -14 4.09 1.69
    -4 -2 -14 5.11 1.45
    -4 2 -14 1.15 1.37
    -4 -2 -15 0.33 0.95
    -4 -2 -15 1.64 1.27
    -4 -2 -15 -0.27 1.14
    -4 2 -15 1.04 1.15
    -4 2 -15 -1.22 1.12
    -4 2 -16 4.09 0.84
    -4 -2 -16 3.47 0.94
    -4 -2 -16 2.69 0.85
    -4 2 -16 3.05 0.8
    4 3 -17 9.35 0.85
    4 -3 -17 7.96 0.85
    4 3 -16 -0.17 1.02
    4 -3 -16 -0.33 0.99
    4 3 -16 0.68 0.87
    4 -3 -15 -0.78 1.78
    4 -3 -15 -0.38 1.56
    4 -3 -15 -0.36 0.89
    4 3 -15 0.83 0.88
    4 3 -15 -1.66 1.25
    4 -3 -15 -0.43 1.25
    4 3 -15 -0.2 1.17
    4 -3 -14 81.87 4.6
    -4 3 14 77.24 4.34
    4 -3 -14 78.12 4.28
    4 3 -14 78.39 4.42
    4 3 -14 77.04 4.24
    4 -3 -14 80.68 4.43
    4 3 -14 76.01 4.5
    4 3 -13 -0.54 1.36
    -4 3 13 -1.22 1.38
    4 -3 -13 0.49 1.24
    4 3 -13 -0.3 1.66
    4 -3 -13 0.32 1.31
    4 3 -13 0.35 1.17
    4 3 -13 1.19 1.36
    -4 3 12 4.12 1.63
    4 3 -12 5.48 1.52
    4 3 -12 6.18 2.87
    4 -3 -12 1.89 2.7
    4 3 -12 2.17 1.67
    4 3 -12 3.82 1.31
    4 3 -12 4.88 1.39
    4 -3 -12 4.11 1.41
    4 -3 -12 3.16 1.41
    4 3 -11 163.49 8.54
    -4 3 11 174.82 8.68
    4 3 -11 154.72 10.05
    4 3 -11 160.3 8.6
    4 3 -11 172.91 8.49
    4 -3 -11 173.15 8.53
    4 3 -11 156.11 8.5
    4 -3 -11 154.34 8.49
    4 -3 -11 140.95 9.97
    4 3 -10 2.15 1.34
    4 3 -10 4.45 2.88
    4 -3 -10 -0.34 1.27
    -4 3 10 0.13 1.59
    4 -3 -10 -2.05 2.95
    4 3 -10 1.68 1.19
    4 3 -10 0.15 1.15
    4 -3 -10 -0.2 2.64
    4 -3 -10 0.75 1.3
    4 3 -9 2.89 1.16
    4 -3 -9 2.9 2.57
    4 3 -9 6.06 2.62
    4 -3 -9 1.61 2.5
    -4 3 9 4.03 1.42
    4 3 -9 3.96 1.1
    4 -3 -9 2.52 1.27
    4 3 -9 4.76 1.11
    4 3 -9 5.47 1.3
    4 -3 -9 3.6 1.19
    -4 -3 9 4.02 0.94
    4 -3 -8 127.37 7.42
    4 3 -8 110.72 7.21
    4 3 -8 111.07 6.11
    4 -3 -8 117.03 6.11
    -4 3 8 115.5 6.22
    4 3 -8 118.1 7.25
    4 -3 -8 105.2 7.22
    4 3 -8 120.89 6.05
    4 -3 -8 116.14 6.03
    4 -3 -8 116.86 7.2
    4 -3 -7 5.94 2.44
    4 -3 -7 3.65 2.44
    4 -3 -7 4.35 2.39
    -4 3 7 2.32 1.32
    4 3 -7 7.06 2.46
    4 -3 -7 4.36 1.02
    4 3 -7 5.34 1.13
    -4 3 6 3.32 1.23
    4 3 -6 3.26 0.89
    4 -3 -6 2.88 2.41
    4 -3 -6 2.41 2.3
    4 -3 -6 2.42 0.93
    4 -3 -5 32.38 2.92
    4 -3 -5 32.1 3.31
    4 3 -5 33.56 1.93
    4 3 -5 33.75 2.99
    4 -3 -4 152.3 8.6
    4 -3 -4 157.32 7.98
    4 3 -4 165.8 8.72
    4 -3 -4 155.87 8.91
    -4 3 4 148.48 8.91
    -4 3 4 157.1 8.07
    4 -3 -3 24.45 2.13
    4 3 -3 15.7 2.33
    -4 3 3 15.28 2.87
    -4 3 3 19.27 3.61
    4 -3 -3 18.29 2.69
    -4 3 2 -0.5 3.14
    -4 3 2 -0.29 2.52
    4 -3 -2 1.75 2.31
    4 -3 -2 -0.86 1.37
    -4 3 1 150.12 8.04
    -4 3 1 145.77 8.45
    -4 3 1 146.56 8.72
    -4 -3 1 140.29 7.97
    4 -3 -1 150.17 7.72
    -4 3 0 16.09 3.46
    -4 3 0 19.64 3.07
    4 -3 0 18.99 2.72
    -4 3 0 21.65 2.17
    -4 -3 0 18.2 2.1
    4 -3 0 18.83 1.43
    -4 3 -1 416.35 20.34
    -4 3 -1 385.24 20.01
    -4 3 -1 410.39 20.41
    4 -3 1 394.77 20.14
    -4 3 -1 372.26 19.8
    -4 -3 -1 371.13 19.78
    4 -3 2 26.52 3
    -4 3 -2 22 2.89
    -4 -3 -2 24.66 2.66
    -4 3 -2 22.63 2.35
    -4 -3 -2 22.82 2.34
    4 -3 3 805.74 38.31
    -4 3 -3 740.62 37.57
    -4 3 -3 744.22 37.56
    -4 3 -3 732.72 38.12
    -4 -3 -3 765.15 38.15
    -4 3 -3 813.98 38.32
    -4 3 -4 197.97 11.16
    4 -3 4 204.06 11.09
    -4 -3 -4 214.72 11.09
    -4 3 -4 197.37 10.24
    -4 3 -4 204.27 10.24
    -4 -3 -4 207.3 10.92
    -4 3 -4 191.81 11.04
    -4 3 -5 86.81 5.61
    -4 3 -5 80.43 4.34
    4 -3 5 89.54 5.3
    -4 -3 -5 80.98 4.29
    -4 3 -5 84.87 4.36
    -4 3 -5 82.81 4.33
    -4 -3 -5 79.99 4.32
    -4 -3 -5 81.19 5.15
    -4 3 -5 79.83 5.44
    -4 -3 -5 85.77 5.52
    -4 3 -5 81.25 4.36
    -4 3 -6 67.77 4.82
    -4 -3 -6 65.82 3.67
    -4 3 -6 57.96 3.62
    -4 -3 -6 61.73 4.35
    -4 -3 -6 66.78 3.55
    -4 3 -6 67.12 3.51
    4 -3 6 72.9 4.48
    -4 3 -6 65.71 3.55
    -4 3 -6 64.77 3.53
    -4 3 -6 62.9 3.53
    -4 -3 -6 66.01 3.53
    -4 -3 -6 59.38 3.51
    -4 3 -6 64.21 3.54
    -4 3 -6 68.61 3.57
    -4 3 -6 64.57 3.53
    -4 -3 -6 66.29 4.96
    -4 3 -6 60.85 4.86
    -4 3 -6 61.84 3.63
    -4 -3 -6 72.77 3.96
    -4 3 -7 153.52 8.09
    4 -3 7 154.84 8.91
    -4 3 -7 152.83 8.1
    -4 -3 -7 165.4 8.13
    -4 3 -7 160.81 8.09
    -4 3 -7 149.18 8.1
    -4 3 -7 154.29 8.11
    -4 -3 -7 159.17 8.07
    -4 -3 -7 156.49 8.1
    -4 3 -7 157.6 9.31
    -4 3 -7 152.97 8.12
    -4 -3 -7 168.56 8.22
    -4 3 -7 151.06 8.07
    -4 3 -7 158.35 8.15
    -4 3 -7 150.81 8.18
    -4 -3 -7 179.32 8.42
    -4 -3 -7 163.05 8.97
    -4 -3 -8 33.46 3.29
    -4 3 -8 36.19 2.35
    -4 -3 -8 36.1 2.57
    -4 3 -8 38.41 2.43
    -4 3 -8 35 2.52
    -4 3 -8 35.78 2.34
    -4 3 -8 36.38 2.39
    -4 -3 -8 39.25 2.4
    -4 3 -8 39.23 2.4
    -4 -3 -8 40.85 2.8
    -4 3 -8 35.8 2.3
    -4 3 -8 39.51 2.37
    -4 -3 -8 35.89 2.38
    -4 -3 -8 36.08 2.28
    -4 -3 -9 77.4 4.14
    -4 -3 -9 73.06 4.27
    -4 3 -9 71.49 4.17
    -4 3 -9 70.78 4.06
    -4 3 -9 74.25 4.15
    -4 3 -9 71.7 4.03
    -4 3 -9 71.69 4.07
    -4 -3 -9 70.67 3.96
    -4 3 -9 73.25 4.08
    -4 -3 -9 68.62 4.05
    -4 3 -9 76.13 4.14
    -4 -3 -9 75.41 4.46
    -4 3 -10 10.08 1.56
    -4 -3 -10 12.91 2.01
    -4 3 -10 5.94 1.66
    -4 3 -10 7.56 1.46
    -4 -3 -10 6.7 1.65
    -4 3 -10 8.71 1.54
    -4 -3 -10 10.87 1.26
    -4 3 -10 7.4 1.69
    -4 3 -10 11.61 1.63
    -4 3 -11 35.43 2.47
    -4 3 -11 37.55 2.45
    -4 3 -11 29.38 2.42
    -4 -3 -11 31.52 2.55
    -4 3 -11 38.29 2.62
    -4 3 -11 35.86 2.39
    -4 3 -12 1.58 1.43
    -4 3 -12 -0.1 1.35
    -4 3 -12 4.1 1.48
    -4 3 -12 2.04 1.59
    -4 3 -12 -0.8 1.24
    -4 -3 -12 1.51 1.51
    -4 3 -13 14.15 1.66
    -4 3 -13 19.01 1.86
    -4 -3 -13 16.62 1.73
    -4 3 -14 3.21 1.35
    -4 -3 -14 3.49 1.26
    -4 3 -14 2.08 1.19
    -4 -3 -15 31.19 2.14
    -4 -3 -15 29.61 1.85
    -4 -3 -15 30.27 1.88
    -4 3 -15 29.24 1.9
    -4 -3 -16 10.06 1.05
    4 -4 -16 33.15 2.08
    4 4 -16 31.23 1.95
    4 -4 -15 2.15 1.41
    4 -4 -15 0.71 1.74
    4 4 -15 2.77 0.93
    4 -4 -15 1.11 0.8
    4 -4 -15 3.38 1
    4 4 -15 1.39 1.14
    4 -4 -14 65.16 3.78
    4 4 -14 67.04 3.69
    4 4 -14 60.67 3.5
    4 4 -14 56.47 3.51
    4 -4 -14 74.9 4.22
    4 -4 -14 60.2 3.45
    4 -4 -14 59.79 3.51
    -4 4 14 62.64 3.63
    4 4 -14 64.5 3.57
    4 4 -13 11.56 1.48
    4 -4 -13 8.19 1.8
    4 4 -13 9.18 1.32
    -4 4 13 11.42 1.77
    4 -4 -13 10.54 1.43
    4 4 -13 7.52 1.58
    4 -4 -13 7.62 1.36
    4 4 -13 8.21 1.69
    4 -4 -12 27.19 2.13
    4 4 -12 28.94 2.1
    4 4 -12 29.52 2.28
    4 -4 -12 27.54 2.02
    -4 4 12 33.3 2.46
    4 4 -12 24.19 2.25
    4 4 -12 26.3 2.01
    -4 -4 11 13.31 1.36
    4 -4 -11 14.64 3.15
    4 -4 -11 17.01 3.53
    4 -4 -11 13.46 1.68
    4 4 -11 13.81 1.57
    4 4 -11 14.38 1.75
    -4 4 11 17.23 2.09
    4 4 -11 13.71 1.53
    4 -4 -11 18.03 1.56
    4 4 -10 17.68 1.81
    4 -4 -10 16.86 3.36
    4 -4 -10 19.81 3.18
    4 -4 -10 21.23 1.82
    -4 4 10 20.09 2.2
    4 -4 -10 20.68 1.66
    -4 -4 10 16.65 1.5
    4 4 -9 62.18 3.77
    4 -4 -9 78.36 5.42
    4 4 -9 67.34 5
    4 -4 -9 62.51 4.93
    4 4 -9 66 3.78
    -4 4 9 64.91 3.99
    4 -4 -9 66.53 3.71
    4 -4 -9 65 3.61
    4 -4 -8 83.63 5.54
    4 4 -8 65.66 5.19
    4 -4 -8 67.25 5.23
    4 4 -8 76.88 4.21
    4 4 -8 79.5 4.14
    -4 4 8 75.24 4.4
    4 -4 -8 75.5 4.19
    4 -4 -8 76.59 4.15
    4 -4 -8 77.8 5.7
    4 -4 -7 63.49 4.8
    4 4 -7 63.07 4.63
    4 4 -7 64.34 4.46
    4 -4 -7 57.28 4.38
    4 4 -7 63.25 3.45
    4 -4 -7 58.26 3.37
    4 -4 -7 58.6 3.39
    4 4 -7 62 3.38
    4 -4 -7 66.9 4.67
    4 -4 -6 92.07 6.27
    4 -4 -6 98.14 6.15
    4 4 -6 102.31 6.2
    4 4 -6 99.17 5.93
    4 -4 -6 94.38 5.91
    4 4 -6 102.32 5.08
    4 4 -6 93.44 5.02
    -4 4 6 89.61 5.21
    4 -4 -6 95.29 5.05
    4 4 -5 21.8 1.44
    -4 4 5 22.08 3.38
    -4 4 5 19.11 1.73
    4 4 -5 24.92 2.84
    4 -4 -5 22.97 3.27
    4 -4 -5 18.63 2.47
    4 -4 -4 26.41 2.58
    4 4 -4 25.11 1.52
    -4 4 4 23 1.81
    4 -4 -4 24.27 3.13
    4 4 -4 19.79 2.62
    -4 4 4 29.66 3.52
    4 -4 -4 24.2 1.62
    -4 4 3 -1.3 2.88
    4 -4 -3 0.75 2.39
    -4 4 3 -0.26 1.1
    -4 4 3 1.76 3.42
    4 4 -3 4.16 1.96
    4 -4 -3 2.13 1.63
    4 -4 -3 0.8 0.87
    4 4 -2 663.8 31.9
    4 -4 -2 621.41 31.39
    -4 4 2 624.82 32.52
    -4 4 2 625.53 32.33
    -4 4 2 637.88 31.44
    -4 4 2 621.33 31.81
    -4 -4 2 607.79 31.75
    4 -4 -2 618.03 31.76
    4 -4 -1 31.71 3.54
    -4 4 1 40.14 3.95
    4 -4 -1 35.04 2.01
    -4 4 1 41 4.23
    4 -4 -1 32.07 2.39
    -4 4 1 34.71 2.57
    -4 -4 1 32.3 2.46
    -4 -4 0 63.06 3.9
    -4 4 0 70.56 5.11
    4 -4 0 71.82 4.8
    -4 4 0 70.45 5.41
    -4 4 0 65.6 3.94
    4 -4 0 64.07 3.73
    -4 -4 -1 3.13 2.02
    -4 4 -1 1.55 1
    -4 4 -1 6.2 3.32
    4 -4 1 3.9 2.42
    -4 4 -1 2.1 0.92
    -4 4 -1 4.14 1.52
    -4 -4 -1 2.55 1.42
    -4 -4 -2 286.95 15.58
    4 -4 2 319.1 15.73
    -4 4 -2 298.6 14.85
    -4 4 -2 307.96 15.78
    -4 4 -2 284.17 15.29
    -4 -4 -2 288.84 15.32
    -4 4 -2 289.49 14.84
    -4 4 -3 48.95 2.9
    -4 -4 -3 50.43 3.67
    4 -4 3 50.19 4.01
    -4 4 -3 55.19 4.3
    -4 4 -3 53.56 2.86
    -4 4 -3 51.1 3.66
    -4 -4 -3 57.79 3.97
    -4 4 -4 4.34 1.2
    -4 4 -4 4.21 1.02
    -4 4 -4 3.37 0.88
    -4 -4 -4 2.12 2.17
    -4 -4 -4 2.23 1.84
    4 -4 4 1.92 2.14
    -4 4 -4 3.47 0.96
    -4 4 -4 3.39 2.58
    -4 -4 -4 3.69 1.1
    -4 4 -4 2.49 1.96
    -4 -4 -4 5.57 2.17
    -4 -4 -4 3.24 1.76
    -4 -4 -5 3.3 2.27
    -4 -4 -5 1.28 1.04
    -4 4 -5 -0.03 1.25
    -4 4 -5 2.89 0.88
    -4 4 -5 1.31 0.83
    -4 4 -5 3.4 2.53
    -4 -4 -5 2.4 1.07
    -4 4 -5 1.9 1.17
    -4 4 -5 1.18 0.97
    -4 4 -5 0.41 0.83
    4 -4 5 1.23 1.85
    -4 4 -5 0.8 1.03
    -4 4 -5 1.18 0.91
    -4 4 -5 0.77 2.22
    -4 -4 -5 2.49 2.25
    -4 -4 -5 3.44 1.86
    -4 -4 -6 128.59 6.48
    -4 4 -6 120.94 6.44
    -4 -4 -6 124.31 6.42
    4 -4 6 129.28 7.16
    -4 4 -6 117.83 6.36
    -4 4 -6 123.99 6.37
    -4 4 -6 121.73 6.35
    -4 4 -6 114.77 6.45
    -4 4 -6 123.29 6.39
    -4 4 -6 118.04 6.35
    -4 4 -6 119.46 6.38
    -4 -4 -6 139.77 7.47
    -4 -4 -6 148.26 6.86
    -4 4 -6 117.35 6.33
    -4 -4 -7 0.94 1.05
    -4 -4 -7 0.19 1.41
    -4 4 -7 0.78 1.47
    -4 -4 -7 1.48 2.13
    -4 4 -7 -0.73 1.11
    -4 4 -7 0.03 1.37
    -4 4 -7 -0.63 1.02
    -4 4 -7 0.9 1.19
    -4 4 -7 0.86 1.01
    -4 4 -7 0.62 1.1
    -4 -4 -7 0.48 1.21
    -4 -4 -7 0.46 1.98
    -4 4 -8 18.35 1.71
    -4 -4 -8 26.66 2.15
    -4 4 -8 21.44 2.02
    -4 -4 -8 30.21 1.87
    -4 4 -8 22.98 1.79
    -4 4 -8 18.73 1.83
    -4 -4 -8 23.99 1.78
    -4 4 -8 22 1.94
    -4 -4 -8 25.1 1.73
    -4 -4 -8 26.31 3.12
    -4 4 -8 19.49 1.91
    -4 -4 -8 28.51 2.72
    -4 -4 -9 3.57 1.77
    -4 4 -9 2.97 1.69
    -4 4 -9 0.8 1.4
    -4 4 -9 3.22 1.24
    -4 4 -9 4.92 1.49
    -4 4 -9 2.09 1.47
    -4 4 -9 0.45 1.23
    -4 -4 -9 3.88 1.31
    -4 -4 -9 0.9 1.11
    -4 4 -9 1.57 2.92
    -4 -4 -9 4.53 2.12
    -4 4 -10 1.42 1.5
    -4 -4 -10 1.34 1.8
    -4 4 -10 1.05 1.3
    -4 4 -10 0.6 1.47
    -4 4 -10 2.78 1.3
    -4 4 -10 1.26 1.5
    -4 -4 -10 2.49 1.34
    -4 4 -10 -0.38 1.22
    -4 4 -10 2.97 1.58
    -4 -4 -10 3.16 2.17
    -4 4 -10 4.81 2.74
    -4 -4 -11 50.56 3.38
    -4 4 -11 52.92 3.04
    -4 4 -11 53.64 3.15
    -4 -4 -11 46.03 3.03
    -4 4 -11 49.42 3.05
    -4 4 -11 53.17 3.09
    -4 4 -11 46.64 3
    -4 -4 -11 40.55 3.48
    -4 -4 -12 38.37 3
    -4 4 -12 46.23 2.61
    -4 -4 -12 37.03 2.62
    -4 4 -12 40.39 2.6
    -4 4 -12 43.61 2.79
    -4 4 -12 41.23 2.58
    -4 -4 -13 13.65 1.88
    -4 -4 -13 11.91 1.4
    -4 4 -13 13.07 1.59
    -4 4 -13 11.09 1.35
    -4 -4 -14 14.2 1.35
    -4 -4 -14 17.41 1.75
    -4 -4 -15 -0.48 1.05
    -4 -4 -15 -0.34 0.75
    -4 4 -15 0.84 0.89
    4 -5 -16 11.2 1.04
    4 5 -16 12.21 0.99
    4 -5 -15 0.8 1.1
    -4 5 15 -0.44 0.97
    4 5 -15 -0.07 1.06
    4 -5 -15 0.4 1.64
    4 -5 -14 74.02 4.43
    4 5 -14 84.1 4.46
    4 -5 -14 70.47 4.25
    4 5 -14 84.04 4.32
    -4 5 14 84.75 4.48
    4 -5 -14 85.59 4.92
    4 5 -14 85.95 4.43
    4 5 -13 7.04 1.58
    4 -5 -13 5.57 1.64
    4 5 -13 6.48 1.64
    4 5 -13 7.21 1.25
    -4 5 13 8.52 1.64
    4 -5 -13 7.62 2.56
    4 -5 -13 7.79 1.25
    4 -5 -12 25.57 2.25
    4 -5 -12 26.53 2.07
    -4 -5 12 27.96 1.83
    4 5 -12 27.41 2.27
    -4 5 12 32.34 2.48
    4 -5 -11 11.52 1.74
    4 -5 -11 9.24 2.96
    -4 -5 11 12.11 1.38
    -4 5 11 13.26 2.02
    4 -5 -11 12.57 1.57
    4 -5 -10 5.84 2.78
    -4 5 10 1.81 3.17
    4 -5 -10 6.22 1.44
    -4 5 10 3.03 1.93
    4 5 -10 3.87 1.66
    -4 -5 10 3.24 1.18
    4 5 -10 4.43 1.33
    4 5 -9 2.28 1.48
    4 -5 -9 5.01 2.91
    4 -5 -9 0.8 1.33
    4 5 -9 -0.03 1.17
    -4 5 9 2.44 3.1
    4 -5 -9 1.68 1.26
    4 -5 -8 157.7 9.21
    4 5 -8 149.22 7.93
    4 -5 -8 147.92 7.9
    4 5 -8 157.36 7.88
    4 -5 -8 156.31 7.93
    -4 5 8 131.75 9.47
    4 -5 -8 143.43 9.33
    4 -5 -7 8.17 1.31
    4 -5 -7 5.25 1.25
    4 5 -7 8.84 1.16
    -4 5 7 6.49 1.6
    -4 5 7 5.41 3.33
    4 -5 -7 5.21 2.95
    4 -5 -7 8.39 2.56
    4 5 -7 7.89 1.33
    4 -5 -6 10.49 1.33
    4 5 -6 11.53 2.61
    4 -5 -6 11.73 1.37
    -4 5 6 8.49 3.32
    4 5 -6 11.3 1.19
    -4 5 6 11.29 1.65
    4 5 -6 10.95 1.28
    -4 -5 6 11.04 1.84
    4 -5 -6 10.09 2.48
    4 -5 -6 9.25 3.06
    -4 5 5 21 4.22
    4 5 -5 25.37 1.7
    4 -5 -5 23.98 1.87
    4 5 -5 29.78 2.98
    4 5 -5 27.29 1.67
    4 -5 -5 25.11 3.44
    -4 5 5 23.72 2.04
    -4 5 5 21.81 3.77
    -4 -5 5 26.73 2.31
    4 -5 -5 24.04 2.85
    4 5 -4 123.1 7.23
    4 5 -4 127.69 6.34
    -4 5 4 120.05 7.92
    -4 5 4 124.29 8.38
    -4 5 4 118.12 6.52
    -4 -5 4 113.65 6.66
    4 -5 -4 135.63 7.2
    4 5 -3 386.55 21.18
    -4 5 3 387.99 21.73
    -4 5 3 443.95 22.17
    -4 -5 3 389.13 20.76
    -4 5 3 410.92 20.63
    4 -5 -3 418.81 20.57
    4 -5 -3 423.68 21.18
    4 -5 -2 83.53 5.33
    -4 5 2 71.96 3.98
    -4 5 2 74.85 5.92
    -4 5 2 74.6 5.73
    4 -5 -2 82.7 4.56
    4 5 -2 60.75 4.49
    4 -5 -2 75.81 3.92
    -4 5 2 69.56 4.07
    4 -5 -1 25.52 3.17
    4 -5 -1 26.49 1.74
    -4 5 1 27.26 3.9
    4 5 -1 26.65 2.35
    -4 5 1 26.98 1.8
    -4 5 1 28.63 3.92
    4 -5 0 136.49 8.19
    -4 -5 0 138.85 7.9
    -4 5 0 142.07 8.7
    4 -5 1 186.87 10.25
    -4 -5 -1 192.61 9.27
    -4 -5 -1 176.65 9.97
    -4 5 -1 178.44 9.25
    -4 5 -1 178.36 10.73
    -4 5 -1 172.74 9.22
    -4 5 -2 66.46 3.68
    4 -5 2 72.77 4.9
    -4 5 -2 64.84 3.61
    -4 -5 -2 77.52 4.73
    -4 5 -2 71.46 5.02
    -4 5 -2 60.44 5.48
    -4 5 -2 68.16 3.7
    -4 5 -2 67.76 3.67
    -4 5 -2 65.46 3.61
    -4 -5 -2 72.71 4.14
    -4 -5 -3 3.92 2.14
    -4 5 -3 5.72 0.98
    -4 5 -3 4.28 1.01
    -4 -5 -3 4.02 1.15
    -4 5 -3 4.59 2.73
    -4 5 -3 5.17 1.22
    -4 5 -3 5.23 1.29
    4 -5 3 8.18 2.3
    -4 5 -3 4.02 1.02
    -4 -5 -4 129.26 6.95
    4 -5 4 138.8 7.82
    -4 5 -4 135.12 6.88
    -4 5 -4 127.31 6.95
    -4 5 -4 138.96 7
    -4 5 -4 130.29 8.17
    -4 5 -4 134.22 6.89
    -4 -5 -4 129.85 7.96
    -4 5 -4 131.78 6.92
    -4 5 -4 129.96 6.88
    -4 -5 -4 143.51 7.34
    4 -5 5 13.09 2.33
    -4 -5 -5 12.64 1.4
    -4 5 -5 10.69 1.56
    -4 5 -5 12.54 1.3
    -4 5 -5 12.46 1.31
    -4 -5 -5 11.34 1.46
    -4 5 -5 9.98 1.3
    -4 5 -5 10.67 1.24
    -4 5 -5 11.83 1.39
    -4 -5 -5 13 2.75
    -4 -5 -5 14.2 2.29
    -4 5 -6 0.58 1.34
    -4 -5 -6 1.5 2.32
    -4 -5 -6 2.32 1.28
    -4 5 -6 0.6 1.39
    -4 5 -6 -0.18 1.13
    -4 -5 -6 1.56 1.29
    -4 5 -6 0.36 1.12
    -4 5 -6 -0.68 1.13
    -4 -5 -6 1.78 2.21
    -4 5 -6 -0.4 1.01
    -4 5 -6 0.42 1.21
    -4 5 -6 0.14 1.04
    -4 5 -7 49.43 3.16
    -4 -5 -7 50.32 3.07
    -4 5 -7 47.02 2.97
    -4 -5 -7 51 2.92
    -4 5 -7 47.35 2.87
    -4 5 -7 50.89 2.94
    -4 -5 -7 48.94 3.08
    -4 5 -7 49.98 2.94
    -4 5 -7 50.97 2.99
    -4 5 -7 48.38 2.96
    -4 5 -7 48.46 3.13
    -4 -5 -7 60.3 4.42
    -4 -5 -7 56.56 3.8
    -4 5 -8 40.01 2.45
    -4 -5 -8 42.68 2.77
    -4 -5 -8 34.68 2.62
    -4 5 -8 38.32 2.49
    -4 5 -8 40.54 4.17
    -4 5 -8 39.07 2.61
    -4 -5 -8 39.01 2.44
    -4 5 -8 42.12 2.73
    -4 5 -8 37.25 2.59
    -4 5 -8 41.31 2.56
    -4 5 -8 41.89 2.58
    -4 5 -8 40.81 2.8
    -4 -5 -8 43.62 3.6
    -4 -5 -8 38.45 3.8
    -4 -5 -9 30.12 2.49
    -4 5 -9 35.68 2.42
    -4 5 -9 32.77 2.34
    -4 5 -9 31.07 2.16
    -4 5 -9 34.84 2.46
    -4 -5 -9 29.27 2.08
    -4 5 -9 34.56 3.81
    -4 5 -9 32.1 2.21
    -4 -5 -9 29.47 3.45
    -4 -5 -9 28.92 2.19
    -4 5 -9 34.64 2.34
    -4 -5 -9 38.27 3.38
    -4 5 -10 2.41 1.53
    -4 5 -10 1.24 1.43
    -4 5 -10 0.22 1.43
    -4 5 -10 -1.36 1.14
    -4 5 -10 1.81 2.68
    -4 5 -10 -0.8 1.49
    -4 -5 -10 -0.05 1.73
    -4 5 -10 -0.48 1.48
    -4 -5 -10 1.77 2.34
    -4 -5 -11 2.27 1.71
    -4 5 -11 0.07 1.44
    -4 -5 -11 0.25 2.2
    -4 -5 -12 23.33 2.1
    -4 5 -12 22.49 1.87
    -4 -5 -12 20.2 2.44
    -4 -5 -13 -2.08 1.46
    -4 5 -13 0.55 1.19
    -4 5 -14 9.49 1.14
    -4 -5 -14 9.32 1.33
    4 5 14 11.04 1.32
    -4 5 -14 11.46 1.11
    -4 -5 -15 4.22 0.84
    -4 5 -15 5.94 0.75
    4 -6 -15 -0.06 1.16
    4 -6 -15 -0.87 1.31
    4 6 -15 -0.93 0.95
    4 -6 -14 5.52 1.05
    4 6 -14 8.11 1.26
    -4 6 14 7.02 1.28
    4 -6 -14 7.79 2.04
    4 -6 -13 32.05 2.12
    4 -6 -13 37.14 3.12
    4 -6 -13 28.12 1.98
    -4 6 13 34.36 2.4
    4 -6 -12 30.02 2.19
    4 -6 -12 32.3 2.1
    4 6 -12 30.37 2.12
    4 -6 -12 37.54 3.48
    -4 6 12 29.49 2.56
    -4 -6 12 31.14 2
    4 6 -11 10.56 1.83
    4 -6 -11 8.08 1.47
    4 6 -11 8.61 1.67
    4 6 -11 10.71 1.41
    -4 6 11 9.48 1.97
    4 -6 -11 6.58 2.87
    4 -6 -11 11.5 1.46
    -4 -6 11 8.04 1.29
    4 6 -10 1.47 1.61
    4 6 -10 -0.42 1.62
    4 -6 -10 2.47 2.84
    4 -6 -10 -0.18 1.31
    4 -6 -10 0.79 1.32
    4 -6 -10 0.87 2.72
    4 6 -10 1.28 1.29
    4 -6 -10 2.6 1.27
    -4 6 10 5.36 3.22
    -4 -6 10 1.92 1.27
    4 6 -9 210.7 10.44
    4 -6 -9 186.55 11.63
    4 6 -9 204.98 10.41
    4 -6 -9 201.09 10.37
    4 6 -9 194.76 10.28
    -4 6 9 204.06 10.54
    -4 6 9 164.14 11.93
    4 -6 -9 201.11 10.35
    4 -6 -8 41.61 4.58
    4 -6 -8 40.9 4.23
    4 6 -8 46.96 2.82
    4 6 -8 42.16 2.68
    -4 6 8 43.56 3.18
    4 -6 -8 45.89 2.79
    -4 6 8 35.56 4.86
    4 -6 -8 45.6 2.84
    -4 6 8 35.06 5.39
    4 -6 -7 13.81 3.22
    -4 6 7 10.92 4.37
    4 6 -7 12.33 1.3
    -4 6 7 9.88 1.78
    4 6 -7 14.92 1.63
    -4 6 7 10.85 3.84
    4 -6 -7 15 1.71
    4 -6 -7 15.27 1.62
    4 -6 -7 19.08 2.97
    4 -6 -6 109.4 6.83
    4 -6 -6 94.92 6.05
    -4 -6 6 98.78 5.18
    4 6 -6 85.03 4.8
    4 -6 -6 92.35 4.93
    -4 6 6 85.7 5.01
    4 -6 -6 91.6 4.84
    -4 6 6 89.26 6.83
    4 6 -6 82.76 4.71
    -4 6 6 84.98 7.24
    4 -6 -5 263.36 14.3
    4 6 -5 266.26 13.4
    4 -6 -5 277 13.47
    4 6 -5 260.85 13.33
    -4 6 5 258.58 13.53
    -4 6 5 248.75 15.01
    4 -6 -5 258.54 13.41
    -4 6 5 258.33 15.34
    -4 -6 5 264.76 13.66
    4 -6 -4 17.03 2.5
    4 6 -4 21.04 1.54
    4 -6 -4 23.29 1.78
    -4 6 4 17.84 1.8
    -4 6 4 15.39 3.87
    -4 6 4 19.46 4.06
    -4 -6 4 16.34 2.17
    4 -6 -4 22.53 3.61
    4 6 -4 20.38 1.37
    4 6 -4 18.18 2.64
    4 6 -3 4.85 0.92
    4 -6 -3 9.71 2.84
    4 -6 -3 6.04 1.27
    -4 6 3 9.24 3.67
    -4 6 3 9.45 3.68
    4 -6 -3 8.04 1.83
    -4 6 3 5.87 1.36
    4 -6 -3 7.31 1.24
    -4 -6 3 6.43 1.83
    4 -6 -3 6.64 1.92
    4 6 -3 3.93 1.83
    4 -6 -2 211.94 11.79
    -4 -6 2 200.73 10.49
    4 -6 -2 197.89 10.54
    -4 -6 2 203.38 10.83
    -4 -6 2 204.53 11.14
    -4 6 2 205.87 12.2
    4 -6 -2 219.32 10.52
    -4 -6 2 204.61 10.81
    -4 6 2 201.73 12.14
    -4 6 2 207.14 10.53
    4 6 -2 210.59 11.11
    4 -6 -2 197.01 11.07
    -4 6 1 13.75 1.17
    4 -6 -1 15.62 1.45
    4 -6 -1 14.45 2.86
    4 -6 -1 14.35 1.4
    -4 -6 1 15.11 2.12
    -4 -6 1 13.81 1.41
    -4 6 1 16.32 3.76
    -4 -6 1 10.09 2.17
    -4 6 0 6.69 1.13
    -4 -6 0 3.56 1.9
    -4 6 0 6.56 0.88
    4 -6 0 4.21 2.53
    4 -6 0 5.94 1.1
    4 -6 0 5.56 1.1
    -4 -6 0 5.9 1.93
    -4 -6 0 4.21 1.18
    -4 -6 0 5.12 0.9
    4 -6 1 127.74 7.53
    -4 -6 -1 129.51 6.38
    -4 6 -1 129.29 8.29
    -4 6 -1 118.34 6.24
    4 -6 1 117.3 6.29
    -4 6 -1 134.86 8.32
    -4 6 -1 123.6 6.31
    -4 6 -1 118.3 6.36
    -4 6 -1 117.48 6.27
    -4 -6 -1 120.31 7.16
    -4 -6 -1 123.66 6.76
    -4 6 -1 116.81 6.42
    -4 6 -2 6.49 1.31
    -4 6 -2 7.84 1.05
    -4 -6 -2 8.01 1.33
    -4 6 -2 8.38 1.15
    -4 6 -2 8.5 2.88
    4 -6 2 9.63 2.56
    -4 6 -2 11.99 3.64
    -4 6 -2 8.01 1.31
    -4 -6 -2 6.08 2.17
    -4 -6 -2 6.98 2.13
    -4 6 -2 6.79 1.15
    -4 6 -3 1.4 0.94
    -4 6 -3 7.36 3.08
    4 -6 3 2.32 2.25
    -4 6 -3 2.4 1.09
    -4 6 -3 1.38 1.08
    -4 -6 -3 1.68 2.08
    -4 -6 -4 1.58 1.37
    -4 -6 -4 2.08 2.55
    -4 6 -4 1.79 1.02
    -4 6 -4 1.37 1.04
    -4 6 -4 0.51 1.15
    -4 6 -4 0.6 1.2
    -4 -6 -5 130.29 6.88
    -4 6 -5 128.67 6.75
    -4 6 -5 127.11 6.77
    -4 6 -5 131.01 6.75
    -4 6 -5 129.07 6.77
    -4 6 -5 125.88 6.71
    -4 -6 -5 134.84 8.15
    -4 -6 -6 27.41 2.3
    -4 6 -6 29.18 2.15
    -4 6 -6 33.44 4.15
    -4 6 -6 30.34 2.17
    -4 6 -6 29.83 2.5
    -4 -6 -6 25.42 3.44
    -4 6 -6 28.75 2.19
    -4 6 -6 31.93 2.19
    -4 -6 -6 34.36 3.23
    -4 -6 -7 19.05 1.73
    -4 6 -7 15.98 1.65
    -4 6 -7 19.35 1.64
    -4 -6 -7 15.66 1.54
    -4 6 -7 17.38 1.73
    -4 -6 -7 16.71 1.86
    -4 -6 -7 14.75 3.02
    -4 6 -7 15.07 1.66
    -4 6 -7 21.18 3.52
    -4 -6 -7 16.64 2.99
    -4 6 -8 16.86 3.14
    -4 -6 -8 11.32 1.66
    -4 -6 -8 10.58 1.61
    -4 6 -8 10.46 1.45
    -4 6 -8 10.25 1.61
    -4 -6 -8 9.32 1.32
    -4 6 -8 10.03 1.45
    -4 -6 -8 8.39 2.6
    -4 6 -8 10.5 1.42
    -4 6 -8 10.84 1.45
    -4 -6 -8 11.65 2.96
    -4 -6 -9 174.89 11.26
    -4 -6 -9 205.59 10.28
    -4 -6 -9 203.88 10.22
    -4 6 -9 206.33 10.22
    -4 6 -9 196.45 10.17
    -4 6 -9 210.8 11.67
    -4 -6 -9 186.02 10.09
    -4 6 -9 194.5 10.17
    -4 6 -9 192.13 10.14
    -4 -6 -9 226.13 10.82
    -4 -6 -10 2.13 1.49
    -4 -6 -10 2.06 1.27
    -4 6 -10 1.85 1.17
    -4 6 -10 2.2 1.07
    -4 6 -10 3.23 1.32
    -4 -6 -10 2.84 2.65
    -4 -6 -11 7.96 1.54
    -4 6 -11 7.51 1.31
    -4 -6 -11 8.67 2.4
    -4 -6 -12 10.04 1.48
    -4 -6 -12 6.97 2.09
    -4 6 -12 11.79 1.33
    -4 6 -13 0.48 0.97
    -4 -6 -13 1.71 1.09
    -4 6 -14 2.24 0.69
    -4 6 -14 3.35 0.66
    -4 7 14 1.03 0.91
    4 -7 -14 0.47 1.52
    4 7 -13 -0.37 1.13
    -4 7 13 0.8 1.22
    4 -7 -13 -0.25 1.98
    4 -7 -13 0.26 0.74
    -4 -7 13 0.27 0.68
    4 7 -12 6.37 1.41
    -4 -7 12 5 1.02
    4 -7 -12 4.8 1
    4 7 -12 5.24 1.37
    4 -7 -12 5.04 2.56
    4 7 -11 44.85 2.67
    4 -7 -11 38.81 2.41
    4 7 -11 41.74 2.67
    4 -7 -11 37.7 2.46
    4 7 -11 35.78 2.41
    4 -7 -11 39.97 3.72
    -4 -7 11 38.74 2.45
    -4 7 11 39.63 2.55
    -4 7 11 40.59 2.82
    4 -7 -10 1.21 1.34
    4 7 -10 0.04 1.54
    4 7 -10 0.55 1.1
    -4 7 10 1.55 1.87
    4 -7 -10 0.07 1.25
    4 7 -10 -0.84 1.53
    -4 -7 10 1.5 1.28
    4 -7 -9 10.36 3.17
    4 7 -9 12.19 1.8
    4 -7 -9 9.44 1.6
    4 7 -9 9.62 1.34
    4 7 -9 10.47 1.7
    4 -7 -9 9.66 1.46
    -4 7 9 12.57 2.05
    4 -7 -8 9.91 1.61
    4 7 -8 10.29 1.7
    4 7 -8 9.01 1.61
    4 7 -8 11.03 1.28
    -4 7 8 8.11 4.05
    -4 7 8 9.66 2.01
    4 -7 -8 6.55 2.9
    4 -7 -8 9.81 1.67
    -4 7 8 9.53 3.77
    4 -7 -8 5.36 2.5
    -4 7 7 23.01 4.6
    -4 7 7 13.75 4.07
    4 7 -7 18.74 1.8
    4 -7 -7 15.75 2.8
    4 -7 -7 14.67 3.47
    4 7 -7 14.38 1.45
    4 -7 -7 21.08 3
    -4 7 7 15.67 2.04
    4 -7 -7 17.9 1.97
    4 -7 -7 17.75 1.75
    -4 -7 6 33.5 2.59
    4 7 -6 27.97 2.1
    4 -7 -6 25.98 2.12
    -4 7 6 28.28 2.45
    4 -7 -6 31 2.94
    -4 7 6 30.21 4.76
    4 7 -6 24.26 1.77
    4 -7 -6 27.77 2.33
    4 -7 -6 26.13 3.24
    -4 7 6 23.97 4.28
    4 -7 -5 96.68 6.88
    4 -7 -5 84.08 5.96
    -4 7 5 89.73 5.17
    4 -7 -5 95.95 5.01
    -4 -7 5 98.96 5.44
    4 -7 -5 89.69 5.12
    4 7 -5 90.17 4.97
    4 -7 -5 94.73 5.54
    -4 7 5 88.67 7.32
    -4 7 5 92.59 7.18
    4 -7 -4 100.04 6.83
    4 7 -4 97.91 4.99
    4 -7 -4 86.64 5.88
    4 -7 -4 86.93 5.44
    -4 7 4 92.89 7.18
    -4 7 4 87.06 7.15
    -4 7 4 86.33 5.11
    -4 -7 4 100.82 5.53
    4 -7 -3 286.45 16.27
    4 7 -3 334.48 14.81
    4 -7 -3 272.5 14.88
    4 -7 -3 258.95 15.03
    -4 7 3 267.69 14.84
    -4 7 3 286.42 16.68
    -4 -7 3 343.14 15.19
    -4 7 3 282.24 16.61
    4 -7 -3 266.04 15.52
    4 -7 -2 48.36 4.49
    -4 -7 2 42.65 2.62
    4 -7 -2 40.39 2.68
    4 -7 -2 42.87 2.73
    -4 7 2 44.47 4.83
    -4 -7 2 41.09 3.22
    4 -7 -1 0.49 1.2
    -4 -7 1 4.05 2.14
    -4 7 1 -1.66 3.31
    -4 -7 1 0.37 1.17
    4 -7 -1 1.36 2.61
    -4 -7 1 1.5 2.09
    4 -7 -1 2.72 1.21
    -4 7 1 1.11 1.21
    -4 7 0 120.14 6.86
    4 -7 0 146.12 8.3
    -4 -7 0 135.98 6.89
    4 -7 0 132.38 6.84
    -4 -7 0 129.04 7.26
    4 -7 0 126.7 6.83
    -4 7 0 133.98 6.81
    -4 7 0 119.18 8.6
    -4 7 0 124.86 8.72
    -4 -7 -1 33.67 2.2
    4 -7 1 29.91 2
    -4 7 -1 29.18 2.05
    4 -7 1 30.28 3.38
    -4 7 -1 29.57 1.86
    -4 7 -1 29.19 3.84
    4 -7 1 26.24 2.04
    -4 7 -1 25.42 2.14
    -4 7 -1 29.43 1.99
    -4 7 -1 22.13 4.53
    -4 -7 -1 25.91 2.94
    -4 7 -2 -0.92 1.21
    4 -7 2 2.14 2.22
    -4 7 -2 -0.03 0.93
    -4 -7 -2 2.24 1.43
    -4 7 -2 -0.86 1.21
    -4 -7 -2 1.27 2.32
    -4 7 -2 -4.04 3.72
    -4 7 -2 0.91 1.08
    -4 7 -3 1.8 1.04
    -4 7 -3 2 1.23
    -4 7 -4 -0.25 1.06
    -4 -7 -4 2.27 1.62
    -4 7 -4 2.36 1.41
    -4 7 -4 2.96 1.41
    -4 -7 -4 -0.8 2.56
    -4 7 -4 2.12 1.36
    -4 -7 -4 1.31 2.75
    -4 -7 -5 164.27 8.16
    -4 -7 -5 144.95 9.29
    -4 7 -5 155.16 8.07
    -4 7 -5 153.72 8.03
    -4 7 -5 156.09 8.03
    -4 7 -5 168.11 9.81
    -4 7 -5 144.18 7.95
    -4 -7 -5 148.62 8.7
    -4 7 -6 3.56 1.37
    -4 7 -6 0.83 1.2
    -4 -7 -6 4.96 1.74
    -4 7 -6 0.44 2.87
    -4 7 -6 2.23 1.41
    -4 -7 -6 3.8 2.6
    -4 7 -6 2.21 1.4
    -4 7 -7 13.92 3.23
    -4 -7 -7 17.28 2.82
    -4 7 -7 13.66 1.52
    -4 7 -7 12.44 1.67
    -4 -7 -7 12.23 1.88
    -4 -7 -7 13.39 1.45
    -4 7 -7 14.8 1.66
    -4 7 -7 12.49 1.54
    -4 -7 -7 13.27 3.22
    -4 7 -8 2.3 1.26
    -4 7 -8 1.24 1.31
    -4 7 -8 0.25 1.42
    -4 -7 -8 1.19 1.09
    -4 7 -8 1.03 1.18
    -4 -7 -8 1.52 1.64
    -4 -7 -8 1.62 2.9
    -4 7 -9 41.98 2.66
    -4 7 -9 50.46 2.82
    -4 7 -9 48.11 2.8
    -4 -7 -9 42.08 2.92
    -4 -7 -9 46.26 4.01
    -4 -7 -10 11.78 1.47
    -4 7 -10 14.05 1.39
    -4 7 -10 12.08 1.31
    -4 -7 -10 11.35 2.81
    -4 -7 -11 28.22 2.79
    -4 7 -11 24.74 1.7
    -4 -7 -12 4.92 1.82
    -4 7 -12 3.58 0.83
    -4 7 -13 -0.97 0.71
    4 8 -13 14.91 1.23
    4 -8 -13 20.7 1.77
    4 8 -12 11.24 1.2
    4 8 -12 10.34 1.21
    4 -8 -12 6.24 0.91
    -4 -8 12 8.33 0.96
    -4 8 12 7.17 1.32
    4 8 -11 0.53 1.25
    4 8 -11 1.24 1.24
    4 -8 -11 0.8 1.01
    -4 8 11 0.88 1.39
    4 -8 -11 -0.33 0.92
    -4 -8 11 0.9 0.99
    -4 8 11 2.19 1.16
    4 8 -10 9.29 1.52
    -4 8 10 8.19 1.74
    4 -8 -10 8.18 1.35
    4 8 -10 9.42 1.48
    4 -8 -10 5.85 1.23
    4 -8 -10 13.76 2.77
    -4 8 10 7.27 1.5
    -4 -8 10 8.84 1.26
    4 8 -9 -0.04 1.44
    4 -8 -9 0.74 1.26
    -4 8 9 0.05 1.72
    4 -8 -9 0.5 2.76
    4 8 -9 -0.7 1.48
    4 -8 -9 -0.07 1.46
    -4 -8 9 2.5 1.33
    4 8 -8 19.2 1.8
    4 -8 -8 13.64 1.62
    4 -8 -8 13.04 2.92
    4 -8 -8 13.53 1.86
    -4 8 8 16.82 1.94
    4 8 -8 12.59 1.68
    4 8 -7 6.77 1.57
    -4 8 7 5.56 1.66
    4 -8 -7 6.1 1.71
    4 -8 -7 3.96 1.42
    4 -8 -7 0.07 2.7
    4 8 -7 3.98 1.44
    4 8 -6 219.75 11.26
    4 -8 -6 239.51 11.39
    4 -8 -6 199.24 11.71
    -4 8 6 195.77 13.17
    -4 8 6 193.42 13.16
    4 -8 -6 223.55 11.29
    -4 8 6 213.87 11.38
    4 -8 -5 211.75 11.63
    4 8 -5 216.51 11.24
    4 -8 -5 232.86 11.28
    -4 -8 5 236.11 11.56
    -4 8 5 208.15 11.32
    -4 8 5 195.61 13.11
    -4 8 5 184.66 13.11
    4 -8 -5 222.32 13.03
    -4 8 4 11.66 3.78
    -4 -8 4 25.76 2.64
    -4 8 4 12.46 4.12
    4 -8 -4 20.64 2.05
    4 -8 -4 16.95 3.53
    4 -8 -4 17.77 2.62
    4 8 -4 22.8 1.73
    -4 8 4 16.69 1.86
    4 -8 -3 2.46 2.07
    4 8 -3 1.53 1.07
    4 -8 -3 0.38 1.64
    4 -8 -3 2.06 2.9
    -4 -8 3 4.04 2.3
    4 -8 -2 82.25 6.17
    -4 -8 2 91.43 4.52
    4 -8 -2 76.75 4.58
    -4 8 2 79.65 4.46
    4 8 -2 76.48 4.33
    4 -8 -2 86.46 4.56
    -4 -8 2 83.79 5.07
    -4 -8 2 76.87 4.41
    4 -8 -1 65.95 5.09
    -4 -8 1 58.12 3.4
    -4 8 1 57.53 3.3
    4 -8 -1 57.44 3.44
    -4 8 1 58.97 3.57
    -4 8 1 48.9 5.55
    -4 -8 1 59.24 4.08
    4 -8 -1 61.13 3.44
    -4 -8 1 50.8 3.19
    -4 -8 1 55.54 3.95
    -4 8 0 -0.1 1.32
    4 -8 0 -0.98 1.38
    -4 -8 0 1.84 1.37
    -4 8 0 0.61 1.47
    -4 8 0 1.14 3.07
    4 -8 0 1.01 1.33
    -4 8 0 2.74 4.03
    -4 -8 0 1.4 2.39
    -4 -8 0 0.47 2.34
    4 -8 0 2.35 2.45
    -4 -8 -1 20.83 2.02
    4 -8 1 18.79 1.68
    -4 8 -1 22.21 4.43
    4 -8 1 21.4 1.79
    -4 8 -1 20.06 1.82
    -4 8 -1 18.45 1.86
    -4 -8 -1 22.81 2.9
    -4 -8 -2 11.99 2.62
    -4 -8 -2 11.45 1.82
    4 -8 2 12.16 1.52
    -4 8 -2 14.71 1.6
    -4 8 -3 3.37 1.47
    -4 -8 -3 2.09 1.8
    -4 -8 -3 1.08 2.54
    -4 8 -3 2.34 1.62
    -4 -8 -3 1.34 2.71
    -4 8 -3 5.61 3.25
    -4 8 -4 33.23 2.27
    -4 8 -4 37.89 2.69
    -4 8 -4 41.94 2.57
    -4 8 -4 39.95 4.45
    -4 8 -4 38.54 2.58
    -4 -8 -4 38.68 4.07
    -4 -8 -4 38.95 3.55
    -4 -8 -5 33.36 2.66
    -4 8 -5 29.78 2.04
    -4 8 -5 35.94 2.39
    -4 8 -5 27.57 3.83
    -4 8 -5 29.61 2.27
    -4 8 -5 34.42 2.37
    -4 -8 -5 24.02 3.51
    -4 -8 -5 33.87 3.74
    -4 -8 -6 136.88 7.15
    -4 8 -6 123.02 6.86
    -4 8 -6 135.52 7.04
    -4 8 -6 141.81 6.99
    -4 8 -6 125.48 6.92
    -4 -8 -6 140.9 7.75
    -4 -8 -7 9.67 1.25
    -4 8 -7 8.88 1.23
    -4 -8 -7 10.14 1.78
    -4 8 -7 8.74 1.58
    -4 8 -7 8.08 1.56
    -4 8 -7 6.82 1.25
    -4 8 -8 7.15 1.41
    -4 -8 -8 4.87 1.56
    -4 8 -8 7.23 1.48
    -4 -8 -8 7.39 1.04
    -4 8 -8 4.12 1.07
    -4 -8 -8 8.69 2.93
    -4 8 -9 79.21 4.32
    -4 -8 -9 79.4 4.4
    -4 -8 -9 78.01 5.1
    -4 -8 -10 2.52 1.07
    -4 8 -10 2.05 1
    -4 -8 -11 0.04 1.89
    4 8 11 3.18 1.2
    -4 8 -12 9.13 0.85
    -4 -8 -12 6.11 1.41
    4 9 -12 7.76 0.82
    4 -9 -12 7.87 1.35
    4 9 -12 7.78 0.8
    4 9 -11 0.64 0.8
    4 9 -11 1.76 0.86
    4 -9 -11 1.53 0.75
    -4 9 11 -0.47 1
    -4 -9 11 1.99 0.76
    4 -9 -11 -1.48 1.64
    4 9 -10 -0.19 0.99
    4 9 -10 1.82 1.05
    -4 9 10 2.16 1.14
    4 -9 -10 0.98 0.85
    -4 9 10 0.66 1.21
    4 -9 -10 2.69 1.02
    -4 -9 10 0.51 0.94
    4 9 -9 1.37 1.11
    -4 9 9 2.24 1.35
    -4 9 9 3.11 1.36
    4 9 -9 2.16 1.2
    4 -9 -9 1.27 1.25
    4 -9 -9 1.29 1.04
    4 9 -8 34.31 2.2
    -4 -9 8 33.16 2.2
    4 -9 -8 33.02 2.36
    4 9 -8 31.9 2.2
    4 -9 -8 31.98 2.16
    -4 9 8 34.41 2.46
    4 -9 -8 33.44 3.17
    -4 9 8 28.39 2.34
    4 9 -7 19 1.74
    4 9 -7 21.97 1.75
    -4 9 7 16.56 1.84
    4 -9 -7 23.42 2.05
    4 -9 -7 22.08 1.76
    -4 -9 7 18.94 1.78
    4 -9 -7 22.92 2.73
    4 9 -6 16.31 1.66
    -4 -9 6 17.44 1.71
    4 -9 -6 21.93 2.12
    4 9 -6 20.36 1.68
    -4 9 6 17.11 1.78
    4 -9 -6 17.31 1.75
    4 -9 -6 18.24 2.72
    4 9 -5 0.99 1.21
    4 9 -5 0.91 1.25
    4 -9 -5 1.03 1.36
    -4 -9 5 1.52 1.28
    4 -9 -4 20.41 2.09
    4 -9 -4 23.87 2.33
    -4 9 4 20.63 1.91
    -4 -9 3 4.87 2.1
    -4 9 3 1.32 1.66
    -4 -9 3 1.15 1.24
    4 -9 -3 1.7 1.65
    4 -9 -2 0.76 1.5
    -4 9 2 1.02 1.63
    4 9 -2 0.16 0.99
    4 -9 -2 0.49 1.45
    -4 -9 2 -0.82 2.22
    -4 -9 2 -0.03 1.12
    -4 9 2 -1.41 3.68
    4 -9 -1 14.35 1.7
    -4 -9 1 14.24 1.61
    -4 9 1 11.6 3.1
    -4 9 1 12.66 1.65
    4 -9 -1 12.51 1.66
    -4 -9 1 14.56 2.58
    -4 9 1 13.6 3.98
    -4 9 1 13.44 1.77
    4 9 -1 12.58 1.32
    -4 9 0 51.81 5.6
    -4 9 0 49.59 3.23
    -4 -9 0 56.16 3.26
    4 -9 0 53.57 3.15
    -4 9 0 53.03 3.17
    4 -9 0 55.42 3.23
    -4 -9 0 44.56 3.76
    -4 -9 0 49.21 3.82
    -4 9 -1 -0.29 1.32
    4 -9 1 -0.62 1.37
    -4 9 -1 -1.78 1.45
    -4 -9 -1 -1.14 1.5
    -4 -9 -1 1.54 2.53
    4 -9 1 2.49 1.17
    -4 -9 -1 2.57 2.4
    -4 -9 -2 4.33 1.69
    -4 9 -2 5.15 1.72
    -4 9 -2 4.24 1.46
    4 -9 2 5.83 1.4
    -4 -9 -2 5.17 2.65
    -4 -9 -3 16.31 2.01
    -4 9 -3 14.64 1.82
    -4 9 -3 11.87 1.6
    4 -9 3 13.42 1.55
    -4 9 -3 14.47 1.74
    -4 -9 -3 13.03 2.83
    -4 -9 -4 8.71 1.82
    -4 9 -4 6.26 1.48
    -4 9 -4 6.68 1.68
    -4 9 -4 5.13 1.35
    4 -9 4 5.4 1.28
    -4 -9 -4 7.44 2.7
    -4 9 -5 1.76 1.49
    4 -9 5 -0.29 1.09
    -4 9 -5 1.5 1.43
    -4 9 -5 2.06 1.21
    -4 -9 -5 0.22 2.87
    -4 9 -6 3.03 1.43
    -4 -9 -6 3.03 1.69
    -4 9 -6 4.74 1.45
    4 -9 6 2.4 0.97
    -4 9 -6 5.34 1.12
    -4 -9 -6 3.53 2.72
    -4 -9 -6 3.19 1.1
    -4 9 -7 2.22 1.24
    -4 -9 -7 1.97 2.56
    -4 9 -7 0.26 1.31
    -4 9 -7 0.37 0.95
    -4 -9 -7 1.76 0.93
    -4 -9 -7 1.41 1.48
    -4 -9 -8 67.14 3.86
    -4 9 -8 70.95 3.77
    4 9 8 64.69 3.85
    -4 -9 -9 14.98 1.42
    4 9 9 15.16 1.53
    -4 9 -9 16.96 1.34
    -4 -9 -9 19.23 2.44
    -4 -9 -9 15.1 1.88
    -4 9 -10 3.66 0.72
    -4 -9 -10 3.55 1.78
    -4 -9 -10 1.68 1.14
    -4 9 -11 0.14 0.56
    4 -10 -10 7.25 0.79
    -4 -10 10 6.61 0.74
    4 10 -9 17 1.31
    -4 -10 9 18.75 1.3
    4 -10 -9 18.15 1.26
    4 -10 -9 17.53 1.71
    -4 10 9 16.3 1.43
    -4 10 8 11.06 1.36
    4 10 -8 9.94 1.09
    4 -10 -8 9.12 1.23
    4 -10 -8 7.96 1.02
    -4 -10 8 10.8 1.13
    4 -10 -8 9.54 1.56
    4 -10 -7 0.3 0.98
    4 -10 -7 -1.03 1.27
    4 10 -7 1.42 0.95
    -4 -10 7 -0.41 1
    4 -10 -7 1.55 1.46
    4 10 -6 57.65 3.24
    4 -10 -6 59.41 3.27
    -4 10 6 53.8 3.47
    -4 -10 6 60.3 3.3
    -4 10 5 5.42 1.58
    4 -10 -5 6.08 1.26
    4 10 -5 9.06 1.09
    4 -10 -5 7.62 1.53
    -4 -10 5 5.52 1.18
    4 -10 -4 0.11 1.5
    4 -10 -4 0.85 1.23
    -4 -10 4 1.37 1.03
    -4 10 4 1.18 1.45
    4 -10 -3 2.74 1.45
    -4 10 3 1.67 1.51
    -4 10 3 2.4 1.23
    -4 -10 3 3.03 1.75
    -4 -10 3 2.6 1.03
    4 -10 -2 52.01 3.12
    -4 10 2 55.94 3.08
    -4 -10 2 50.01 3.5
    -4 10 2 47.39 3.14
    4 -10 -1 11.48 1.45
    -4 10 1 12.29 1.54
    -4 10 1 13.27 1.55
    4 10 -1 11.07 1.16
    4 -10 -1 13.64 1.46
    -4 -10 1 12.39 2.21
    -4 -10 1 11.69 1.34
    -4 -10 1 8.67 1.31
    -4 -10 0 2.28 1.27
    -4 10 0 0.19 1.29
    4 10 0 -1.07 0.98
    4 -10 0 1.66 1.05
    -4 -10 0 1.53 1
    -4 -10 0 1.52 2.12
    4 -10 0 1.65 1.31
    4 -10 1 24.22 1.87
    -4 10 -1 24.86 1.91
    -4 -10 -1 20.56 2.64
    -4 -10 -1 24.77 1.94
    -4 -10 -2 9.2 1.53
    -4 -10 -2 6.31 2.22
    -4 10 -2 10.72 1.43
    -4 10 -2 8.49 1.62
    4 -10 2 7.21 1.32
    -4 -10 -2 11.01 2.32
    -4 10 -2 9.73 1.4
    -4 10 -3 59.22 3.05
    -4 -10 -3 49.96 3.13
    -4 10 -3 54.44 3.14
    -4 -10 -3 44.58 3.63
    4 -10 3 48.64 2.91
    -4 10 -3 46.93 2.95
    -4 -10 -3 44.32 3.61
    -4 10 -4 2.75 1.18
    -4 10 -4 3.17 1.37
    4 -10 4 2.35 1.01
    -4 -10 -4 5.14 1.57
    -4 10 -4 3.13 1.1
    -4 -10 -4 2.63 2.17
    4 -10 5 1.03 0.86
    -4 10 -5 1.01 0.93
    -4 10 -5 0.37 1.28
    -4 10 -5 -0.48 1.12
    -4 -10 -5 3.15 2.16
    -4 -10 -6 32.24 2.18
    -4 -10 -6 27.52 1.82
    -4 -10 -6 31.11 2.59
    -4 10 -6 32.55 2.08
    -4 10 -6 33.66 2.01
    -4 -10 -6 26.59 2.84
    -4 -10 -7 4.49 1.18
    -4 10 -7 4.57 1.08
    -4 -10 -7 1.88 1.66
    -4 -10 -7 3.81 1.96
    -4 10 -8 -0.4 0.83
    -4 -10 -8 2.54 0.93
    -4 -10 -8 3.24 1.33
    -4 -10 -8 4.51 1.72
    -4 -10 -9 -0.73 1.33
    -4 11 7 13.64 0.92
    -4 -11 7 10.91 0.93
    4 -11 -6 0.43 0.98
    -4 11 6 0.74 0.89
    -4 11 6 1.56 0.75
    -4 11 6 0.02 0.82
    -4 -11 6 0.22 0.73
    -4 -11 6 -0.57 0.66
    4 -11 -6 0.45 0.7
    -4 11 5 3.43 1.05
    -4 11 5 4.6 0.9
    4 -11 -5 5.22 1.05
    -4 -11 5 4.37 0.89
    4 -11 -5 4.25 0.87
    -4 -11 5 3.62 0.76
    -4 11 4 0.23 0.94
    -4 11 4 -1.7 1.07
    4 -11 -4 0.25 0.89
    4 -11 -4 -0.29 1.04
    -4 -11 4 1.71 0.84
    -4 11 4 2.34 1.04
    -4 -11 4 -0.37 0.73
    -4 11 3 16.24 1.47
    4 -11 -3 17.61 1.42
    -4 11 3 14.93 1.52
    -4 11 3 17.91 1.38
    -4 -11 3 16.34 1.29
    -4 -11 2 3.89 1.24
    -4 11 2 3.82 1.02
    -4 11 2 3.57 1.22
    4 -11 -2 3.38 0.99
    -4 -11 2 1.85 0.85
    -4 11 2 3.96 1.08
    -4 11 1 1.4 1.01
    -4 11 1 0.46 1.23
    4 -11 -1 0.49 0.84
    4 -11 -1 1.21 0.97
    -4 -11 1 -2.21 1.39
    4 -11 0 0.36 0.91
    -4 11 0 1.13 1.21
    -4 11 0 0.85 1
    -4 -11 0 1.2 1.49
    -4 11 0 2.41 1.08
    4 -11 1 1.78 0.9
    -4 11 -1 2.48 1.03
    -4 -11 -1 1.98 1
    -4 -11 -1 2.42 1.56
    -4 11 -1 2.03 0.98
    -4 11 -2 2.37 0.98
    4 -11 2 2.1 0.85
    -4 -11 -2 5.34 1.08
    -4 -11 -2 2 1.58
    -4 11 -2 2.01 0.91
    -4 -11 -3 37.3 2.42
    -4 11 -3 43.28 2.39
    -4 11 -3 45.16 2.45
    4 -11 3 38.96 2.27
    -4 -11 -3 37.3 2.77
    -4 11 -3 41.52 2.3
    4 11 3 38.42 2.22
    4 11 4 -0.04 0.64
    -4 -11 -4 1.42 1.03
    -4 11 -4 1.41 1
    -4 -11 -4 1.47 1.53
    -4 -11 -4 1.54 0.73
    -4 11 -4 1.62 0.9
    -4 -11 -5 4.54 1
    -4 11 -5 2.99 0.81
    -4 -11 -5 5.43 1.43
    -4 -11 -5 4.75 0.6
    -4 11 -5 5.6 0.94
    -4 11 -6 1.49 0.75
    -4 12 2 1.52 0.55
    -4 12 1 11.34 0.94
    -4 12 1 11.79 0.92
    -4 12 0 0.87 0.7
    -4 12 0 1.49 0.64
    -4 12 -1 7.59 0.82
    -4 12 -1 9.61 0.8
    5 0 -17 2.41 0.97
    5 0 -17 0.48 1.05
    5 0 -16 35.08 2.42
    5 0 -16 37.99 2.48
    5 0 -15 1.84 1.54
    5 0 -14 2.93 1.57
    5 0 -13 1.31 3.08
    5 0 -13 -0.26 1.42
    5 0 -13 0.11 0.97
    5 0 -13 2.38 1.51
    5 0 -12 30.63 2.29
    5 0 -12 31.14 2.26
    5 0 -12 26.86 3.97
    5 0 -12 26.36 1.9
    5 0 -11 3.52 3.28
    5 0 -11 0.57 1.39
    5 0 -11 -0.39 1.03
    5 0 -11 1.69 1.39
    5 0 -11 2.34 3.26
    5 0 -10 2.99 3.11
    5 0 -10 1.44 1
    5 0 -10 2.28 1.28
    5 0 -10 3.2 1.34
    5 0 -9 1.37 2.94
    5 0 -9 0.59 0.94
    5 0 -9 -0.51 1.83
    5 0 -9 -0.72 1.25
    5 0 -9 0.03 1.07
    5 0 -8 58.71 3.28
    5 0 -8 63.76 4.94
    5 0 -8 56.68 4.05
    5 0 -8 57.54 3.19
    5 0 -7 1.95 0.8
    5 0 -7 1.97 1.75
    5 0 -7 1.31 2.74
    -5 0 7 -0.02 0.94
    5 0 -7 2.08 1.02
    5 0 -6 30.22 2.51
    5 0 -6 35.09 2.03
    5 0 -6 31.67 2.83
    5 0 -6 34.06 1.94
    5 0 -6 26.82 3.43
    5 0 -5 -0.39 1.53
    5 0 -5 3.1 2.25
    5 0 -4 15.62 2.1
    5 0 -4 17.66 2.54
    -5 0 3 -2.79 2.19
    5 0 -3 -0.13 1.72
    5 0 -2 865.52 43.09
    -5 0 2 840.61 43.14
    -5 0 1 0.22 0.89
    -5 0 1 0.76 2.06
    -5 0 0 -0.88 1.16
    -5 0 0 0.97 2.28
    -5 0 0 1.02 2.38
    -5 0 -1 0.92 1.39
    -5 0 -1 1.39 2.24
    -5 0 -2 682.01 34.77
    -5 0 -2 697.38 35.03
    -5 0 -3 4.7 1.75
    -5 0 -3 0.45 1.97
    -5 0 -3 4.3 2.35
    -5 0 -4 197.2 10.13
    -5 0 -4 181.56 10.03
    -5 0 -4 172.6 9.39
    -5 0 -4 178.22 10.38
    -5 0 -4 195.67 9.42
    -5 0 -4 189.83 9.42
    -5 0 -5 0.69 0.92
    -5 0 -5 -0.53 2.24
    -5 0 -5 0.9 0.93
    -5 0 -5 2.07 2.87
    -5 0 -6 856.22 41.8
    -5 0 -6 795.04 41.74
    -5 0 -6 834.24 41.76
    -5 0 -6 829.43 41.78
    -5 0 -6 842.95 41.76
    -5 0 -6 837.89 41.77
    -5 0 -6 854 41.77
    -5 0 -6 823.02 42.84
    -5 0 -7 1.01 0.98
    -5 0 -7 1.14 1.2
    -5 0 -7 0.13 0.81
    -5 0 -7 1.06 1.13
    -5 0 -7 1.58 1.12
    -5 0 -7 0.49 1.15
    -5 0 -7 0.61 1.23
    -5 0 -7 2.35 1.19
    -5 0 -7 2.81 2.97
    -5 0 -8 19.9 1.78
    -5 0 -8 17.87 1.7
    -5 0 -8 15.57 1.32
    -5 0 -8 18.63 1.74
    -5 0 -8 17.74 1.58
    -5 0 -8 18.27 1.67
    -5 0 -8 18.76 1.49
    -5 0 -8 17.75 3.8
    -5 0 -9 0.59 1.23
    -5 0 -9 0.47 1.31
    -5 0 -9 0.9 1.43
    -5 0 -9 1.28 1.54
    -5 0 -9 0.52 0.95
    -5 0 -10 1.76 1.64
    -5 0 -10 3.41 1.4
    -5 0 -10 2.64 1.38
    -5 0 -10 3.19 1.73
    -5 0 -11 1.02 1.44
    -5 0 -11 -1.59 1.72
    -5 0 -11 -1.19 1.37
    -5 0 -11 0.89 1.71
    -5 0 -11 -0.86 1.61
    -5 0 -12 293.35 15.92
    -5 0 -12 319.51 15.98
    -5 0 -12 314.88 15.84
    -5 0 -12 329.17 15.95
    -5 0 -12 304.1 15.96
    -5 0 -13 -0.56 1.6
    -5 0 -13 -1.71 1.49
    -5 0 -13 0.8 1.66
    -5 0 -13 1.64 1.51
    -5 0 -14 0.07 1.36
    -5 0 -14 -0.5 1.21
    -5 0 -14 1.09 1.43
    -5 0 -14 1.3 1.31
    -5 0 -15 1.44 1.15
    -5 0 -15 -2.38 1.04
    -5 0 -16 6.72 0.89
    5 1 -17 2.62 0.79
    5 -1 -17 -0.67 1
    5 1 -17 1.22 0.98
    5 -1 -17 0.35 0.96
    5 1 -16 34.21 2.28
    5 -1 -16 35.87 2.41
    5 1 -16 35.56 2.4
    5 -1 -16 35.02 2.39
    5 1 -15 40.84 2.46
    5 1 -15 47.1 2.87
    5 -1 -15 48.3 2.99
    5 -1 -14 6.78 1.35
    5 -1 -14 6.92 1.58
    5 1 -14 7.1 1.59
    5 1 -14 6.17 1.06
    5 1 -13 60.52 5.46
    5 -1 -13 59.21 5.55
    5 -1 -13 66.4 3.64
    5 1 -13 58.37 3.43
    5 -1 -13 63.82 5.49
    5 1 -13 60.15 3.62
    5 -1 -13 59.71 3.6
    5 -1 -12 48.05 2.79
    5 1 -12 37.29 4.65
    5 -1 -12 32.85 4.42
    5 1 -12 40.04 2.55
    5 1 -12 42.52 2.76
    5 -1 -12 42.36 2.76
    5 1 -12 39.15 2.49
    5 1 -11 33.81 2.25
    5 1 -11 29.5 4.19
    5 -1 -11 33.16 4.28
    5 -1 -11 35.63 2.2
    5 1 -11 35.9 2.3
    5 -1 -11 41.52 2.52
    5 -1 -11 36.58 2.44
    5 1 -11 39.49 2.51
    5 1 -11 35.78 2.45
    5 1 -10 31.56 2.1
    5 1 -10 37.14 2.33
    5 -1 -10 35.7 4.02
    5 1 -10 32.34 2.14
    -5 1 10 33.76 2.22
    5 1 -10 30.46 4.04
    5 1 -10 34.26 2.36
    5 -1 -10 33.95 2.32
    5 -1 -10 33.77 2.04
    5 -1 -10 35.27 2.34
    5 1 -9 13.43 1.3
    5 1 -9 12.44 2.59
    5 1 -9 18.72 3.31
    5 -1 -9 12.95 2.96
    5 1 -9 14.27 1.56
    5 1 -9 16.19 1.34
    5 -1 -9 15.75 3.45
    5 -1 -9 13.76 1.52
    5 -1 -9 13.58 2.1
    5 1 -9 16.36 1.58
    5 1 -9 13.71 1.51
    5 -1 -9 15.95 1.24
    -5 1 9 14 1.5
    5 -1 -9 13.18 1.48
    5 1 -8 451.15 23.64
    5 -1 -8 480.92 24.88
    5 -1 -8 469.48 23.57
    5 1 -8 461.81 24.44
    5 -1 -8 453.4 24.18
    -5 1 8 483.22 23.67
    5 1 -8 480.59 23.6
    -5 1 7 72.69 3.71
    5 -1 -7 66.54 4.31
    5 -1 -7 65.35 4.98
    5 1 -7 63.61 4.58
    5 1 -7 69.78 3.59
    5 -1 -7 65.93 3.53
    5 1 -7 62.05 3.66
    5 -1 -7 59.49 4.21
    -5 1 6 15.44 1.32
    5 -1 -6 12.93 1.21
    5 1 -6 13.44 2.34
    5 -1 -6 15.53 1.09
    5 1 -6 13.24 1.14
    5 -1 -6 12.31 2.72
    5 -1 -6 10.41 2.07
    5 1 -6 12.96 1.21
    5 -1 -6 9.07 1.94
    5 -1 -5 105.07 6.3
    5 -1 -5 108.28 6.52
    -5 1 5 108.21 5.99
    5 -1 -5 113.14 5.61
    5 1 -5 104.42 5.61
    5 -1 -4 415.39 21.66
    5 1 -4 437.8 21.42
    5 -1 -4 442.35 21.75
    -5 -1 4 421.82 21.57
    -5 1 4 396.98 21.4
    5 -1 -3 59.37 4.06
    5 1 -3 58.25 3.69
    5 -1 -3 61.49 3.9
    -5 1 3 64.98 4.49
    -5 -1 3 55.11 3.72
    -5 1 3 60.21 3.7
    -5 1 2 8.14 2.69
    -5 -1 2 6.21 1.74
    -5 1 2 5.83 1.84
    5 -1 -2 6.81 1.61
    5 -1 -2 8.67 2.27
    -5 -1 1 115.81 6.31
    5 -1 -1 99.6 6.33
    -5 1 1 109.08 5.77
    -5 1 1 93.29 6.4
    -5 1 0 0.53 1.55
    -5 1 0 2.13 2.54
    -5 1 0 0.52 2.4
    -5 -1 0 -0.84 2.31
    -5 1 -1 19.02 2.16
    -5 1 -1 19.53 2.78
    -5 1 -2 2.47 2.17
    -5 -1 -2 5.68 2.38
    -5 1 -2 2.41 1.93
    -5 -1 -3 384.67 17.65
    -5 1 -3 347.28 17.37
    -5 1 -3 344.62 17.56
    -5 1 -3 318.92 16.96
    -5 1 -3 344.38 17.73
    -5 -1 -3 385.69 17.79
    -5 -1 -3 334.61 17.19
    -5 -1 -4 248.17 12.1
    -5 -1 -4 261.5 12.85
    -5 1 -4 253.52 12.85
    -5 1 -4 250.45 12.59
    -5 -1 -4 240.43 12.08
    -5 1 -4 232.97 12.11
    -5 1 -4 224.18 12.08
    -5 1 -4 241.8 13.08
    -5 -1 -4 257.63 13.1
    -5 -1 -5 53.67 2.97
    -5 1 -5 52.4 4.04
    -5 -1 -5 53.06 2.95
    -5 -1 -5 53.03 3.96
    -5 1 -5 53.03 2.95
    -5 -1 -5 53.82 2.99
    -5 1 -5 59.57 4.47
    -5 -1 -5 52.79 4.43
    -5 -1 -6 114.26 5.94
    -5 1 -6 110.57 5.87
    -5 1 -6 109.63 5.8
    -5 1 -6 117.04 5.9
    -5 1 -6 114.66 5.87
    -5 1 -6 122.28 6.99
    -5 -1 -6 104.34 5.84
    -5 1 -6 113.13 5.82
    -5 -1 -6 109.05 5.85
    -5 1 -6 113.03 5.86
    -5 1 -6 117.51 5.86
    -5 -1 -6 109.2 5.89
    -5 1 -6 114.31 5.88
    -5 -1 -6 113.89 5.88
    -5 1 -6 110.84 5.86
    -5 1 -6 102.48 7.16
    -5 -1 -6 111.63 7.28
    -5 1 -7 126.86 6.85
    -5 -1 -7 132.85 6.92
    -5 1 -7 127.31 6.75
    -5 1 -7 137.41 6.82
    -5 1 -7 146.05 8.06
    -5 1 -7 126.12 6.82
    -5 -1 -7 132.39 6.73
    -5 -1 -7 128.57 6.8
    -5 1 -7 121.88 6.74
    -5 1 -7 129.82 6.81
    -5 -1 -7 131.18 6.8
    -5 1 -7 134.43 6.86
    -5 -1 -7 135 6.86
    -5 1 -7 128.48 6.81
    -5 1 -7 133.92 6.83
    -5 -1 -7 132.87 6.82
    -5 1 -7 126.06 6.83
    -5 -1 -7 138.21 6.85
    -5 1 -7 122.81 8.37
    -5 -1 -7 131.19 8.47
    -5 1 -8 13.85 1.63
    -5 -1 -8 14.74 1.77
    -5 1 -8 15.15 1.35
    -5 1 -8 14.98 1.64
    -5 -1 -8 13.49 1.52
    -5 1 -8 15.8 1.42
    -5 1 -8 15.67 1.62
    -5 -1 -8 16.51 1.54
    -5 1 -8 15.63 1.56
    -5 1 -8 16.26 1.66
    -5 -1 -8 14.95 1.43
    -5 -1 -8 15.92 1.69
    -5 1 -8 15.42 1.57
    -5 1 -8 16.54 1.53
    -5 -1 -8 13.06 1.53
    -5 -1 -8 16.26 1.68
    -5 1 -8 9.87 3.5
    -5 -1 -8 6.85 3.41
    -5 1 -9 1.54 1.4
    -5 1 -9 1.32 1.45
    -5 -1 -9 -0.74 1.52
    -5 1 -9 0.95 1.09
    -5 1 -9 1.82 1.43
    -5 -1 -9 1.28 1.22
    -5 1 -9 1.47 1.36
    -5 1 -9 0.37 1.21
    -5 -1 -9 1.85 1.22
    -5 1 -9 0.67 1.42
    -5 -1 -9 3.78 1.55
    -5 -1 -9 1.33 1.4
    -5 1 -10 10.39 1.63
    -5 -1 -10 11.77 1.98
    -5 1 -10 10.54 1.91
    -5 -1 -10 11.26 1.55
    -5 1 -10 10.73 1.66
    -5 1 -10 10.67 1.61
    -5 -1 -10 9.54 1.64
    -5 1 -10 11.39 1.79
    -5 -1 -10 11.57 1.86
    -5 -1 -10 13.73 1.74
    -5 1 -10 14.18 1.83
    -5 -1 -11 4.82 1.93
    -5 1 -11 5.38 1.77
    -5 -1 -11 4.73 1.35
    -5 1 -11 4.14 1.44
    -5 1 -11 6.24 1.45
    -5 1 -11 4.89 1.59
    -5 -1 -11 8.1 1.87
    -5 -1 -11 5.84 1.69
    -5 1 -11 5.82 1.78
    -5 1 -12 114.02 6.46
    -5 1 -12 120.92 6.5
    -5 1 -12 124.2 6.39
    -5 -1 -12 117.6 6.6
    -5 -1 -12 118.98 6.33
    -5 1 -12 122.59 6.53
    -5 -1 -12 124.73 6.55
    -5 -1 -12 123.32 6.48
    -5 1 -12 117.15 6.36
    -5 1 -13 0.4 1.33
    -5 -1 -13 0.93 1.68
    -5 -1 -13 -2.12 1.56
    -5 1 -13 -0.71 1.44
    -5 1 -13 1.41 1.56
    -5 -1 -13 1.63 1.61
    -5 -1 -13 0.84 1.4
    -5 1 -13 0.74 1.43
    -5 1 -14 -0.98 1.18
    -5 1 -14 -0.1 1.12
    -5 -1 -14 -0.37 1.31
    -5 -1 -14 -0.96 1.41
    -5 1 -14 -0.2 1.38
    -5 -1 -14 0.63 1.43
    -5 1 -14 -0.73 1.34
    -5 -1 -15 3.82 0.92
    -5 -1 -15 1.77 1.16
    -5 -1 -15 4.11 1.18
    -5 1 -15 4.62 1.06
    -5 1 -15 4.06 1.15
    -5 1 -16 0.11 0.74
    -5 -1 -16 0.18 0.71
    -5 -1 -16 -0.06 0.72
    5 -2 -17 4.11 1.03
    5 -2 -17 2.96 0.84
    5 2 -17 2.31 0.9
    5 -2 -16 -0.37 1.35
    5 -2 -16 2.12 1.2
    5 2 -16 1.4 1.19
    5 2 -15 0.09 1.23
    5 -2 -15 -0.39 1.58
    5 2 -15 -1.45 0.87
    5 -2 -15 0.14 1.01
    5 2 -15 -0.68 0.98
    5 -2 -15 -0.79 1.43
    5 2 -15 -0.04 1.47
    5 -2 -14 2.13 1.25
    5 2 -14 0.87 1.07
    5 2 -14 4.36 1.5
    5 -2 -14 1.49 1.42
    5 2 -13 53.84 5.85
    5 -2 -13 59.62 5.97
    5 2 -13 80.86 4.55
    5 2 -13 79.89 4.27
    5 -2 -13 79.18 4.38
    5 -2 -13 82.27 4.41
    5 2 -13 85.86 4.43
    5 2 -13 70.91 4.25
    5 2 -12 2.73 1.29
    5 2 -12 2.98 1.25
    5 2 -12 3.76 3.04
    5 2 -12 5.16 1.68
    -5 2 12 3.5 1.4
    5 -2 -12 5.16 1.53
    5 -2 -12 5.16 3.06
    5 2 -12 3.55 1.51
    5 -2 -12 2.73 1.44
    5 2 -11 7.66 1.38
    5 2 -11 6.57 3.35
    5 -2 -11 2.54 2.89
    -5 2 11 6.74 1.45
    5 -2 -11 7.63 3.45
    5 2 -11 8.09 1.32
    5 -2 -11 9.22 1.57
    5 2 -11 9.51 1.57
    5 -2 -11 8.1 1.53
    5 -2 -10 0.15 1.23
    5 2 -10 -0.35 1.13
    5 2 -10 0.77 1.15
    5 2 -10 2.57 2.86
    5 -2 -10 0.42 3.01
    5 2 -10 2.58 1.39
    5 -2 -10 2.09 3.04
    -5 2 10 -0.59 1.41
    5 2 -10 0.76 1.27
    5 -2 -10 0.07 1.34
    5 -2 -9 27.16 1.69
    5 2 -9 27.2 1.91
    5 2 -9 28.31 3.27
    5 2 -9 28.77 1.99
    5 2 -9 27.39 3.58
    5 -2 -9 20.15 3.51
    5 -2 -9 28.25 3.81
    5 2 -9 26.27 1.89
    -5 2 9 29.12 2.1
    5 -2 -9 27.75 2.01
    5 2 -9 28.75 1.95
    5 -2 -9 23.91 1.87
    5 2 -8 3.86 2.7
    5 -2 -8 0.69 2.6
    5 2 -8 0.89 1.05
    5 -2 -8 1.61 2.78
    5 -2 -8 1.42 1.98
    5 -2 -8 0.95 1.1
    -5 2 8 0.89 1.23
    5 -2 -8 0.36 0.72
    5 2 -8 -0.98 2.25
    5 2 -8 0.8 1.03
    -5 -2 8 -0.71 0.82
    -5 2 7 50.8 3.78
    5 -2 -7 52.69 3.93
    5 2 -7 54.53 2.99
    5 -2 -7 51.17 4.27
    5 -2 -7 52.03 2.86
    5 2 -7 46.51 4.1
    -5 2 7 57.2 3.11
    5 2 -7 52.07 3.01
    -5 2 6 17.43 1.56
    -5 2 6 16.67 2.41
    5 -2 -6 23.28 2.78
    5 -2 -6 14.27 2.46
    5 -2 -6 17.6 1.84
    5 2 -6 17.72 2.55
    5 -2 -6 16.18 1.36
    5 2 -6 15.24 1.39
    -5 2 6 17.37 1.36
    5 -2 -5 128.06 7.46
    5 -2 -5 129.59 7.49
    5 2 -5 132.95 6.64
    -5 2 5 134.15 6.76
    -5 2 5 123.36 7.29
    5 -2 -5 129.43 6.65
    5 2 -5 125.19 6.67
    5 2 -5 124.53 7.48
    5 -2 -4 33.19 3.28
    5 -2 -4 38.5 3.01
    5 2 -4 37.93 2.08
    -5 2 4 33.44 3.06
    5 -2 -3 189.77 11.09
    5 -2 -3 210.87 10.82
    -5 2 3 222.25 11.62
    -5 2 3 200.85 10.97
    5 -2 -2 61.74 4.27
    5 -2 -2 63.12 3.66
    -5 2 2 59.26 4.79
    -5 2 2 56.84 4.16
    5 -2 -1 38.72 3.43
    5 -2 -1 32.87 2.28
    -5 2 1 36.41 3.23
    -5 -2 1 44.97 3.25
    -5 2 1 39.55 3.36
    -5 2 1 34.28 3.92
    -5 2 0 1.13 2.48
    -5 2 0 3.95 1.84
    -5 2 0 0.23 2.86
    5 -2 0 3.51 2.34
    -5 2 0 3.33 2.34
    -5 -2 0 5.39 2.16
    -5 2 -1 507.22 26.88
    -5 2 -1 504.42 26.98
    -5 -2 -1 576.08 27.03
    -5 2 -2 133.37 7.67
    -5 2 -2 127.73 7.65
    -5 2 -2 130.06 7.16
    -5 -2 -3 403.81 18.03
    -5 2 -3 329.13 17.23
    -5 2 -3 356.75 17.94
    -5 2 -3 330.04 17.47
    -5 2 -3 316.87 17.19
    -5 2 -3 346.09 17.22
    -5 -2 -3 397.54 18.07
    -5 -2 -3 366.88 17.21
    -5 2 -3 334.39 17.93
    -5 -2 -4 29.41 2.9
    -5 2 -4 27.47 1.82
    -5 -2 -4 28.46 1.72
    -5 2 -4 26.36 1.7
    -5 -2 -4 27.68 1.71
    -5 -2 -4 27.92 2.35
    -5 2 -4 27.14 3.18
    -5 -2 -4 26.68 3.22
    -5 2 -4 30.35 3.11
    -5 2 -5 1.44 1
    -5 -2 -5 0.38 2.14
    -5 2 -5 0.12 2.52
    -5 -2 -5 1.69 1.16
    -5 2 -5 1.08 1.1
    -5 -2 -5 0.33 1.45
    -5 2 -5 1.45 1.09
    -5 -2 -5 0.54 0.9
    -5 2 -5 0.1 1.04
    -5 2 -5 1.69 0.91
    -5 -2 -5 -0.25 0.9
    -5 2 -5 0.29 2.59
    -5 -2 -5 1.56 2.48
    -5 2 -6 103.12 5.52
    -5 2 -6 107.51 5.5
    -5 2 -6 109.43 5.45
    -5 2 -6 107.56 5.49
    -5 2 -6 112.19 6.69
    -5 -2 -6 94.71 5.45
    -5 2 -6 104.62 5.49
    -5 2 -6 103.13 5.5
    -5 2 -6 104.31 5.52
    -5 -2 -6 103.25 5.53
    -5 2 -6 108.96 5.5
    -5 -2 -6 103.23 5.5
    -5 -2 -6 109.04 5.51
    -5 2 -6 95.72 6.8
    -5 -2 -6 106.53 7
    -5 2 -6 93.53 5.55
    -5 -2 -6 104.14 5.46
    -5 2 -7 19.99 1.88
    -5 2 -7 19.91 1.57
    -5 2 -7 20.04 1.67
    -5 -2 -7 24.9 1.68
    -5 2 -7 22.69 1.74
    -5 2 -7 21.2 1.64
    -5 2 -7 19.9 3.1
    -5 2 -7 23.91 1.74
    -5 -2 -7 24.88 1.83
    -5 -2 -7 20.3 1.59
    -5 2 -7 21.2 1.72
    -5 2 -7 22.93 1.78
    -5 2 -7 21.31 1.7
    -5 -2 -7 20.76 1.71
    -5 -2 -7 22.1 1.73
    -5 2 -7 19.1 3.58
    -5 -2 -7 15.65 3.47
    -5 2 -7 22.05 1.77
    -5 -2 -8 25.3 1.89
    -5 2 -8 24.26 2.18
    -5 2 -8 25.58 1.84
    -5 2 -8 26.77 3.45
    -5 2 -8 27.59 2.01
    -5 2 -8 24.22 1.95
    -5 2 -8 26.48 2.07
    -5 -2 -8 26.09 2
    -5 2 -8 23.97 2
    -5 2 -8 27.37 1.96
    -5 -2 -8 25.5 1.96
    -5 2 -8 25.13 1.91
    -5 2 -8 28.45 1.95
    -5 2 -9 303.85 15.51
    -5 -2 -9 308.82 15.61
    -5 2 -9 307.04 15.57
    -5 2 -9 294.71 15.45
    -5 -2 -9 310.5 15.46
    -5 -2 -9 314.71 15.52
    -5 -2 -9 299.65 15.54
    -5 2 -9 296.51 15.51
    -5 2 -9 306.38 15.53
    -5 2 -9 300 15.46
    -5 2 -9 310.68 15.53
    -5 2 -9 302.24 15.44
    -5 -2 -10 61.77 3.73
    -5 2 -10 52.41 3.58
    -5 2 -10 57.58 3.35
    -5 -2 -10 64.92 3.52
    -5 2 -10 53.78 3.48
    -5 -2 -10 55.03 3.36
    -5 2 -10 55.22 3.39
    -5 2 -10 54.7 3.54
    -5 -2 -10 59.57 3.54
    -5 2 -10 63.32 3.53
    -5 -2 -11 7.15 1.81
    -5 -2 -11 13.18 2
    -5 2 -11 11.76 1.78
    -5 -2 -11 10.03 1.72
    -5 -2 -11 8.03 1.37
    -5 2 -11 7.63 1.49
    -5 2 -11 9.15 1.55
    -5 2 -11 11.75 1.8
    -5 2 -11 9.26 1.69
    -5 -2 -12 43.84 3.23
    -5 2 -12 48.49 3.03
    -5 2 -12 49.56 2.94
    -5 2 -12 49.89 2.92
    -5 2 -12 44.97 3.08
    -5 -2 -12 41.8 3.13
    -5 2 -12 50.84 3.13
    -5 -2 -13 57.65 3.54
    -5 2 -13 56.66 3.34
    -5 2 -13 54.25 3.21
    -5 2 -13 52.82 3.41
    -5 -2 -13 57.59 3.49
    -5 2 -13 60.66 3.46
    -5 2 -13 62.01 3.33
    -5 2 -14 0.51 1.01
    -5 -2 -14 -0.28 1.26
    -5 2 -14 1.41 1.25
    -5 -2 -14 1.07 1.31
    -5 -2 -14 1.56 1.52
    -5 -2 -15 18.7 1.56
    -5 -2 -15 16.31 1.31
    -5 2 -15 17.54 1.43
    -5 -2 -15 18.61 1.4
    -5 -2 -16 4.19 0.73
    5 -3 -16 24.14 1.8
    5 3 -16 20.5 1.43
    5 3 -16 23.83 1.61
    5 -3 -16 23.11 1.58
    5 3 -16 20.78 1.38
    5 -3 -15 12.76 1.71
    5 3 -15 11.4 1.16
    5 -3 -15 11.69 1.19
    5 3 -15 10.88 1.46
    5 -3 -15 12.03 1.44
    5 3 -15 11.02 1.29
    5 3 -14 11.11 1.38
    5 -3 -14 10.04 1.81
    5 3 -14 11.64 1.32
    5 -3 -14 9.7 1.39
    -5 3 14 10.11 1.41
    5 3 -13 -0.98 1.29
    5 3 -13 0.75 1.62
    5 3 -13 1.66 1.25
    -5 3 13 2.13 1.35
    5 -3 -13 0.43 1.33
    5 3 -13 2.03 1.35
    5 -3 -13 -0.22 1.38
    5 3 -12 57.68 3.39
    5 3 -12 52.27 5.13
    5 -3 -12 40.97 4.81
    5 -3 -12 56.72 5.33
    5 3 -12 57.92 3.33
    5 3 -12 56.76 3.37
    -5 3 12 56.28 3.54
    5 -3 -12 56.62 3.33
    5 -3 -12 57.89 3.37
    5 3 -11 134.11 7.13
    5 -3 -11 137.31 7.08
    5 3 -11 122.88 8.57
    5 -3 -11 121.39 8.55
    5 -3 -11 131.3 8.87
    5 3 -11 144.32 7.11
    5 3 -11 130.67 7.06
    -5 3 11 135.73 7.25
    5 -3 -11 131.88 7.12
    5 3 -10 22.64 1.94
    5 -3 -10 25.65 1.98
    5 3 -10 21.74 2.05
    5 3 -10 23.81 3.57
    5 -3 -10 21.3 3.44
    5 -3 -10 22.55 3.68
    -5 3 10 20.97 2.2
    5 3 -10 21 1.87
    5 -3 -10 25.83 1.89
    -5 -3 10 23.07 1.64
    5 3 -10 25.99 1.87
    5 3 -9 24.25 1.96
    5 3 -9 21.76 3.32
    5 -3 -9 19.35 3.38
    5 -3 -9 25.36 3.42
    5 -3 -9 23.33 3.12
    -5 3 9 24.09 2.14
    5 -3 -9 23.52 1.76
    5 3 -9 23.63 3.3
    5 -3 -9 24.15 1.91
    5 3 -9 24.6 1.82
    5 3 -9 22.58 1.76
    -5 -3 9 24.86 1.67
    5 3 -8 3.92 2.51
    5 -3 -8 0.99 2.69
    5 3 -8 1.74 2.42
    5 -3 -8 1.73 2.61
    5 -3 -8 0.71 1.11
    5 3 -8 1.26 1.1
    5 -3 -8 -0.16 2.24
    -5 3 8 2.78 1.37
    -5 3 8 2.54 2.28
    -5 -3 8 0.91 0.92
    5 3 -8 2.18 1.09
    5 -3 -8 1.8 1.06
    5 -3 -7 139.19 8.73
    5 -3 -7 153.15 8.78
    5 3 -7 152.36 7.7
    -5 3 7 155.06 7.81
    -5 3 7 137.27 8.59
    5 3 -7 156.92 7.66
    -5 -3 7 139.14 7.63
    5 -3 -6 2.82 2.08
    5 3 -6 0.63 0.82
    5 -3 -6 -0.41 2.29
    -5 3 6 2.02 1.32
    -5 3 6 1.96 2.26
    5 -3 -6 2.15 0.94
    -5 -3 6 0.78 0.85
    5 3 -5 112.29 7.02
    5 -3 -5 119.1 7.22
    5 -3 -5 126.25 7.03
    5 3 -5 120.33 6.12
    -5 3 5 113.07 7.13
    5 -3 -5 118.34 6.15
    5 3 -4 26.92 2.85
    5 -3 -4 30.42 2.69
    5 3 -4 29.15 1.74
    -5 3 4 29.68 2.05
    5 -3 -4 27.19 3.24
    -5 3 4 23.41 3.15
    5 -3 -4 29.86 1.81
    5 -3 -3 22.11 3.2
    5 -3 -3 24.8 2.32
    -5 3 3 26.27 1.87
    -5 3 3 23.27 3.03
    5 -3 -3 27.88 1.64
    -5 3 3 27.96 1.83
    5 -3 -2 60.78 3.76
    5 -3 -2 70.2 4.6
    -5 3 2 55.59 4.54
    -5 3 2 63.39 3.49
    -5 -3 2 69.55 4.3
    5 -3 -1 540.77 28.53
    -5 3 1 580.62 28.42
    -5 3 1 523.9 29.14
    -5 -3 1 595.04 28.94
    -5 3 1 580.55 28.97
    -5 3 0 10.44 2.86
    -5 3 0 8.17 1.09
    -5 3 0 8.56 3.5
    -5 3 0 10.75 2.21
    -5 -3 0 9.69 2.12
    -5 3 0 7.82 1.22
    -5 3 -1 24.71 1.73
    -5 3 -1 24.21 1.65
    -5 3 -1 27.99 3.49
    -5 3 -1 28.39 2.86
    -5 3 -1 25.26 3.86
    5 -3 1 29.3 3.4
    -5 -3 -1 27.19 2.54
    -5 3 -1 24.07 2.56
    5 -3 2 117.4 7.24
    -5 3 -2 115.85 6.16
    -5 3 -2 124.43 7.1
    -5 3 -2 120.28 6.16
    -5 3 -2 122.58 6.19
    -5 3 -2 111.51 6.86
    -5 -3 -2 118.14 6.86
    5 -3 3 51.47 4.18
    -5 -3 -3 50.46 2.71
    -5 3 -3 56.35 4.11
    -5 3 -3 51.84 2.85
    -5 3 -3 46.85 2.71
    -5 3 -3 51.11 3.85
    -5 -3 -3 57.76 3.89
    -5 3 -4 204.94 10.6
    -5 3 -4 204.04 10.52
    -5 -3 -4 213.91 11.51
    5 -3 4 222.13 11.65
    -5 -3 -4 206 10.51
    -5 3 -4 223.36 11.58
    -5 3 -4 199.62 10.5
    -5 3 -4 207.81 11.49
    -5 3 -4 212.52 10.56
    -5 3 -4 213.11 10.55
    -5 -3 -4 206.76 11.19
    -5 -3 -4 212.17 11.47
    -5 -3 -5 2.12 1.71
    -5 -3 -5 0.57 1.21
    -5 3 -5 2.13 1.3
    -5 3 -5 1.26 0.89
    -5 3 -5 1.08 0.9
    -5 3 -5 1.54 2.51
    -5 3 -5 1.49 1.03
    -5 -3 -5 1.22 0.81
    -5 3 -5 0.15 2.42
    -5 3 -5 0.66 0.94
    -5 -3 -5 0.64 1.04
    -5 -3 -5 0.7 0.98
    5 -3 5 0.43 2.25
    -5 3 -5 1.55 0.96
    -5 -3 -5 1.44 0.98
    -5 -3 -5 1.33 2.4
    -5 -3 -5 -1 2.24
    -5 -3 -5 1.43 1.79
    -5 3 -5 2.28 0.98
    -5 -3 -6 32.95 2.13
    -5 3 -6 29.32 2.18
    -5 -3 -6 28.4 1.98
    -5 3 -6 30.22 1.9
    5 -3 6 27.98 3.02
    -5 3 -6 32.52 2.03
    -5 3 -6 27.27 1.91
    -5 -3 -6 29.62 1.95
    -5 3 -6 26.65 1.96
    -5 -3 -6 27.66 1.95
    -5 3 -6 30.1 1.99
    -5 -3 -6 33.71 1.89
    -5 3 -6 26.11 1.98
    -5 -3 -6 28.78 2.74
    -5 3 -6 26.11 3.33
    -5 3 -6 28.69 1.92
    -5 3 -6 27.79 1.93
    -5 -3 -6 28.91 1.93
    -5 3 -6 20.82 3.42
    -5 -3 -6 28.28 3.59
    -5 3 -6 27.95 2.04
    -5 -3 -6 28.98 2.64
    -5 -3 -7 85.49 4.55
    -5 -3 -7 87.64 4.68
    -5 3 -7 79.65 4.62
    -5 -3 -7 72.15 4.48
    -5 3 -7 84.05 4.59
    -5 3 -7 84.63 4.49
    5 -3 7 73.33 5.45
    -5 3 -7 92.53 6
    -5 -3 -7 85.65 4.48
    -5 3 -7 81.84 4.51
    -5 3 -7 83.42 4.54
    -5 3 -7 87.73 4.54
    -5 3 -7 88.17 4.55
    -5 3 -7 82.16 4.54
    -5 3 -7 81.4 4.51
    -5 -3 -7 82.52 4.51
    -5 3 -7 74.96 6.05
    -5 -3 -7 83.23 6.16
    -5 -3 -7 85.21 4.93
    -5 -3 -8 15.44 1.92
    -5 3 -8 18.35 1.9
    -5 3 -8 16.61 1.62
    -5 -3 -8 18.97 1.75
    -5 -3 -8 17.69 2.21
    -5 3 -8 16.33 1.65
    -5 3 -8 17.61 3.27
    -5 3 -8 16.25 1.66
    -5 -3 -8 18.94 1.57
    -5 3 -8 15.45 1.82
    -5 3 -8 17.08 1.69
    -5 3 -8 18.73 1.66
    -5 3 -8 16.5 1.66
    -5 3 -8 17.73 1.71
    -5 -3 -9 9.04 1.96
    -5 3 -9 11.18 1.86
    -5 3 -9 11.01 1.46
    -5 3 -9 13.05 3.22
    -5 -3 -9 11.34 1.42
    -5 3 -9 13.65 1.55
    -5 3 -9 10.03 1.57
    -5 3 -9 9.01 1.74
    -5 -3 -9 12.33 1.61
    -5 3 -9 10.62 1.45
    -5 3 -9 11.01 1.67
    -5 3 -10 36.26 2.63
    -5 3 -10 38.83 2.79
    -5 3 -10 38 2.55
    -5 3 -10 39.41 2.49
    -5 -3 -10 38.87 2.46
    -5 3 -10 33.66 2.55
    -5 -3 -10 36.08 2.63
    -5 3 -10 41.32 2.67
    -5 3 -11 3.94 1.61
    -5 3 -11 5.84 1.46
    -5 -3 -11 4.03 1.19
    -5 3 -11 2.93 1.51
    -5 -3 -11 4.78 1.57
    -5 3 -11 4.39 1.55
    -5 3 -11 2.85 1.51
    -5 3 -12 -0.82 1.39
    -5 3 -12 2.45 1.44
    -5 3 -12 1.04 1.26
    -5 -3 -12 -0.3 1.45
    -5 3 -12 1.89 1.51
    -5 3 -12 0.69 1.42
    -5 3 -13 0.92 1.16
    -5 3 -13 1.33 1.03
    -5 3 -13 3.6 1.28
    -5 -3 -13 2.84 1.3
    -5 3 -13 2 1.42
    -5 3 -13 1.11 1.23
    -5 -3 -14 6.34 1.5
    -5 -3 -14 4.62 1.15
    -5 3 -14 7.57 1.11
    -5 3 -14 3.77 1.23
    -5 3 -14 5.34 1.11
    -5 -3 -15 39.81 2.42
    -5 -3 -15 40.14 2.25
    -5 -3 -15 36.46 2.21
    -5 3 -15 44.67 2.32
    -5 3 -15 39.8 2.24
    5 -4 -16 17.41 1.48
    5 4 -16 17.44 1.29
    5 -4 -16 21.7 1.62
    5 -4 -15 -1.55 1.36
    5 4 -15 1.21 0.86
    5 -4 -15 0.53 1.84
    5 -4 -15 -0.11 0.83
    5 -4 -15 0.31 0.95
    5 -4 -14 68.04 4.04
    5 4 -14 69.83 3.96
    5 4 -14 64.44 3.79
    -5 4 14 70.03 3.93
    5 -4 -14 67.25 3.81
    5 -4 -14 71.59 3.81
    5 4 -14 68.05 3.82
    5 4 -14 72.01 3.88
    5 4 -13 -0.21 1.39
    5 4 -13 0.19 1.19
    -5 4 13 -0.47 1.56
    5 -4 -13 -0.81 1.22
    5 4 -12 6.47 1.62
    5 4 -12 7.17 1.45
    5 -4 -12 8.85 2.96
    -5 4 12 9.36 1.81
    5 -4 -12 8.43 1.52
    5 4 -12 8.99 1.39
    5 -4 -12 7.17 1.36
    5 4 -11 55.35 3.37
    5 4 -11 54.55 3.35
    5 -4 -11 52.29 5.08
    5 4 -11 51.62 3.26
    -5 -4 11 53.82 3.06
    5 -4 -11 55.11 3.27
    5 4 -11 58.38 3.17
    5 -4 -11 51.55 3.18
    -5 4 11 51.57 3.52
    5 4 -10 285.38 14.97
    5 -4 -10 284.13 16.31
    -5 4 10 293.31 15.08
    5 -4 -10 285.25 14.85
    5 -4 -10 305.69 14.93
    5 4 -10 305.72 14.98
    -5 -4 10 288.63 14.85
    5 -4 -9 2.52 2.72
    5 -4 -9 0.93 2.35
    5 -4 -9 -2.52 2.95
    5 4 -9 0.81 1.34
    5 4 -9 0.22 1.23
    -5 4 9 -0.55 1.58
    -5 4 9 1.09 2.68
    5 -4 -9 1.34 1.32
    5 -4 -9 1 1.08
    -5 -4 9 0.6 1.05
    5 4 -8 8.79 1.26
    5 -4 -8 9.03 2.73
    5 4 -8 3.64 2.28
    5 -4 -8 3.35 2.36
    5 -4 -8 4.2 2.63
    -5 4 8 5.49 1.72
    5 -4 -8 7.5 1.15
    -5 4 8 9.03 2.87
    5 -4 -8 7.03 1.39
    5 -4 -8 7.61 1.21
    5 4 -8 7.16 1.3
    -5 -4 8 8 1.15
    5 -4 -7 37.76 3.95
    5 -4 -7 39.05 3.73
    5 4 -7 39.95 3.6
    5 -4 -7 39.81 3.59
    5 4 -7 40.3 2.46
    5 4 -7 43.39 2.42
    -5 4 7 39.42 4.06
    5 4 -7 38.87 3.86
    -5 -4 7 39.07 2.42
    5 4 -6 2.21 1.07
    -5 4 6 4.66 1.4
    5 4 -6 4.91 2.35
    5 -4 -6 2.76 2.61
    5 4 -6 4.92 0.99
    -5 4 6 4.21 2.65
    5 -4 -6 5.42 2.27
    5 4 -5 12.35 1.07
    -5 4 5 10.97 1.51
    5 -4 -5 10.22 1.15
    -5 4 5 13.83 3.9
    5 4 -5 10.62 2.29
    -5 4 5 9.87 1.45
    5 -4 -5 12.12 2.84
    -5 4 5 11.28 3.06
    -5 -4 5 9.97 1.88
    5 -4 -5 13.34 2.24
    -5 4 4 2.38 1.22
    5 -4 -4 1.88 0.92
    -5 4 4 2.09 3.5
    -5 4 4 0.29 2.67
    5 4 -4 3.59 2.1
    -5 -4 4 3.06 1.67
    -5 4 4 0.44 1.19
    5 4 -4 0.95 0.72
    5 -4 -4 -1.89 2.49
    5 -4 -4 -0.19 1.76
    -5 4 3 61.21 5.5
    -5 4 3 62.23 3.39
    5 -4 -3 60.64 3.82
    -5 4 3 60.7 4.78
    5 -4 -3 58.19 3.24
    5 4 -3 55.13 4.02
    5 -4 -3 60.05 4.67
    -5 -4 3 57.27 4.01
    5 4 -3 60.06 3.15
    5 -4 -2 487.13 24.74
    -5 4 2 473.73 25.38
    -5 4 2 506.85 25.8
    5 -4 -2 486.73 24.39
    -5 4 2 483.08 24.46
    -5 4 2 492.85 24.97
    -5 -4 2 495.36 24.93
    -5 4 2 483.58 24.46
    5 -4 -1 126.41 7.96
    -5 4 1 131.76 6.87
    -5 4 1 129.27 8.55
    -5 4 1 130.31 6.85
    -5 4 1 128.26 8.11
    5 -4 -1 134.41 6.76
    -5 4 1 131.21 7.38
    -5 -4 1 134.94 7.35
    -5 4 0 15.84 3.58
    -5 4 0 12.16 1.24
    -5 4 0 10.56 1.35
    -5 4 0 10.09 3.24
    5 -4 0 13.73 1.05
    -5 4 0 10.4 1.17
    5 -4 0 15.83 2.86
    -5 4 0 10.2 1.83
    -5 -4 0 13.21 1.92
    5 -4 1 52.13 4.25
    -5 4 -1 48.99 2.95
    -5 4 -1 55.69 4.14
    -5 4 -1 49.17 4.9
    -5 4 -1 45.68 4.67
    5 -4 1 51.73 2.76
    -5 4 -1 54.28 2.9
    -5 4 -1 47.75 3.52
    -5 -4 -1 45.92 3.43
    -5 -4 -1 56.04 4.02
    -5 4 -2 10.52 1.24
    -5 -4 -2 11.16 2.3
    -5 4 -2 12.57 2.69
    -5 4 -2 9.49 1.22
    5 -4 2 9.11 2.7
    -5 4 -2 8.08 1.94
    -5 -4 -2 8.01 1.89
    -5 -4 -3 91.04 5.19
    -5 4 -3 95.92 5.14
    5 -4 3 108.26 6.44
    -5 4 -3 100.26 5.1
    -5 4 -3 115.03 6.48
    -5 -4 -3 96.47 6.17
    -5 4 -3 95.47 5.17
    -5 4 -3 100.05 5.14
    -5 4 -3 83.87 5.86
    -5 -4 -3 91.12 6
    -5 -4 -3 106.13 5.53
    -5 4 -4 47.12 2.82
    -5 4 -4 45.78 2.74
    -5 -4 -4 47.99 2.77
    5 -4 4 46.68 4
    -5 4 -4 45.14 2.64
    -5 -4 -4 47.48 2.76
    -5 -4 -4 48.34 3.95
    -5 4 -4 46.29 2.62
    -5 4 -4 43.77 2.72
    -5 -4 -4 50.57 3.7
    -5 4 -4 44.24 2.77
    -5 4 -4 37.16 3.68
    -5 -4 -4 50.18 3.85
    -5 4 -4 50.65 4.17
    -5 -4 -4 46.96 3.27
    -5 -4 -5 39.98 2.4
    -5 4 -5 34.88 2.43
    -5 4 -5 35.63 3.73
    -5 -4 -5 36.62 2.36
    5 -4 5 36.4 3.43
    -5 4 -5 34.97 2.26
    -5 4 -5 36.34 2.17
    -5 -4 -5 26.04 3.36
    -5 4 -5 33.2 2.17
    -5 4 -5 37.93 2.29
    -5 -4 -5 33.07 2.13
    -5 -4 -5 39.51 3.31
    -5 4 -5 29.41 3.4
    -5 -4 -5 43.7 2.93
    -5 -4 -6 123.18 6.63
    -5 4 -6 126.55 6.66
    -5 4 -6 125.74 6.61
    -5 -4 -6 129.35 6.6
    -5 4 -6 124.51 6.53
    5 -4 6 124.1 7.53
    -5 -4 -6 120.03 6.51
    -5 4 -6 122.13 6.51
    -5 4 -6 124.52 6.56
    -5 4 -6 149.05 8.1
    -5 4 -6 136.1 6.58
    -5 4 -6 124.82 6.53
    -5 -4 -6 116.35 6.49
    -5 -4 -6 121.29 7.44
    -5 -4 -6 132.15 6.99
    -5 -4 -7 26.5 1.84
    -5 -4 -7 25.09 2.07
    -5 4 -7 26.12 2.16
    -5 4 -7 20.94 3.45
    -5 -4 -7 26.52 1.97
    -5 4 -7 22.31 1.83
    -5 4 -7 24.18 2.1
    -5 -4 -7 24.34 1.82
    -5 4 -7 22.63 1.84
    -5 -4 -7 23.48 2.85
    -5 4 -7 27.2 1.89
    -5 4 -7 23.02 1.88
    -5 4 -7 26.61 1.92
    -5 4 -7 24.6 1.87
    -5 -4 -7 26.82 2.83
    -5 -4 -8 6.97 1.29
    -5 -4 -8 6.11 1.76
    -5 4 -8 7.52 1.89
    -5 4 -8 5 1.37
    -5 4 -8 5.2 1.3
    -5 4 -8 6.58 1.79
    -5 4 -8 4.9 2.97
    -5 -4 -8 7.54 1.31
    -5 4 -8 4.98 1.4
    -5 4 -8 7.95 1.42
    -5 -4 -8 6.27 1.38
    -5 4 -8 4.9 1.38
    -5 -4 -8 7.42 2.37
    -5 -4 -9 33.29 2.71
    -5 4 -9 37.16 2.57
    -5 4 -9 34.55 2.36
    -5 4 -9 34.9 2.53
    -5 4 -9 34.92 2.38
    -5 4 -9 30.53 2.29
    -5 -4 -9 28.49 2.32
    -5 4 -9 34.77 2.34
    -5 4 -9 37.18 2.37
    -5 -4 -9 32.52 2.28
    -5 -4 -9 36.8 3.15
    -5 4 -10 113.86 5.9
    -5 -4 -10 109.14 5.73
    -5 4 -10 115.6 5.83
    -5 4 -10 105.73 5.87
    -5 4 -10 116.38 5.83
    -5 4 -10 95.8 5.77
    -5 -4 -10 106.75 5.82
    -5 4 -10 101.21 5.75
    -5 4 -10 114.79 5.85
    -5 -4 -10 110.31 6.04
    -5 -4 -10 99.62 6.2
    -5 -4 -11 0.33 1.85
    -5 4 -11 0.85 1.48
    -5 4 -11 -1.39 1.48
    -5 4 -11 -2.01 1.31
    -5 -4 -11 0.04 1.31
    -5 4 -11 0.37 1.46
    -5 4 -11 -0.22 1.45
    -5 -4 -12 14.61 1.91
    -5 4 -12 10.92 1.48
    -5 4 -12 12.5 1.46
    -5 4 -12 12.97 1.52
    -5 4 -12 9.62 1.36
    -5 -4 -12 11.61 1.41
    -5 4 -12 10.14 1.56
    -5 -4 -13 -1.51 1.55
    -5 -4 -13 1.03 1.04
    -5 4 -13 1.22 1.11
    -5 4 -13 0.49 1.21
    -5 -4 -14 14.73 1.6
    -5 4 -14 17.34 1.3
    -5 4 -14 16.01 1.42
    -5 -4 -15 1.16 0.89
    -5 4 -15 1.95 0.75
    5 5 -16 9.11 0.85
    5 -5 -15 4.51 1.08
    5 -5 -15 3.59 1.64
    5 -5 -15 4.59 0.73
    5 5 -15 1.66 1.02
    5 -5 -14 18.73 1.7
    -5 5 14 19.12 1.71
    5 5 -14 17.33 1.44
    5 -5 -14 16.99 1.45
    5 5 -14 19.45 1.63
    5 5 -13 4.74 1.44
    5 -5 -13 2.89 1.5
    5 5 -13 4.89 1.22
    -5 5 13 4.73 1.62
    5 -5 -13 5.17 2.55
    5 -5 -13 4.78 1.22
    5 5 -12 62.89 3.63
    5 -5 -12 58.54 3.6
    5 5 -12 61.27 3.65
    -5 5 12 63.24 3.76
    -5 -5 12 59.22 3.32
    5 -5 -12 57.12 3.49
    5 5 -11 -1.36 1.56
    5 5 -11 -1.54 1.6
    5 -5 -11 -5.1 2.85
    5 -5 -11 -1.32 1.43
    5 5 -11 0.94 1.37
    -5 5 11 -0.45 1.87
    -5 -5 11 -0.76 1.12
    5 5 -10 64.81 3.87
    -5 5 10 61.45 3.74
    -5 -5 10 62.42 3.69
    5 -5 -10 61.09 5.24
    5 5 -10 68.57 3.91
    5 5 -10 70.87 3.75
    -5 5 10 62.36 4.09
    5 -5 -10 67.79 3.77
    5 -5 -9 0.2 2.8
    5 -5 -9 2.61 2.83
    5 5 -9 -0.35 1.44
    5 5 -9 2.08 1.27
    -5 5 9 1.27 2.91
    5 -5 -9 0.4 1.39
    5 -5 -9 1.66 1.22
    -5 -5 9 1.1 1.22
    5 -5 -8 49.12 4.51
    5 -5 -8 43.51 2.79
    -5 -5 8 42.18 2.73
    5 -5 -8 52.9 4.36
    5 5 -8 46.48 2.81
    5 -5 -8 47.88 2.86
    5 5 -8 46.4 2.76
    -5 5 8 51.42 4.62
    5 -5 -7 37.41 4.15
    5 5 -7 37.3 2.45
    5 -5 -7 39.25 2.54
    5 5 -7 39.1 2.4
    5 -5 -7 37.49 2.51
    -5 5 7 40.05 2.78
    -5 5 7 35.31 5.23
    -5 5 7 41.59 4.47
    5 5 -7 45.41 3.86
    5 -5 -7 39.02 3.78
    -5 5 6 -4.05 4.04
    5 -5 -6 4.42 2.76
    -5 5 6 -1.2 1.57
    5 -5 -6 1.59 2.03
    -5 5 6 -0.77 2.99
    5 5 -6 -1.41 2.2
    5 -5 -6 1.32 1.29
    -5 -5 6 -1.29 1.8
    5 5 -6 -0.76 1.05
    5 5 -6 -0.82 0.95
    5 5 -5 23.52 1.69
    5 5 -5 22.51 2.96
    -5 5 5 24.87 4.33
    -5 5 5 27.93 2.13
    -5 -5 5 26.97 2.49
    -5 5 5 20.7 3.66
    5 5 -5 24.65 1.65
    5 -5 -5 28.2 3.6
    5 -5 -5 26.9 2.76
    5 -5 -5 23.28 1.77
    5 -5 -4 48.04 3.4
    5 -5 -4 41.81 4.22
    5 5 -4 39.84 2.45
    5 5 -4 47.96 3.61
    -5 -5 4 39.57 3.13
    5 5 -4 44.69 2.43
    -5 5 4 43.12 2.77
    -5 5 4 48.94 5.04
    5 -5 -4 43.59 2.55
    -5 5 4 46.7 4.53
    -5 5 3 7.81 1.48
    5 5 -3 10.58 2.23
    -5 5 3 4.05 3.87
    -5 5 3 10.16 3.26
    5 -5 -3 6.08 1.09
    -5 5 3 6.6 1.3
    5 -5 -3 8 1.66
    -5 -5 3 6.25 1.95
    5 -5 -2 44.81 4.13
    5 5 -2 36.51 3.09
    -5 5 2 41.38 4.76
    -5 5 2 35.11 4.23
    5 -5 -2 40.47 2.22
    -5 -5 2 33.41 2.81
    -5 5 2 40.76 2.34
    -5 -5 2 33.75 2.19
    -5 -5 2 34.47 2.99
    -5 5 2 37.49 2.51
    5 -5 -1 45.82 4.05
    -5 -5 1 45.94 2.66
    -5 5 1 45.87 2.56
    -5 5 1 42.44 2.67
    5 -5 -1 43.84 2.54
    5 5 -1 56.85 3.39
    -5 5 1 41.65 4.52
    -5 5 1 42.81 4.72
    -5 -5 1 45.28 2.51
    -5 -5 1 45.59 3.29
    -5 5 1 42.52 2.74
    -5 5 1 42.09 2.85
    -5 -5 0 42.34 3.48
    -5 -5 0 46.3 2.51
    5 -5 0 45.68 4.03
    -5 5 0 41.19 2.34
    -5 -5 0 42.24 3.14
    -5 5 0 44.99 4.61
    5 -5 0 38.29 2.35
    -5 5 0 40.59 2.48
    5 5 0 40.12 2.97
    -5 5 0 40.66 4.62
    -5 5 0 35.72 2.54
    -5 5 0 39.39 2.66
    -5 5 -1 0.6 1.3
    -5 5 -1 1.68 0.93
    -5 5 -1 0.6 1.25
    -5 -5 -1 2.05 1.15
    -5 5 -1 1.44 0.84
    -5 -5 -1 1.72 2.11
    -5 5 -1 -0.15 2.64
    -5 5 -1 1.02 3.28
    -5 5 -1 1.25 1.12
    -5 5 -1 3.33 3.5
    -5 5 -1 2.59 1.06
    5 -5 1 0.47 2.51
    5 -5 1 1.14 0.88
    -5 -5 -1 0.16 2.02
    -5 5 -2 13.83 2.97
    -5 5 -2 15.33 1.31
    -5 5 -2 15.47 1.49
    -5 5 -2 16.83 1.36
    -5 5 -2 17.31 1.53
    -5 5 -2 15.45 1.48
    5 -5 2 19.16 2.97
    -5 -5 -2 12.97 2.48
    -5 -5 -2 15.92 2.3
    -5 5 -2 16.89 1.63
    -5 5 -3 138.88 6.92
    -5 -5 -3 123.68 6.88
    -5 5 -3 142.76 8.21
    5 -5 3 131.36 7.97
    -5 5 -3 128.79 6.8
    -5 -5 -3 121.2 7.89
    -5 5 -3 132.23 6.83
    -5 5 -3 134.83 6.82
    -5 5 -3 130.61 6.81
    -5 5 -3 133.81 6.88
    -5 5 -3 127.5 6.78
    -5 -5 -4 237.6 12.72
    -5 5 -4 245.41 12.77
    -5 -5 -4 248.02 12.77
    5 -5 4 254.61 13.78
    -5 5 -4 250.1 12.7
    -5 5 -4 257.82 12.71
    -5 5 -4 262.38 12.73
    -5 -5 -4 253.75 13.74
    -5 5 -4 250.26 12.69
    -5 5 -4 279.1 14.08
    -5 -5 -4 231.86 13.75
    -5 5 -4 241.45 12.75
    -5 -5 -4 251.34 13.12
    -5 -5 -5 102.4 5.63
    -5 5 -5 102.61 5.69
    -5 -5 -5 108.71 5.66
    5 -5 5 97.76 6.55
    -5 5 -5 107.69 5.58
    -5 5 -5 107.26 5.56
    -5 5 -5 94.33 5.51
    -5 5 -5 104.27 6.96
    -5 5 -5 107.53 5.59
    -5 5 -5 112.97 5.61
    -5 -5 -5 104.92 6.69
    -5 -5 -5 107.83 6.15
    -5 5 -6 47.28 3.16
    -5 -5 -6 51.11 2.92
    -5 -5 -6 55.07 3.12
    -5 5 -6 49.91 2.94
    -5 5 -6 47.26 2.84
    -5 5 -6 46.48 4.47
    -5 5 -6 49.74 2.92
    -5 -5 -6 45.42 3.03
    -5 5 -6 47.06 2.9
    -5 5 -6 47.94 2.94
    -5 -5 -6 50.31 4.18
    -5 -5 -6 49.59 3.84
    -5 5 -7 5.15 1.31
    -5 5 -7 1.96 1.68
    -5 5 -7 4.56 1.37
    -5 5 -7 4.33 1.72
    -5 5 -7 6.06 2.97
    -5 -5 -7 3.98 1.52
    -5 5 -7 3.93 1.29
    -5 -5 -7 3.41 1.3
    -5 5 -7 4.46 1.43
    -5 -5 -7 4.03 2.34
    -5 5 -7 3.39 1.13
    -5 -5 -7 3.27 1.55
    -5 5 -7 5.45 1.2
    -5 -5 -7 1.49 2.54
    -5 -5 -8 12 1.78
    -5 5 -8 10.99 1.8
    -5 5 -8 9.59 1.89
    -5 5 -8 9.3 1.52
    -5 -5 -8 12.32 1.42
    -5 5 -8 9.51 1.37
    -5 -5 -8 9.24 1.6
    -5 5 -8 9.75 1.48
    -5 5 -8 11.18 1.43
    -5 -5 -8 8.72 2.76
    -5 5 -9 24.65 2.15
    -5 -5 -9 25.5 2.32
    -5 5 -9 24.92 2.22
    -5 -5 -9 26.54 1.98
    -5 5 -9 25.9 2.25
    -5 -5 -9 25.02 1.89
    -5 5 -9 29.31 2.04
    -5 5 -9 25.26 1.97
    -5 -5 -9 22.49 3.1
    -5 -5 -10 31.77 2.62
    -5 5 -10 37.95 2.46
    -5 5 -10 34.11 2.43
    -5 -5 -10 32.37 2.14
    -5 5 -10 39.08 2.51
    -5 5 -10 30.7 2.19
    -5 5 -10 32.3 2.32
    -5 -5 -10 29.03 3.22
    -5 -5 -11 5.28 1.76
    -5 5 -11 7.04 1.48
    -5 5 -11 6.56 1.37
    -5 -5 -11 5.32 2.17
    -5 5 -12 11.52 1.4
    -5 5 -12 10.43 1.39
    -5 -5 -13 0.27 1.28
    -5 5 -13 1.98 1.01
    -5 5 -13 2.75 1.05
    -5 -5 -14 10.46 1.12
    -5 5 -14 11.31 1.04
    -5 5 -14 11.04 1.01
    5 6 -15 3.89 0.86
    5 -6 -15 2.18 1.34
    5 -6 -14 17.68 1.42
    -5 6 14 19.45 1.63
    5 -6 -14 20.66 2.27
    5 -6 -14 17.97 1.32
    5 -6 -13 130.42 7.42
    5 6 -13 160.29 7.54
    5 6 -13 131.58 7.4
    -5 6 13 151.92 7.6
    5 -6 -13 170.24 8
    5 -6 -13 139.07 7.41
    5 6 -13 153.03 7.53
    5 -6 -12 0.19 1.2
    5 6 -12 2.15 1.43
    5 6 -12 1.3 1.11
    -5 6 12 -1.56 1.66
    5 -6 -12 1.59 1.18
    -5 -6 12 2 0.98
    -5 6 11 -0.69 1.8
    5 -6 -11 -0.41 1.27
    5 6 -11 0.72 1.51
    -5 6 11 -0.45 1.22
    5 -6 -11 0.99 1.31
    5 -6 -11 0.44 2.89
    5 6 -11 -0.25 1.25
    -5 -6 11 1.7 1.15
    5 6 -10 11.37 1.83
    5 6 -10 9.52 1.66
    -5 6 10 11.83 1.55
    5 6 -10 12.47 1.43
    5 -6 -10 8.75 1.42
    5 -6 -10 10.15 1.58
    -5 -6 10 12.33 1.43
    5 6 -9 27.61 2.39
    5 -6 -9 33.89 3.64
    5 6 -9 29.9 2.28
    5 -6 -9 31.51 2.19
    5 6 -9 28.64 2.09
    -5 6 9 27.37 4.96
    -5 6 9 30.62 2.59
    -5 6 9 18.52 3.88
    5 -6 -9 27.29 2.26
    -5 -6 9 31.82 2.15
    5 -6 -8 16.76 3.11
    5 6 -8 18.76 1.79
    5 -6 -8 21.47 1.91
    5 -6 -8 26.31 3.67
    5 6 -8 18.63 1.66
    -5 6 8 22.9 3.79
    -5 6 8 19.01 2.24
    -5 6 8 14.68 4.72
    5 -6 -8 19.51 1.87
    -5 -6 8 19.01 1.82
    -5 6 7 2.31 1.71
    5 -6 -7 3.42 3.07
    -5 6 7 0.9 3.7
    5 -6 -7 1.54 1.48
    5 -6 -7 -0.49 1.35
    5 6 -7 2.07 1.07
    -5 6 7 -0.7 3.56
    5 6 -7 3.13 1.3
    5 -6 -7 2.97 2.36
    5 6 -6 21.65 1.82
    5 -6 -6 19.97 1.95
    5 6 -6 25.36 1.64
    5 -6 -6 21.64 3.71
    -5 6 6 23.74 2.24
    -5 6 6 21.56 4.64
    -5 6 6 21.65 4.02
    -5 -6 6 22.56 2.44
    5 -6 -6 22.29 2.86
    5 -6 -5 56.78 4.86
    5 -6 -5 54.01 4.04
    -5 6 5 47.12 4.99
    5 6 -5 49.97 2.97
    5 -6 -5 52.49 3.2
    5 6 -5 50.99 2.91
    -5 6 5 53.33 3.32
    -5 6 5 57.37 5.76
    5 6 -5 55.5 4.23
    -5 -6 5 53.18 3.56
    -5 6 4 12.33 4.25
    5 -6 -4 9.17 1.31
    -5 6 4 7.07 1.59
    5 6 -4 8.17 1.06
    -5 6 4 11.94 3.73
    5 6 -4 7.49 2.2
    -5 -6 4 8.3 2.18
    5 -6 -4 11.9 2.12
    -5 -6 3 14.02 2.23
    5 -6 -3 19.18 1.59
    -5 6 3 20.49 4.16
    -5 6 3 17.49 1.38
    5 -6 -3 13.68 3.34
    -5 6 3 14.77 3.81
    5 6 -3 14.66 2.33
    -5 6 3 21.23 1.7
    -5 -6 3 18.22 1.53
    -5 6 2 98.58 6.56
    5 -6 -2 93.21 6.11
    -5 -6 2 84.66 4.48
    -5 6 2 81.15 4.41
    -5 6 2 84.41 4.51
    -5 -6 2 87.83 5.37
    -5 6 2 81.95 6.71
    5 6 -2 84.3 5.19
    5 -6 -2 89.5 4.46
    -5 -6 2 77.52 4.98
    -5 -6 2 75 4.42
    -5 -6 2 76.36 4.96
    -5 6 1 45.82 2.78
    5 -6 -1 47.73 4.21
    -5 -6 1 46.39 2.69
    -5 6 1 44.28 2.56
    -5 6 1 45.92 2.69
    -5 6 1 44 5.13
    -5 6 1 45.69 4.79
    -5 -6 1 42.67 2.55
    5 -6 -1 45.04 2.63
    -5 -6 1 43.5 3.49
    -5 -6 1 38.47 3.25
    -5 6 1 42.64 2.71
    -5 -6 1 44.13 3.61
    -5 6 1 43.55 2.95
    -5 6 0 0.96 1.54
    -5 6 0 2.38 3.51
    -5 6 0 2.12 0.92
    -5 6 0 -0.18 1.34
    -5 -6 0 2.85 1.29
    -5 6 0 0.61 0.94
    5 -6 0 2.35 2.58
    -5 6 0 -2.57 3.67
    5 -6 0 2.64 0.94
    -5 6 0 -0.54 1.15
    -5 -6 0 0.14 1.94
    -5 -6 0 -0.09 0.82
    -5 -6 0 1.18 2.18
    5 -6 1 107.43 7.1
    -5 -6 -1 113.93 5.84
    -5 6 -1 115.48 5.72
    -5 6 -1 114.98 7.25
    5 -6 1 105.74 5.7
    -5 6 -1 104.23 5.7
    -5 6 -1 111.33 5.78
    -5 -6 -1 112.47 6.82
    -5 -6 -1 112.04 6.27
    -5 6 -1 103.11 5.9
    -5 6 -1 105.25 5.81
    -5 6 -2 1.64 1.39
    -5 -6 -2 1.77 2.23
    -5 6 -2 1.43 1.05
    -5 6 -2 0.47 1.07
    -5 6 -2 0.89 1.08
    -5 6 -2 0.38 2.9
    5 -6 2 1.89 2.42
    5 -6 2 -0.21 0.97
    -5 6 -2 1.06 1.22
    -5 -6 -2 -0.18 1.3
    -5 -6 -2 1.17 2.27
    -5 6 -3 18.12 1.62
    -5 6 -3 20.26 3.43
    5 -6 3 19.65 2.97
    -5 6 -3 22 1.73
    -5 6 -3 21.34 1.71
    -5 -6 -3 17.77 2.84
    -5 6 -3 21.26 1.67
    -5 6 -4 14.3 1.38
    -5 6 -4 16.12 1.56
    -5 -6 -4 17.28 1.8
    -5 -6 -4 8.54 2.67
    -5 6 -4 12.04 1.73
    -5 6 -4 20.22 3.36
    -5 6 -4 11.91 1.46
    -5 6 -4 13.22 1.6
    -5 6 -4 13.99 1.44
    -5 6 -5 0.44 1.22
    -5 -6 -5 3.64 1.65
    -5 6 -5 2.85 1.29
    -5 6 -5 2.37 1.7
    -5 6 -5 3.18 1.23
    -5 6 -5 1.92 1.34
    -5 6 -5 2.71 3.17
    -5 -6 -5 2.18 2.5
    -5 6 -5 1.52 1.25
    -5 -6 -5 7.76 2.73
    -5 -6 -6 11.73 2.7
    -5 6 -6 11.51 1.46
    -5 -6 -6 11.47 1.53
    -5 6 -6 11.8 1.48
    -5 -6 -6 8.29 1.75
    -5 6 -6 13.35 1.55
    -5 6 -6 11.03 1.37
    -5 6 -6 9.56 1.54
    -5 -6 -6 11.97 2.87
    -5 -6 -7 4.15 1.49
    -5 6 -7 5.12 1.37
    -5 6 -7 3.77 1.46
    -5 -6 -7 3.12 2.48
    -5 6 -7 2.95 1.79
    -5 -6 -7 5.12 1.26
    -5 6 -7 4.58 1.47
    -5 6 -7 3.43 1.21
    -5 6 -7 2.9 1.25
    -5 -6 -7 9.49 2.97
    -5 -6 -7 5.08 1.69
    -5 -6 -8 25.69 2.18
    -5 -6 -8 27.19 2.26
    -5 6 -8 27.81 2.11
    -5 6 -8 27.84 1.98
    -5 6 -8 30.19 2.15
    -5 -6 -8 28.73 1.96
    -5 6 -8 28.3 3.73
    -5 6 -8 25.08 2.08
    -5 -6 -8 23.46 3.41
    -5 -6 -9 154.32 8.11
    -5 -6 -9 148.71 8.08
    -5 6 -9 169.06 8.09
    -5 -6 -9 154.89 7.96
    -5 6 -9 148.21 7.99
    -5 6 -9 152.13 7.98
    -5 -6 -9 151.36 8.7
    -5 -6 -10 8.97 1.57
    -5 6 -10 8.3 1.41
    -5 6 -10 9.38 1.51
    -5 6 -10 7.62 1.21
    -5 6 -10 7.26 1.28
    -5 -6 -10 6.49 2.65
    -5 -6 -11 -0.27 1.31
    -5 6 -11 0.05 1.27
    -5 6 -11 -0.65 1.1
    -5 -6 -11 -1.75 2.15
    -5 -6 -12 12.09 1.43
    -5 6 -12 16.73 1.35
    -5 -6 -12 12.38 1.91
    -5 6 -12 12.27 1.25
    -5 -6 -13 7.11 1.06
    -5 6 -13 7.71 0.92
    5 7 -14 6.79 0.88
    5 -7 -14 5.99 1.52
    5 7 -13 0.66 1.04
    -5 7 13 1.71 1.19
    5 -7 -13 0.62 1.97
    5 -7 -13 1.69 0.77
    5 7 -12 -0.12 1.35
    5 7 -12 1.17 1.23
    5 7 -12 3.31 0.93
    5 -7 -12 2.52 2.46
    -5 -7 12 2.7 0.9
    5 -7 -12 1.61 0.97
    5 7 -11 14.28 1.75
    5 -7 -11 17.57 1.5
    5 7 -11 15.51 1.66
    5 7 -11 12.75 1.36
    -5 7 11 13.54 1.92
    5 -7 -11 11.62 1.34
    -5 -7 11 13.76 1.36
    -5 7 11 14.41 1.5
    5 7 -10 0.55 1.62
    5 7 -10 0.32 1.43
    -5 7 10 0.77 1.38
    5 7 -10 0.12 1.06
    -5 7 10 -1.69 1.85
    5 -7 -10 -1.78 1.31
    5 -7 -10 0.36 2.86
    5 -7 -10 -0.07 1.3
    -5 -7 10 0.79 1.25
    5 7 -9 11.3 1.63
    5 7 -9 11.01 1.74
    -5 7 9 12.21 1.81
    5 7 -9 11.15 1.31
    -5 7 9 14.29 2.05
    5 -7 -9 13.19 3.04
    5 -7 -9 9.07 1.58
    5 -7 -9 10.36 1.6
    -5 -7 9 11.26 1.56
    5 7 -8 5.77 1.73
    5 -7 -8 6.65 2.76
    5 -7 -8 6.08 2.45
    5 7 -8 4.47 1.14
    -5 7 8 6.6 1.93
    -5 7 8 -2.2 3.9
    5 -7 -8 4.02 1.61
    5 -7 -8 4.28 1.49
    -5 7 8 1.51 3.28
    5 7 -8 6.15 1.46
    -5 -7 8 7.05 1.46
    5 -7 -7 33.22 3.9
    5 7 -7 47.89 2.96
    5 -7 -7 43.6 3.15
    5 7 -7 48.08 2.81
    -5 7 7 48.36 5.75
    -5 7 7 50.48 3.34
    5 -7 -7 57.61 4.03
    -5 7 7 56.02 5.34
    5 -7 -7 53 3.05
    5 -7 -7 45.07 4.84
    -5 7 6 33.49 5.11
    5 7 -6 34.63 2.3
    5 -7 -6 42.09 2.63
    5 7 -6 30.74 2.09
    -5 7 6 33.71 2.62
    5 -7 -6 41.33 3.24
    -5 7 6 25.87 4.37
    -5 -7 6 32.5 2.39
    5 -7 -5 156.68 9.32
    5 7 -5 137.24 7.43
    5 -7 -5 156.76 7.62
    -5 7 5 135.52 7.61
    -5 7 5 128.81 9.66
    5 -7 -5 154.93 7.93
    -5 7 5 132.7 9.43
    -5 -7 5 135.38 7.46
    -5 -7 5 153.9 7.9
    5 -7 -4 130.67 7.96
    -5 7 4 113.93 6.04
    -5 7 4 113.21 8.08
    5 7 -4 106.41 5.84
    -5 -7 4 113.58 6.44
    5 -7 -4 112.73 6.3
    -5 7 4 123.7 8.33
    5 -7 -4 115.98 5.97
    -5 -7 4 105.18 5.9
    5 -7 -3 65.33 5.51
    5 -7 -3 67.34 3.76
    -5 7 3 63.89 3.7
    -5 7 3 67.9 6.2
    5 -7 -3 63.97 3.64
    -5 -7 3 63.06 4.24
    -5 7 3 65.9 6.01
    -5 -7 3 59.43 3.6
    -5 -7 2 23.71 1.91
    -5 7 2 26.71 1.69
    5 -7 -2 22.44 2.04
    -5 7 2 23.73 2.14
    -5 7 2 23.93 4.33
    -5 -7 2 18.46 2.74
    5 -7 -2 23.44 1.96
    5 -7 -2 26.09 3.65
    -5 7 2 32.2 4.48
    -5 -7 2 24.89 1.81
    -5 -7 2 19.82 2.8
    -5 7 1 5.7 1.45
    5 -7 -1 2.15 1.34
    -5 7 1 4.61 0.96
    -5 7 1 2.84 1.61
    5 -7 -1 1.68 2.87
    -5 7 1 1.84 3.68
    -5 7 1 3.26 3.7
    5 -7 -1 1.71 1.25
    -5 -7 1 4.74 2.32
    -5 -7 1 3.84 1.06
    -5 -7 1 4.68 1.29
    -5 -7 1 2.59 2.39
    5 -7 0 -0.4 2.71
    -5 7 0 4.01 1.03
    -5 -7 0 4.41 1.48
    -5 -7 0 5 2.16
    -5 7 0 4.26 1.21
    5 -7 0 2.89 1.22
    -5 7 0 -1.55 3.56
    5 -7 0 2.55 1.28
    -5 7 0 5.08 1.31
    -5 7 0 2.7 3.07
    -5 7 0 0.6 1.43
    -5 -7 0 3.21 2.48
    5 -7 1 166.85 9.77
    -5 -7 -1 154.76 8.5
    -5 -7 -1 156.05 8.91
    -5 7 -1 166.04 8.34
    5 -7 1 159.58 8.37
    -5 7 -1 162.75 8.37
    -5 7 -1 172.61 10.08
    5 -7 1 164.05 8.38
    -5 7 -1 160.45 10.4
    -5 7 -1 166.06 8.41
    -5 7 -1 155.79 8.45
    -5 -7 -1 156.22 9.4
    -5 7 -2 -0.18 1.07
    -5 7 -2 -3.78 1.42
    -5 -7 -2 3.8 1.68
    5 -7 2 4.4 2.52
    -5 7 -2 -1.09 3.17
    5 -7 2 2.24 1.09
    5 -7 2 -0.28 1.2
    -5 7 -2 -0.48 1.27
    -5 7 -2 -1.09 1.26
    -5 -7 -2 4.52 2.69
    -5 7 -3 90.13 4.95
    -5 7 -3 97.92 5.02
    -5 7 -3 97.95 6.89
    5 -7 3 86.8 4.95
    -5 7 -3 91.97 4.99
    -5 7 -3 96.27 5.08
    -5 -7 -3 102.34 6.66
    -5 -7 -3 89.07 5.77
    -5 -7 -4 15.18 3.23
    -5 7 -4 21.81 1.76
    -5 7 -4 20.25 1.9
    -5 7 -4 16.59 3.63
    -5 7 -4 21.57 1.86
    -5 -7 -4 18.21 2.25
    5 -7 4 20.34 1.59
    -5 7 -4 24.93 1.98
    -5 7 -4 22.69 1.74
    -5 -7 -4 18.89 3.14
    -5 7 -5 8.03 1.51
    -5 -7 -5 11.29 1.94
    -5 7 -5 13.63 1.59
    -5 7 -5 11.92 1.57
    -5 -7 -5 13.47 2.8
    -5 7 -5 9.64 1.56
    -5 7 -6 66.95 3.76
    -5 -7 -6 67.84 3.96
    -5 7 -6 63.08 3.72
    -5 7 -6 63.43 3.73
    -5 7 -6 64.99 3.73
    -5 -7 -6 55.74 4.89
    -5 -7 -6 65.31 4.91
    -5 7 -7 37.64 2.49
    -5 -7 -7 33.31 2.73
    -5 7 -7 35.87 2.44
    -5 7 -7 37.96 2.41
    -5 -7 -7 34.84 2.34
    -5 7 -7 37.3 2.42
    -5 -7 -7 31.21 3.82
    -5 -7 -8 27.18 2.17
    -5 7 -8 28.37 1.99
    -5 7 -8 25.81 1.89
    -5 -7 -8 23 1.82
    -5 7 -8 22.01 1.9
    -5 -7 -8 21.86 3.4
    -5 7 -8 24.44 2.06
    -5 7 -9 8.89 1.37
    -5 -7 -9 4.29 1.46
    -5 -7 -9 6.58 1.09
    -5 7 -9 6.1 1.15
    -5 7 -9 5.96 1.48
    -5 7 -9 5.87 1.18
    -5 -7 -9 8.15 2.73
    -5 7 -10 3.53 1.29
    -5 -7 -10 2.97 2.46
    -5 -7 -11 1.21 1.98
    -5 7 -11 0.43 1.05
    -5 7 -12 19.37 1.32
    -5 -7 -12 14.55 1.72
    5 8 -13 15.58 1.17
    5 -8 -13 22.45 1.7
    5 8 -12 11.77 1.2
    5 8 -12 10.76 1.15
    -5 8 12 10.32 1.28
    5 -8 -12 10.05 0.98
    -5 -8 12 10.99 0.97
    5 8 -11 -0.14 1.16
    5 8 -11 -1.01 1.09
    5 -8 -11 2.4 0.96
    5 -8 -11 -0.49 2.24
    5 -8 -11 1.11 0.91
    -5 -8 11 -1.12 0.94
    -5 8 11 2.02 1.32
    -5 8 11 -1.1 1.04
    5 8 -10 40.02 2.54
    5 -8 -10 39.22 2.43
    -5 8 10 39.23 2.49
    -5 8 10 37.86 2.64
    -5 -8 10 39.06 2.39
    5 -8 -10 38.46 3.43
    5 -8 -10 35.03 2.34
    5 8 -10 36.23 2.41
    5 8 -9 10.36 1.55
    5 8 -9 9.82 1.41
    -5 8 9 8.5 1.58
    -5 8 9 8.96 1.79
    5 -8 -9 7.75 2.75
    5 -8 -9 5.75 1.51
    5 -8 -9 8.11 1.37
    -5 -8 9 10.51 1.46
    5 8 -8 48.66 3.04
    5 -8 -8 50.7 2.92
    5 8 -8 47.51 2.87
    5 -8 -8 51.36 3.1
    5 -8 -8 45.85 3.83
    5 8 -8 40.35 2.65
    -5 8 8 48.72 3.15
    -5 8 8 49.68 3.1
    5 8 -7 -0.95 1.5
    5 8 -7 0.84 1.25
    -5 8 7 2.62 1.76
    5 -8 -7 -0.07 2.57
    5 -8 -7 2.06 1.68
    5 -8 -7 3.15 1.44
    -5 8 7 0.09 1.69
    -5 -8 7 3.1 1.42
    5 -8 -6 0.75 3.01
    5 -8 -6 1.66 1.66
    5 -8 -6 1.09 1.46
    5 -8 -6 0.13 2.4
    -5 8 6 4 3.36
    5 8 -6 2.77 1.21
    -5 -8 6 1.44 1.46
    -5 8 6 1.31 1.61
    -5 8 5 13.9 1.74
    5 -8 -5 14.07 2.55
    -5 8 5 13.97 2.17
    5 -8 -5 23.31 3.69
    -5 8 5 14.79 4.04
    -5 8 5 22.76 4.36
    -5 -8 5 13.29 2.3
    5 8 -5 14.18 1.46
    -5 -8 5 13.94 1.64
    -5 8 4 4.72 1.87
    5 -8 -4 3.08 2.19
    -5 8 4 1.71 3.68
    -5 8 4 3.01 3.55
    5 -8 -4 5.99 1.67
    5 -8 -4 3.6 1.59
    -5 -8 4 1.67 2.19
    -5 8 4 2.76 1.46
    -5 -8 4 5.84 1.35
    5 -8 -4 8.03 3.21
    -5 8 3 11.85 1.95
    5 -8 -3 14.92 3.48
    -5 -8 3 12.88 2.65
    -5 8 3 10.91 3.74
    -5 8 3 12.87 4.19
    5 -8 -3 14.34 1.87
    -5 8 3 11.27 1.65
    -5 -8 3 12.55 1.53
    5 -8 -3 18.84 1.73
    -5 8 2 13.22 3.62
    -5 -8 2 10.17 1.5
    -5 8 2 11.3 1.84
    5 -8 -2 6.65 3.09
    5 -8 -2 13.81 1.77
    5 -8 -2 12.28 1.58
    -5 8 2 12.27 1.57
    -5 8 2 5.51 3.91
    -5 -8 2 11.14 2.65
    -5 -8 2 11.33 1.34
    5 -8 -1 89.13 6.36
    -5 -8 1 85.88 4.88
    5 -8 -1 93.13 4.9
    -5 8 1 92.8 4.99
    -5 -8 1 77.12 5.45
    -5 8 1 88.76 4.8
    -5 8 1 102.9 6.68
    -5 8 1 77.3 6.85
    5 -8 -1 98.6 4.86
    -5 8 1 89.25 4.85
    -5 -8 1 81.57 4.7
    -5 -8 1 78.49 5.34
    -5 8 0 35.06 2.24
    -5 -8 0 33.78 2.36
    5 -8 0 29.79 2.28
    -5 8 0 32.88 4.72
    -5 8 0 26.93 2.39
    5 -8 0 27.28 3.6
    -5 8 0 27.58 4.07
    -5 8 0 32.31 2.21
    5 -8 0 34.46 2.22
    -5 -8 0 29.09 3.34
    -5 -8 0 32.11 3.24
    -5 -8 -1 56.68 3.48
    -5 8 -1 55.21 3.37
    -5 8 -1 56.4 3.14
    5 -8 1 56.97 3.25
    -5 8 -1 54.69 3.28
    -5 8 -1 54.85 5.16
    5 -8 1 54.94 3.28
    -5 8 -1 54.82 3.25
    -5 -8 -1 49.62 4.2
    -5 -8 -2 91.72 4.81
    -5 8 -2 83.15 4.5
    -5 8 -2 83.15 4.61
    -5 8 -2 83.45 6.37
    5 -8 2 82.34 4.58
    -5 -8 -2 73.27 5.35
    -5 -8 -3 2.8 1.76
    -5 8 -3 1.96 1.07
    -5 8 -3 4.9 1.6
    -5 8 -3 -0.23 3.08
    5 -8 3 1.43 1.16
    -5 8 -3 1.83 1.51
    -5 -8 -3 -2.56 2.68
    -5 -8 -3 1.72 2.93
    -5 8 -3 2.2 1.37
    -5 8 -4 47.69 2.89
    -5 8 -4 48.13 3.13
    -5 8 -4 52.4 3.03
    5 -8 4 47.04 2.88
    -5 8 -4 49.86 3.05
    -5 -8 -4 47.35 4.47
    -5 -8 -4 52.99 4.26
    -5 8 -5 3.39 1.53
    -5 8 -5 2.24 1.16
    -5 8 -5 2.91 1.45
    5 -8 5 4.25 0.99
    -5 8 -5 2.81 1.38
    -5 -8 -5 3.97 1.86
    -5 -8 -5 4.45 3.19
    -5 8 -6 12.18 1.38
    -5 -8 -6 14.03 1.97
    -5 8 -6 11.25 1.63
    -5 -8 -6 13.81 1.47
    -5 8 -6 11.48 1.54
    -5 8 -6 11.43 1.6
    -5 -8 -7 6.79 1.22
    -5 8 -7 5.45 1.23
    -5 -8 -7 6.22 1.76
    -5 8 -7 7.77 1.41
    -5 8 -7 6.12 1.37
    -5 -8 -7 7.73 3.21
    -5 8 -7 5.12 1.27
    -5 -8 -8 1.34 1.47
    -5 8 -8 0.85 1.07
    -5 8 -8 2.17 1.16
    -5 -8 -8 1.66 0.97
    -5 8 -8 -0.27 1.05
    -5 -8 -8 0.27 2.53
    -5 -8 -9 57.22 3.49
    -5 8 -9 61.59 3.38
    -5 8 -9 67.07 3.49
    -5 -8 -9 61.79 3.77
    -5 -8 -9 58.42 4.3
    -5 8 -10 15.36 1.33
    -5 -8 -10 14.05 1.52
    -5 -8 -10 12.36 2.27
    5 8 11 1.29 0.95
    -5 8 -11 1.42 0.77
    -5 -8 -11 -0.36 1.59
    5 9 -11 4.52 0.83
    -5 -9 11 4.39 0.74
    5 9 -11 4.35 0.79
    5 -9 -11 5.29 0.68
    5 -9 -11 5.32 1.5
    5 9 -10 2.4 0.98
    -5 9 10 0.52 1.04
    5 9 -10 2.3 0.92
    -5 9 10 2.26 1.12
    5 -9 -10 4.05 1.01
    -5 -9 10 3.91 0.91
    5 -9 -10 1.43 0.83
    5 9 -9 -0.45 1.08
    -5 9 9 -0.03 1.22
    5 -9 -9 -0.23 1.18
    5 9 -9 -0.21 1.01
    -5 9 9 1.32 1.19
    5 -9 -9 0.61 1.98
    5 -9 -9 1.67 0.98
    5 9 -8 19.11 1.65
    5 -9 -8 18.78 2.51
    -5 -9 8 17.51 1.56
    5 -9 -8 18.5 1.82
    5 9 -8 17.18 1.47
    -5 9 8 22.27 1.88
    -5 9 8 17.4 1.7
    5 -9 -8 18.46 1.58
    5 9 -7 3.37 1.3
    -5 9 7 0.82 1.34
    5 -9 -7 2.92 1.6
    5 -9 -7 1.79 1.19
    5 9 -7 4.06 1.1
    -5 -9 7 4.07 1.24
    5 9 -6 2.58 1.29
    5 9 -6 2.21 1.05
    5 -9 -6 0.34 2.1
    5 -9 -6 1.86 1.67
    -5 9 6 -2.05 1.32
    5 -9 -6 -1.45 1.38
    -5 9 6 -0.43 1.71
    -5 9 6 -1.49 1.36
    -5 -9 6 2.03 1.29
    -5 9 5 -0.07 1.28
    -5 -9 5 2.91 1.26
    -5 9 5 0.31 1.71
    -5 -9 4 46.55 3.25
    5 -9 -4 41.69 2.85
    -5 9 4 36.48 2.77
    -5 9 4 35.62 2.52
    -5 -9 4 44.01 2.59
    -5 9 3 10.17 1.81
    5 -9 -3 8.68 1.75
    -5 9 3 10.66 1.41
    5 -9 -3 10.25 1.56
    -5 -9 3 12.92 2.35
    -5 9 3 10.47 1.41
    -5 -9 3 10.37 1.36
    -5 9 2 1.78 1.62
    5 -9 -2 1.13 1.52
    5 -9 -2 0.64 1.38
    -5 -9 2 -1.33 2.34
    -5 9 2 1.13 1.29
    -5 9 2 0.47 1.19
    -5 -9 2 1.68 1.06
    -5 -9 1 0.75 1.35
    -5 9 1 -0.29 1.5
    -5 9 1 0.96 1.28
    5 -9 -1 1.76 1.37
    5 -9 -1 0.62 1.33
    -5 -9 1 3.71 2.41
    -5 -9 0 65.23 4.04
    5 -9 0 71.89 3.92
    5 -9 0 74.07 3.95
    -5 9 0 68.78 4.01
    -5 -9 0 64.24 4.61
    -5 9 0 73.28 3.96
    -5 -9 0 58.43 4.5
    -5 -9 -1 1.45 1.56
    5 -9 1 -0.18 1.09
    -5 9 -1 0.73 1.25
    5 -9 1 -0.77 1.28
    -5 -9 -1 2.86 2.56
    -5 9 -1 -1.71 1.43
    -5 -9 -1 2.91 2.51
    -5 9 -2 12.64 1.48
    -5 -9 -2 10.51 1.82
    -5 9 -2 8.37 1.72
    5 -9 2 9.67 1.36
    -5 -9 -2 8.32 2.76
    -5 9 -2 10.86 1.55
    -5 9 -3 14.22 1.63
    -5 -9 -3 13.5 1.97
    -5 9 -3 12.59 1.81
    5 -9 3 14.51 1.41
    -5 9 -3 14.69 1.68
    -5 -9 -3 12.62 2.95
    -5 -9 -4 39.71 2.87
    -5 9 -4 44.2 2.7
    -5 9 -4 43.46 2.57
    5 -9 4 37.87 2.4
    -5 -9 -4 36.61 3.43
    -5 9 -4 38.74 2.59
    -5 -9 -4 38.56 3.81
    -5 -9 -5 8.08 3.01
    -5 9 -5 10.94 1.44
    5 -9 5 7.59 1.06
    -5 -9 -5 14.31 2.53
    -5 9 -5 11.43 1.38
    -5 9 -5 11.29 1.54
    -5 9 -6 21.14 1.69
    -5 -9 -6 16.01 1.93
    -5 -9 -6 17.18 1.45
    -5 9 -6 17.09 1.58
    -5 -9 -6 17.69 2.48
    -5 9 -6 14.9 1.47
    -5 -9 -6 14.79 3.02
    -5 9 -7 5.87 1.19
    -5 -9 -7 6.1 1.51
    -5 9 -7 5.94 1.23
    -5 -9 -7 6.53 0.98
    -5 9 -7 7.12 1.02
    -5 -9 -7 4.57 2.07
    -5 -9 -8 3.72 1.18
    5 9 8 1.89 1.18
    -5 -9 -8 0.85 1.63
    -5 9 -8 1.28 0.97
    -5 -9 -9 1.65 1.27
    -5 9 -9 1.6 0.87
    -5 -9 -9 1.2 1.88
    -5 9 -10 13.92 1.02
    -5 -9 -10 12.57 1.66
    5 -10 -9 7.94 0.99
    -5 -10 9 7.75 0.83
    5 10 -9 7.46 0.69
    5 10 -8 2.87 0.78
    -5 10 8 4.23 0.64
    5 -10 -8 2.01 1.05
    5 -10 -8 0.77 0.79
    -5 -10 8 1.77 0.86
    -5 10 8 0.81 1.05
    5 10 -7 2.9 0.89
    -5 10 7 2.44 0.84
    5 -10 -7 1.71 0.93
    -5 -10 7 3.01 0.96
    5 -10 -7 2.48 1.25
    5 -10 -6 -0.34 0.99
    -5 10 6 0.7 0.92
    -5 10 6 -0.07 1.34
    -5 -10 6 1.15 1
    -5 -10 5 4.19 1.1
    -5 10 5 5.15 1.5
    -5 10 5 5 1.11
    5 -10 -5 7.41 1.48
    -5 10 4 5.47 1.45
    -5 10 4 2.85 1.13
    5 -10 -4 5.41 1.49
    -5 -10 4 5.39 1.08
    -5 10 3 2.6 1.43
    -5 10 3 4.67 1.16
    5 -10 -3 1.94 1.3
    -5 -10 3 4.86 1.73
    5 -10 -3 3.63 1.21
    -5 -10 3 4.08 0.97
    -5 -10 2 72.1 4.67
    5 -10 -2 79.32 4.31
    -5 10 2 74.43 4.36
    -5 -10 2 68.41 4.19
    5 -10 -2 86.32 4.31
    -5 10 2 88.21 4.28
    -5 -10 1 1.35 1.09
    -5 10 1 0.68 1.28
    -5 10 1 1.79 1.17
    5 -10 -1 1.35 1.18
    -5 -10 1 2.58 2.01
    5 -10 -1 0.09 1.16
    -5 -10 0 1.18 1.22
    -5 10 0 2.02 1.43
    5 -10 0 -0.52 1.02
    -5 -10 0 0.6 2.04
    5 -10 0 1.79 1.15
    -5 10 0 1.49 1.21
    -5 -10 -1 10.33 1.48
    -5 -10 -1 12.39 2.19
    -5 10 -1 11.8 1.65
    5 -10 1 11.17 1.28
    -5 10 -1 11.11 1.41
    -5 10 -1 11.73 1.39
    -5 -10 -2 38.33 2.56
    -5 10 -2 41.69 2.59
    5 -10 2 38.29 2.35
    -5 -10 -2 36.16 3.16
    -5 10 -2 44.4 2.47
    -5 10 -2 39.62 2.46
    -5 -10 -3 4.98 1.43
    -5 10 -3 4.48 1.4
    5 -10 3 3.47 0.95
    -5 10 -3 5.28 1.23
    -5 10 -3 2.51 1.16
    -5 -10 -3 3.46 2.22
    -5 -10 -4 4.04 1.39
    -5 10 -4 4.27 1.17
    -5 10 -4 4.12 1.31
    5 -10 4 3.47 0.83
    -5 10 -4 5.29 1.09
    -5 -10 -4 1.51 2.11
    -5 10 -5 2.18 1.05
    -5 10 -5 -0.48 1.13
    -5 -10 -5 1.48 0.9
    -5 -10 -5 0.87 1.88
    -5 10 -5 0.97 0.91
    -5 -10 -5 2.9 2.08
    -5 -10 -6 35.44 2.29
    -5 10 -6 39.55 2.18
    -5 10 -6 41.64 2.13
    -5 -10 -6 33.49 2.65
    -5 10 -6 33.8 2.03
    -5 -10 -6 31.11 2.02
    -5 -10 -6 30.28 2.91
    -5 10 -7 11.22 1
    -5 -10 -7 9.62 1.55
    -5 -10 -7 8.1 1.93
    -5 -10 -8 1.71 1.01
    -5 10 -8 1.99 0.71
    -5 -10 -8 0.56 1.43
    -5 11 6 0.98 0.57
    5 -11 -6 3.05 0.88
    -5 11 5 1.84 0.87
    -5 11 5 0.18 0.68
    5 -11 -5 0.87 0.89
    -5 11 4 5.52 1.09
    -5 11 4 7.15 0.88
    -5 11 4 7.7 1.08
    5 -11 -4 4.78 1.01
    -5 11 3 2.54 1
    -5 11 3 3.81 1.09
    5 -11 -3 3.39 0.97
    5 -11 -3 3.21 0.86
    -5 11 3 2.28 0.85
    -5 11 2 1.45 0.9
    -5 11 2 3.03 1.11
    5 -11 -2 0.61 0.88
    5 -11 -2 2.56 0.87
    -5 -11 1 14.2 1.7
    5 -11 -1 15.73 1.28
    -5 11 1 18.61 1.37
    -5 11 1 17.91 1.34
    -5 11 0 3.01 0.92
    -5 11 0 1.93 0.88
    -5 -11 0 0.03 1.4
    5 -11 0 1.06 0.83
    -5 -11 -1 13.05 1.77
    -5 11 -1 16.91 1.46
    -5 11 -1 16.03 1.28
    5 -11 1 16.33 1.22
    -5 11 -1 17.16 1.29
    -5 11 -2 -0.5 1.04
    5 -11 2 -0.23 0.68
    -5 11 -2 -0.69 0.88
    -5 11 -2 1.35 0.81
    -5 -11 -2 -0.21 1.49
    -5 11 -3 8.61 0.99
    -5 11 -3 8.8 1.08
    -5 -11 -3 7.66 1.52
    -5 -11 -3 7.25 0.9
    -5 11 -3 8.39 0.92
    -5 11 -4 3.77 0.81
    -5 11 -4 3.09 0.84
    -5 -11 -4 2.3 0.66
    -5 11 -5 0.06 0.71
    -5 11 -5 0.12 0.67
    6 0 -17 -0.14 0.82
    6 0 -17 0.27 0.92
    6 0 -16 15.23 1.62
    6 0 -16 18.23 1.64
    6 0 -15 0.21 1.28
    6 0 -14 1.42 0.88
    6 0 -14 4.66 1.55
    6 0 -13 4.17 3.15
    6 0 -13 0.97 1.01
    6 0 -13 2.32 1.44
    6 0 -13 3.38 1.55
    6 0 -12 45 4.93
    6 0 -12 44.76 2.75
    6 0 -12 49.19 3.03
    6 0 -12 47.87 3
    6 0 -11 -0.49 3.15
    6 0 -11 0.97 1.11
    6 0 -11 1.59 1.45
    6 0 -11 -0.52 1.43
    6 0 -10 7.54 3.31
    6 0 -10 5.18 2.22
    6 0 -10 7.17 1.18
    6 0 -10 5.78 3.21
    6 0 -10 10 1.46
    6 0 -9 1.06 0.98
    6 0 -9 1.09 2.06
    6 0 -9 -1.2 2.7
    6 0 -8 52.45 2.86
    6 0 -8 52.65 2.96
    6 0 -8 51.71 4.63
    -6 0 8 49.06 2.92
    6 0 -8 46.98 3.81
    6 0 -7 3.16 1.07
    -6 0 7 3.32 1.05
    6 0 -7 3.44 2.76
    6 0 -7 4.09 2.11
    6 0 -7 2 0.9
    6 0 -6 942.14 47.12
    6 0 -6 969.51 48.06
    -6 0 6 951.75 47.17
    6 0 -6 948.25 47.15
    6 0 -6 869.42 47.72
    -6 0 5 1.64 2.37
    6 0 -5 0.96 1.63
    6 0 -5 2.32 2.45
    -6 0 5 1.98 1.08
    6 0 -5 -0.14 0.92
    6 0 -4 6.7 1.97
    -6 0 4 5.68 1.13
    6 0 -3 0.76 1.94
    -6 0 3 -2.06 2.18
    6 0 -2 89.44 5.35
    -6 0 2 80.53 5.39
    -6 0 1 2.76 2.29
    -6 0 1 1.5 2.46
    -6 0 0 2.84 1.17
    -6 0 0 5.42 2.59
    -6 0 -1 -0.39 1.37
    -6 0 -1 -0.87 2.52
    -6 0 -2 2152.19 110.2
    -6 0 -2 2288.92 110.59
    -6 0 -3 2.34 1.81
    -6 0 -3 4.63 1.86
    -6 0 -3 3.16 0.9
    -6 0 -3 3.75 0.92
    -6 0 -3 3.66 2.6
    -6 0 -4 9.8 2.01
    -6 0 -4 10.06 2.82
    -6 0 -4 11.21 2.23
    -6 0 -4 9.77 1.15
    -6 0 -4 8.24 1.14
    -6 0 -4 9.01 1.04
    -6 0 -5 -0.37 1.18
    -6 0 -5 0.78 1.02
    -6 0 -5 -0.58 1.91
    -6 0 -5 -0.16 2.87
    -6 0 -5 0.9 1.05
    -6 0 -5 0.03 1.01
    -6 0 -5 -0.02 1.06
    -6 0 -5 0.67 1.02
    -6 0 -5 0.3 1
    -6 0 -6 2.26 1.24
    -6 0 -6 2.28 0.9
    -6 0 -6 1.85 1.11
    -6 0 -6 1.49 1.2
    -6 0 -6 2.29 1.23
    -6 0 -6 4.63 1.24
    -6 0 -6 1.84 1.15
    -6 0 -6 2.28 1.16
    -6 0 -6 6.28 3.09
    -6 0 -7 -1.48 3.29
    -6 0 -7 0.19 1.28
    -6 0 -7 -1.01 0.99
    -6 0 -7 -0.06 1.18
    -6 0 -7 -0.97 1.25
    -6 0 -7 1.83 1.25
    -6 0 -7 1.15 1.16
    -6 0 -7 -0.81 1.29
    -6 0 -8 258.6 13.38
    -6 0 -8 264.26 13.31
    -6 0 -8 261.16 13.21
    -6 0 -8 270.11 13.31
    -6 0 -8 249.81 13.31
    -6 0 -8 268.27 13.32
    -6 0 -8 229.62 14.94
    -6 0 -8 253.87 13.35
    -6 0 -9 -1.1 1.69
    -6 0 -9 1.42 1.34
    -6 0 -9 2.5 1.5
    -6 0 -9 0.81 1.44
    -6 0 -9 0.42 1.65
    -6 0 -10 5.37 1.36
    -6 0 -10 5.39 1.76
    -6 0 -10 6.47 1.55
    -6 0 -10 6.82 1.77
    -6 0 -11 -0.4 1.81
    -6 0 -11 -0.95 1.78
    -6 0 -11 0.93 1.43
    -6 0 -11 0.51 1.35
    -6 0 -12 40.54 2.93
    -6 0 -12 43.77 2.92
    -6 0 -12 41.68 2.96
    -6 0 -12 43.57 2.92
    -6 0 -12 44.64 2.72
    -6 0 -13 0.37 1.48
    -6 0 -13 -0.47 1.46
    -6 0 -13 0.37 1.42
    -6 0 -13 -1.35 1.47
    -6 0 -13 2.84 1.05
    -6 0 -14 10.47 1.28
    -6 0 -14 10 1.46
    -6 0 -14 10.08 1.37
    -6 0 -15 0.56 0.79
    -6 0 -15 2.51 0.68
    -6 0 -15 1 0.98
    6 1 -17 14.48 1.11
    6 -1 -17 18.44 1.34
    6 1 -17 18.5 1.31
    6 -1 -17 16.41 1.31
    6 1 -16 8.11 1.27
    6 -1 -16 9.82 1.44
    6 1 -16 10.23 1.4
    6 -1 -16 12.22 1.4
    6 1 -15 9.17 1.51
    6 1 -15 6.71 0.97
    6 1 -15 8.34 1.46
    6 -1 -15 11.64 1.43
    6 -1 -14 1.76 1.33
    6 1 -14 1.11 1.01
    6 1 -14 4.48 1.5
    6 -1 -14 2.33 1.53
    6 1 -13 19.75 3.46
    6 -1 -13 10.49 3.32
    6 1 -13 14.02 1.46
    6 1 -13 19.83 1.85
    6 -1 -13 15.41 1.8
    6 -1 -13 14.39 1.75
    6 1 -12 186.43 12.37
    6 -1 -12 172.86 12.17
    6 1 -12 211.8 10.69
    6 -1 -12 199.96 10.52
    6 1 -12 213.66 10.6
    6 -1 -12 189.22 12.28
    6 -1 -12 219.3 10.7
    6 -1 -12 204.26 10.66
    6 1 -11 1.47 3
    6 -1 -11 -4.34 3.1
    6 1 -11 0.94 1.2
    6 -1 -11 -0.16 0.93
    6 -1 -11 -0.55 1.47
    6 1 -11 0.75 1.38
    6 -1 -11 3.3 3.16
    6 1 -11 0.87 1.46
    6 -1 -11 1.61 1.38
    6 1 -10 11.53 1.3
    6 1 -10 16.08 3.42
    6 -1 -10 17 3.47
    6 1 -10 12.38 1.6
    6 -1 -10 12.58 1.25
    6 1 -10 11.99 1.43
    -6 1 10 11.66 1.44
    6 1 -10 14.36 2.74
    6 -1 -10 15.23 1.62
    6 -1 -10 13.5 3.46
    6 1 -10 12.96 1.63
    6 -1 -10 13.96 1.65
    6 1 -9 105.16 6.07
    6 1 -9 119.87 6.22
    6 1 -9 115.66 7.81
    6 -1 -9 121.77 7.86
    6 -1 -9 109.42 7.74
    6 -1 -9 120.21 6.08
    6 1 -9 120.37 6.14
    -6 1 9 126.94 6.22
    6 -1 -9 109.85 6.88
    6 1 -9 118.43 7.26
    6 1 -8 61.22 3.65
    6 -1 -8 68.56 3.57
    6 1 -8 67.7 3.6
    6 -1 -8 58.75 5.14
    -6 1 8 71.09 3.75
    6 1 -8 60.89 4.63
    6 -1 -8 63.87 3.67
    6 1 -8 64.52 3.64
    6 -1 -8 64.44 4.37
    6 1 -7 77.63 4.26
    6 -1 -7 84.05 5.06
    6 1 -7 75.23 4.28
    6 -1 -7 79.43 4.3
    6 -1 -7 80.55 5.61
    6 -1 -7 83.83 4.22
    -6 1 7 82.41 4.39
    6 -1 -7 80.54 4.97
    6 1 -7 76.06 5.23
    6 1 -7 79.69 4.32
    -6 -1 7 80.52 4.89
    6 1 -6 3.92 0.95
    6 1 -6 4.07 0.9
    6 1 -6 5.95 2.06
    6 -1 -6 1.43 1.83
    6 -1 -6 2.48 2.35
    -6 1 6 3.69 1.13
    6 -1 -6 4.09 0.99
    6 -1 -5 0.66 2.2
    -6 -1 5 0.28 1.83
    6 1 -5 0.37 0.84
    -6 1 5 1.26 2.75
    6 -1 -5 0.3 1.96
    6 -1 -5 1.34 0.87
    -6 1 5 -0.37 1.17
    6 1 -4 20.34 2.18
    -6 1 4 22.47 1.67
    -6 1 4 20.24 3.29
    6 -1 -4 24.2 2.57
    6 -1 -4 21.79 2.6
    -6 -1 4 23.46 2.4
    6 -1 -3 2.75 1.67
    -6 1 3 1.31 1.09
    -6 1 3 1.33 2.65
    -6 -1 3 -1.61 1.73
    6 -1 -3 1.95 2.1
    6 1 -3 0.82 1.63
    -6 -1 2 -0.22 1.72
    6 -1 -2 3.41 2.35
    -6 1 2 0.09 1.2
    -6 1 2 -0.46 2.63
    6 -1 -1 378.37 19.93
    -6 1 1 383.24 19.45
    -6 1 1 355.35 19.97
    -6 1 1 385.35 20
    -6 -1 1 406.83 20.01
    -6 1 0 181.21 9.65
    -6 1 0 170.95 10.1
    -6 1 0 168.26 10.22
    -6 1 -1 6.18 1.11
    -6 1 -1 4.76 1.07
    -6 -1 -1 7.89 1.08
    -6 1 -1 8.39 2.61
    -6 -1 -1 11.99 2.63
    -6 1 -1 6.96 1.77
    -6 1 -2 405.03 21.15
    -6 1 -2 387.1 21.37
    -6 1 -2 400.81 20.63
    -6 1 -2 405.2 20.61
    -6 -1 -3 65.85 4.42
    -6 1 -3 59.39 3.97
    -6 1 -3 60.97 4.17
    -6 1 -3 58.75 3.38
    -6 1 -3 62.18 3.37
    -6 -1 -3 62.69 3.37
    -6 1 -3 57.47 4.57
    -6 -1 -3 68.68 4.7
    -6 -1 -3 64.26 3.35
    -6 -1 -4 15.08 1.27
    -6 -1 -4 18.66 2.99
    -6 1 -4 14.62 2.53
    -6 1 -4 16.54 1.41
    -6 1 -4 15.28 1.33
    -6 -1 -4 15.65 1.3
    -6 1 -4 17.06 3.07
    -6 1 -4 17.87 1.35
    -6 1 -4 16.03 2.01
    -6 -1 -4 19.04 2.54
    -6 1 -5 2.86 1.19
    -6 -1 -5 1.99 1.2
    -6 1 -5 4.69 0.91
    -6 -1 -5 1.81 1
    -6 1 -5 3.27 2.26
    -6 -1 -5 3.64 2.21
    -6 -1 -5 1.97 0.96
    -6 -1 -5 2.41 0.94
    -6 1 -5 0.84 1.07
    -6 -1 -5 3.6 0.94
    -6 1 -5 5.15 1.13
    -6 1 -5 2.46 1.01
    -6 -1 -5 2.58 1.06
    -6 1 -5 2.42 1.04
    -6 -1 -5 2.55 1.15
    -6 1 -5 0.49 2.72
    -6 -1 -5 2.56 2.87
    -6 1 -6 1.12 1.26
    -6 -1 -6 0.61 1.33
    -6 1 -6 0.82 0.89
    -6 1 -6 0.48 1.18
    -6 1 -6 2.28 2.36
    -6 1 -6 2.13 1.12
    -6 -1 -6 1.49 0.88
    -6 -1 -6 0.8 1.07
    -6 1 -6 1.15 0.94
    -6 1 -6 2.09 1.17
    -6 -1 -6 2.01 1.05
    -6 1 -6 1.81 1.17
    -6 -1 -6 0.91 1.19
    -6 -1 -6 0.27 1.1
    -6 -1 -6 1.04 1.13
    -6 1 -6 1.85 1.06
    -6 1 -6 2.25 3.02
    -6 -1 -6 -3.16 2.97
    -6 1 -7 49.51 3.08
    -6 -1 -7 51.23 3.19
    -6 1 -7 48.98 2.88
    -6 -1 -7 54.24 2.9
    -6 -1 -7 51.98 3.12
    -6 1 -7 52.27 3.09
    -6 -1 -7 50.68 3.03
    -6 1 -7 54.55 2.93
    -6 1 -7 52.58 3.04
    -6 1 -7 51.16 4.88
    -6 1 -7 50.18 3.08
    -6 1 -7 49.2 3.11
    -6 1 -7 51.41 3.07
    -6 -1 -7 51.93 3.04
    -6 1 -7 49.95 3.01
    -6 -1 -7 49.42 3.08
    -6 -1 -7 40.03 4.8
    -6 1 -8 39.87 2.76
    -6 -1 -8 40.66 2.81
    -6 1 -8 41.7 2.53
    -6 -1 -8 43.03 2.8
    -6 -1 -8 40.66 2.62
    -6 -1 -8 40.71 2.53
    -6 1 -8 41.38 2.57
    -6 1 -8 43.78 2.76
    -6 -1 -8 41.66 2.78
    -6 1 -8 47.78 2.76
    -6 -1 -8 42.74 2.69
    -6 1 -8 45.28 2.77
    -6 1 -8 40.62 2.82
    -6 1 -8 40.13 2.77
    -6 1 -8 30.98 4.8
    -6 -1 -8 34.76 4.69
    -6 1 -9 6.43 1.61
    -6 -1 -9 7.12 1.74
    -6 1 -9 3.47 1.9
    -6 1 -9 5.66 1.15
    -6 -1 -9 6.73 1.42
    -6 1 -9 4.76 1.63
    -6 1 -9 5.74 1.35
    -6 -1 -9 6.94 1.42
    -6 1 -9 3.55 1.5
    -6 1 -9 6.12 1.68
    -6 -1 -9 3.82 1.71
    -6 -1 -9 7.81 1.73
    -6 1 -9 6.78 1.64
    -6 1 -10 3.95 1.39
    -6 1 -10 5.37 1.66
    -6 -1 -10 4.36 1.87
    -6 1 -10 5.54 1.81
    -6 1 -10 5.12 1.56
    -6 -1 -10 4.07 1.47
    -6 1 -10 3.36 1.68
    -6 -1 -10 3.36 1.81
    -6 -1 -10 3.6 1.74
    -6 1 -10 3.97 1.7
    -6 1 -11 2.29 1.55
    -6 1 -11 -0.13 1.74
    -6 1 -11 0.78 1.32
    -6 1 -11 2.14 1.37
    -6 1 -11 1.6 1.64
    -6 -1 -11 1.54 1.7
    -6 -1 -11 -1.28 1.86
    -6 -1 -11 1.84 1.67
    -6 1 -11 5.02 1.72
    -6 -1 -11 0.81 1.36
    -6 1 -12 105.58 5.47
    -6 -1 -12 100.15 5.69
    -6 1 -12 103.34 5.62
    -6 1 -12 105.44 5.51
    -6 -1 -12 102.33 5.47
    -6 1 -12 95.81 5.54
    -6 1 -12 102.99 5.66
    -6 -1 -12 101.09 5.66
    -6 1 -13 2.34 1.05
    -6 -1 -13 2.01 1.61
    -6 1 -13 0.73 1.33
    -6 -1 -13 -1.14 1.45
    -6 1 -13 0.5 1.46
    -6 1 -13 1.25 1.26
    -6 -1 -13 -1.01 1.51
    -6 -1 -14 2.04 1.3
    -6 1 -14 1.36 1.07
    -6 -1 -14 -0.03 1.14
    -6 1 -14 0.6 1.26
    -6 -1 -14 0.55 1.22
    -6 -1 -15 26.2 1.87
    -6 -1 -15 30.54 1.74
    -6 1 -15 29.28 1.85
    -6 -1 -15 30.02 1.86
    6 -2 -17 28.91 1.83
    6 2 -17 27.92 1.74
    6 -2 -17 29.52 1.71
    6 -2 -16 0.35 1.23
    6 2 -16 -0.27 0.64
    6 2 -16 1.23 1.1
    6 -2 -16 -0.03 1.09
    6 2 -15 3.17 1.19
    6 -2 -15 3.4 1.52
    6 2 -15 2.33 0.89
    6 -2 -15 2.21 1.07
    6 2 -14 0.06 1.02
    6 2 -14 1.32 1.45
    6 -2 -14 0.3 1.27
    6 -2 -14 -0.53 1.31
    6 2 -13 49.71 3.13
    6 2 -13 54.99 3.28
    6 -2 -13 60.31 3.32
    6 -2 -13 56.7 3.27
    6 2 -13 50.19 3.09
    6 2 -12 1.08 1.2
    6 2 -12 6.05 3.09
    6 -2 -12 2.22 2.61
    6 -2 -12 1.07 1.52
    -6 2 12 1.11 1.28
    6 -2 -12 3.87 2.93
    6 2 -12 2.44 1.51
    6 -2 -12 1.45 1.45
    6 2 -12 1.4 1.26
    6 -2 -11 12.39 1.6
    6 2 -11 8.41 1.4
    6 2 -11 5.79 3.26
    6 -2 -11 6.85 3.24
    6 2 -11 9.72 1.72
    6 2 -11 10.92 1.4
    -6 2 11 8.98 1.52
    6 -2 -11 6.99 3.34
    6 2 -11 10.76 1.6
    6 -2 -11 10.68 1.58
    6 2 -10 18.69 1.63
    6 2 -10 16.69 1.82
    6 2 -10 15.65 3.45
    6 -2 -10 16 3.46
    6 -2 -10 18.67 1.81
    6 -2 -10 18.67 1.4
    6 2 -10 16.15 1.65
    -6 2 10 19.03 1.82
    6 -2 -10 15.56 3.51
    6 2 -10 21.61 3.12
    6 -2 -10 19.68 1.76
    6 2 -10 19.73 1.73
    6 2 -9 176.55 10.95
    6 -2 -9 178.15 10.81
    6 2 -9 183.25 9.41
    6 -2 -9 190.74 10.79
    6 2 -9 181.03 9.35
    6 2 -9 175.35 10.54
    6 2 -9 192.86 9.37
    6 -2 -9 181.61 9.36
    -6 2 9 178.92 9.47
    6 -2 -9 171.73 9.25
    6 2 -9 182.32 9.38
    -6 -2 9 186.71 9.28
    6 2 -8 5.27 1.18
    6 -2 -8 3.85 2.14
    6 -2 -8 7.93 0.99
    6 2 -8 8.09 1.18
    6 -2 -8 7.37 2.68
    6 2 -8 5.79 2.37
    6 2 -8 6.81 1.22
    -6 2 8 6.6 1.46
    -6 -2 8 5.12 1.93
    -6 -2 8 7.81 1
    6 -2 -7 170.22 10.13
    6 2 -7 178.84 9.28
    6 -2 -7 177.2 10.33
    6 -2 -7 183.41 9.21
    -6 2 7 186.57 9.39
    6 2 -7 171.94 10.23
    -6 -2 7 185.25 9.22
    6 2 -7 183.55 9.29
    -6 2 7 177.98 9.25
    6 -2 -7 183.49 9.3
    -6 -2 7 168 9.61
    6 2 -6 64.5 4.47
    6 -2 -6 62.06 3.42
    6 -2 -6 57.82 4.4
    6 2 -6 64.31 3.46
    6 -2 -6 57.32 4.47
    -6 2 6 61 3.44
    6 2 -6 67.3 3.4
    -6 2 6 63.45 3.59
    6 -2 -6 56.82 3.91
    -6 -2 6 60.32 3.36
    6 2 -5 15.61 1.23
    -6 2 5 15.61 1.38
    6 -2 -5 15.33 2.48
    -6 2 5 15.09 1.55
    -6 2 5 18.29 3.63
    -6 2 5 17.24 2.17
    6 -2 -5 14.42 1.29
    6 2 -5 15.64 1.3
    6 -2 -5 13.73 2.61
    6 2 -4 14.04 1.12
    -6 2 4 14.86 1.32
    6 -2 -4 13.51 2.22
    -6 2 4 13.02 3.36
    -6 2 4 11.21 2.28
    6 -2 -4 11.43 2.45
    6 -2 -4 13.66 1.14
    6 2 -4 13.75 1.14
    6 -2 -3 230.17 13.09
    6 -2 -3 237.38 12.65
    6 2 -3 241.48 12.6
    6 2 -3 243.37 12.17
    -6 2 3 245.99 13.41
    -6 2 3 211.41 12.74
    -6 2 3 250.34 12.25
    6 -2 -2 36.66 3.45
    6 -2 -2 29.61 2.3
    -6 2 2 35.77 2.1
    -6 2 2 32.92 3.85
    -6 2 2 31.59 2.1
    -6 2 2 30.89 3.06
    6 -2 -1 196.05 10.43
    -6 2 1 181.09 9.5
    -6 2 1 198.36 9.96
    -6 2 1 201.43 10.76
    -6 2 1 177.46 10.3
    -6 2 1 181.63 9.44
    -6 2 1 185.85 10.34
    -6 -2 1 206.22 10.36
    -6 2 0 12.03 1.26
    -6 2 0 13.95 2.18
    -6 2 0 15.93 3.36
    -6 2 0 13.79 1.17
    6 -2 0 13.86 3.08
    -6 2 0 12.77 2.62
    -6 -2 0 13.96 2.65
    -6 2 0 12.38 1.25
    -6 2 -1 351.11 18.76
    -6 2 -1 378.07 18.22
    -6 2 -1 343.02 17.6
    -6 2 -1 330.84 17.58
    -6 2 -1 335.28 17.58
    -6 2 -1 363.91 17.56
    -6 2 -1 348.09 18.33
    -6 2 -2 336.28 16.99
    -6 2 -2 315.84 16.31
    -6 2 -2 330.16 16.28
    -6 2 -2 302.31 17.06
    -6 2 -2 296.9 16.57
    -6 -2 -3 2.13 2.27
    -6 2 -3 1.51 0.79
    -6 -2 -3 1.99 0.78
    -6 2 -3 0.99 0.93
    -6 -2 -3 -0.02 0.81
    -6 2 -3 4.94 2.43
    -6 -2 -3 -1.98 2.33
    -6 2 -3 -1.65 2.15
    -6 -2 -4 27.47 2.04
    -6 2 -4 30.72 2.04
    -6 2 -4 29.21 1.81
    -6 2 -4 32.68 3.16
    -6 2 -4 30.45 1.9
    -6 -2 -4 27.52 1.76
    -6 -2 -4 33.91 3.28
    -6 2 -4 28.02 1.84
    -6 -2 -4 28.36 1.82
    -6 2 -4 24.63 1.89
    -6 2 -4 24.78 3.31
    -6 -2 -4 27.61 3.44
    -6 2 -4 30.83 1.88
    -6 2 -5 513.78 26.32
    -6 -2 -5 561.32 27.31
    -6 2 -5 566.97 27.3
    -6 2 -5 505.02 26.34
    -6 -2 -5 497.76 26.32
    -6 2 -5 541.71 26.37
    -6 -2 -5 552.57 26.37
    -6 -2 -5 530.18 26.32
    -6 2 -5 529 26.31
    -6 2 -5 526.17 26.32
    -6 2 -5 525.76 26.33
    -6 -2 -5 523.36 26.33
    -6 2 -5 515.35 27.44
    -6 -2 -5 537.54 27.51
    -6 -2 -5 503.45 26.54
    -6 2 -6 0.79 1.41
    -6 2 -6 0.86 0.97
    -6 2 -6 0.25 1.23
    -6 2 -6 0.76 1.16
    -6 2 -6 0.91 1.21
    -6 -2 -6 0.81 1.04
    -6 2 -6 1.13 1.12
    -6 -2 -6 2.06 1.08
    -6 2 -6 0.1 1.1
    -6 -2 -6 0.49 1.18
    -6 2 -6 -0.33 1.18
    -6 -2 -6 1.13 1.14
    -6 -2 -6 0.46 1.11
    -6 2 -6 1.62 1.11
    -6 2 -6 0.22 1.04
    -6 2 -6 2.66 2.95
    -6 -2 -6 0.94 2.91
    -6 2 -6 -0.15 2.43
    -6 2 -7 11.65 1.7
    -6 2 -7 15.45 1.4
    -6 2 -7 17.7 3.07
    -6 2 -7 11.33 1.58
    -6 -2 -7 10.89 1.4
    -6 2 -7 12.27 1.38
    -6 2 -7 12.39 1.48
    -6 -2 -7 13.45 1.45
    -6 2 -7 11.85 1.56
    -6 -2 -7 13.73 1.55
    -6 2 -7 12.98 1.54
    -6 2 -7 11.82 1.5
    -6 -2 -7 11.69 1.58
    -6 2 -7 13.03 1.55
    -6 -2 -7 12.75 1.52
    -6 2 -7 12.36 1.46
    -6 2 -7 8.35 3.33
    -6 -2 -7 15.47 3.42
    -6 2 -8 53.46 3.5
    -6 -2 -8 53.28 3.5
    -6 2 -8 55.47 3.27
    -6 2 -8 51.47 3.15
    -6 2 -8 57.33 4.83
    -6 2 -8 55.68 3.34
    -6 -2 -8 54.69 3.22
    -6 2 -8 54.33 3.34
    -6 -2 -8 60.62 3.34
    -6 2 -8 53.39 3.3
    -6 2 -8 55.62 3.26
    -6 -2 -8 55.8 3.34
    -6 2 -8 58.22 3.26
    -6 2 -8 49.28 3.28
    -6 -2 -8 50.74 3.27
    -6 2 -8 42.45 5.12
    -6 2 -8 56.26 3.18
    -6 -2 -9 7.13 1.91
    -6 2 -9 6.12 1.82
    -6 2 -9 5.53 1.31
    -6 2 -9 5.69 1.56
    -6 2 -9 5.87 1.34
    -6 -2 -9 6.79 1.42
    -6 2 -9 4.92 1.55
    -6 -2 -9 2.85 1.63
    -6 -2 -9 8.1 1.66
    -6 2 -9 7.47 1.59
    -6 2 -9 7.2 1.62
    -6 -2 -10 5.49 1.94
    -6 2 -10 4.16 1.73
    -6 2 -10 4.69 1.32
    -6 2 -10 6.97 1.44
    -6 2 -10 3.62 1.54
    -6 -2 -10 4.1 1.39
    -6 2 -10 3.03 1.58
    -6 -2 -10 2.98 1.72
    -6 2 -10 5.78 1.61
    -6 -2 -11 9.33 1.99
    -6 2 -11 9.41 1.81
    -6 2 -11 10.28 1.61
    -6 2 -11 11.48 1.75
    -6 -2 -11 8.23 1.45
    -6 2 -11 9.46 1.74
    -6 -2 -11 6.77 1.79
    -6 2 -11 8.83 1.5
    -6 -2 -12 38.27 2.86
    -6 -2 -12 35.48 2.69
    -6 2 -12 37.63 2.63
    -6 2 -12 36.49 2.46
    -6 2 -12 42.86 2.48
    -6 -2 -12 35.2 2.38
    -6 2 -12 44.35 2.69
    -6 2 -12 33.97 2.59
    -6 -2 -13 75.89 4.46
    -6 2 -13 80.42 4.27
    -6 2 -13 74.73 4.18
    -6 2 -13 82.28 4.21
    -6 -2 -13 72.45 4.34
    -6 2 -13 74.11 4.31
    -6 2 -13 81.28 4.33
    -6 -2 -14 10.11 1.41
    -6 2 -14 8.47 1.08
    -6 -2 -14 8.51 1.22
    -6 -2 -14 5.79 1.24
    -6 2 -14 8.06 1.22
    -6 2 -14 8.95 1.27
    -6 -2 -15 12.91 1.2
    -6 -2 -15 12.83 1.09
    -6 -2 -15 12.07 1.01
    -6 2 -15 13.2 1.07
    6 -3 -17 0.06 0.7
    6 -3 -16 12.43 1.35
    6 3 -16 9.97 0.94
    6 -3 -16 12.03 1.51
    6 3 -16 13.05 1.12
    6 -3 -16 13.4 1.12
    6 -3 -15 22.16 1.89
    6 -3 -15 20.94 1.55
    6 3 -15 20.53 1.5
    6 -3 -15 18.15 1.66
    6 3 -15 19.59 1.52
    6 3 -14 1.3 1.07
    6 3 -14 0.3 1.05
    6 -3 -14 1.92 1.2
    6 3 -14 1.2 1.24
    6 -3 -14 -1.35 1.22
    6 3 -13 18.96 1.57
    6 -3 -13 17.3 1.71
    6 -3 -13 15.94 1.7
    6 3 -13 15.29 1.68
    -6 3 13 16.84 1.76
    6 3 -13 19.3 1.65
    6 3 -12 0.57 1.3
    6 3 -12 0.96 2.61
    6 -3 -12 6.55 2.87
    6 3 -12 3.07 1.56
    6 3 -12 1.39 1.37
    -6 3 12 2.04 1.58
    6 -3 -12 3.02 1.49
    6 -3 -12 6.62 3.01
    6 3 -12 2.6 1.35
    6 -3 -12 2.08 1.31
    6 3 -11 1.18 1.35
    6 3 -11 0.7 2.8
    6 -3 -11 -1.83 2.96
    6 3 -11 -1.41 1.58
    6 -3 -11 1.62 2.88
    6 3 -11 0.85 1.39
    -6 3 11 0.68 1.56
    6 -3 -11 -1.63 1.48
    6 3 -11 -1.25 1.41
    6 -3 -11 -0.9 1.38
    6 3 -10 0.69 1.3
    6 3 -10 0.22 2.76
    6 -3 -10 3.47 2.75
    6 3 -10 1.05 1.43
    6 3 -10 1.19 1.18
    6 -3 -10 2.79 2.96
    -6 3 10 0.95 1.6
    6 -3 -10 1.57 1.37
    6 3 -10 1.41 1.31
    6 -3 -10 0.89 1.34
    -6 -3 10 2.19 0.94
    6 3 -9 135.03 8.52
    6 -3 -9 117.22 8.35
    6 3 -9 131.84 6.96
    6 -3 -9 117.94 8.32
    -6 3 9 129.96 7.04
    6 3 -9 139.83 6.9
    6 -3 -9 123.64 6.87
    -6 -3 9 138.52 6.85
    6 3 -9 142.22 8.31
    6 -3 -9 116 8.01
    6 3 -8 2.11 2.6
    6 -3 -8 1.89 2.65
    6 3 -8 -1.01 2.55
    6 3 -8 -0.87 1.17
    -6 3 8 0.3 1.09
    6 -3 -8 -0.16 2.3
    6 -3 -8 -0.86 0.78
    6 3 -8 -0.6 1.15
    -6 3 8 0.78 1.38
    6 -3 -8 -3.82 2.63
    -6 -3 8 -0.85 0.93
    6 -3 -7 40.45 3.73
    6 3 -7 38.84 2.34
    6 -3 -7 41.05 3.62
    -6 3 7 36.93 2.34
    6 3 -7 37.76 2.26
    -6 3 7 38.47 2.59
    6 3 -7 34.88 3.53
    6 -3 -7 36.85 2.35
    -6 -3 7 30.6 2.97
    -6 -3 7 39.7 2.24
    6 -3 -7 35.25 2.14
    6 3 -6 23.87 1.65
    6 -3 -6 25.68 2.9
    -6 3 6 23.56 1.8
    6 3 -6 24.07 1.62
    -6 3 6 24.02 1.98
    -6 3 6 28.4 4.28
    -6 3 6 24.71 2.87
    6 -3 -6 24.85 1.73
    6 -3 -6 28.13 3.18
    -6 -3 6 24.23 1.64
    -6 -3 6 23.48 2.6
    -6 3 6 20.85 1.87
    6 -3 -5 168.33 9.17
    6 -3 -5 163.67 8.84
    6 3 -5 144.82 8.91
    6 3 -5 160.8 7.97
    -6 3 5 162.67 9.79
    -6 3 5 136.89 8.83
    6 -3 -5 155.9 8
    -6 3 5 153.41 8.07
    -6 -3 5 159.57 7.99
    -6 3 5 148.51 8.12
    6 -3 -4 126.9 7.8
    6 -3 -4 131.16 7.28
    -6 3 4 131.83 7.67
    6 -3 -4 130.29 6.63
    -6 3 4 125 8.38
    -6 3 4 124.02 6.75
    6 3 -4 132.93 6.62
    -6 3 4 124.31 6.73
    -6 3 3 17.84 3.82
    6 -3 -3 16.44 1.97
    6 3 -3 17.95 1.22
    -6 3 3 18.1 1.62
    -6 3 3 23.93 2.88
    6 -3 -3 16.43 2.98
    6 -3 -3 17.93 1.31
    -6 3 3 18.86 1.57
    -6 -3 2 113.11 5.85
    6 -3 -2 115.77 7.09
    -6 3 2 111.75 5.87
    6 3 -2 113.21 5.78
    -6 3 2 111.1 5.95
    -6 3 2 95.04 7.44
    -6 3 2 117.6 6.93
    6 -3 -2 113.97 5.81
    -6 3 2 116.82 6.86
    -6 -3 2 126.84 6.83
    -6 3 1 21.54 1.75
    -6 3 1 26.28 2.56
    -6 3 1 22.91 3.26
    6 -3 -1 20.55 3.34
    -6 3 1 22.12 1.51
    -6 -3 1 21.1 1.46
    -6 3 1 20.51 2.77
    -6 -3 1 25.6 2.77
    -6 3 1 21.68 1.69
    -6 3 0 15.63 1.4
    -6 3 0 16.74 1.51
    -6 3 0 16.2 1.35
    -6 3 0 20.13 2.53
    -6 -3 0 18 1.29
    -6 3 0 17.08 3.18
    -6 3 0 16.51 2.52
    -6 -3 0 14.92 2.4
    6 -3 1 191.19 10.44
    -6 3 -1 188 9.32
    -6 3 -1 184.28 10.07
    -6 3 -1 178.86 9.27
    -6 3 -1 180.67 9.26
    -6 3 -1 183.13 10.08
    -6 -3 -1 200.5 10.1
    -6 3 -1 174.21 9.27
    -6 -3 -2 4.16 0.8
    -6 3 -2 3.58 0.96
    -6 3 -2 4.14 2.25
    -6 3 -2 5.11 1.11
    -6 3 -2 4.56 0.99
    -6 3 -2 4.82 2.17
    -6 -3 -2 6.43 2.19
    6 -3 2 8.74 2.78
    -6 -3 -3 5.87 2.34
    -6 -3 -3 6.19 1.25
    -6 3 -3 5.93 1.31
    -6 3 -3 4.22 0.89
    -6 3 -3 3.93 0.93
    -6 -3 -3 3.61 1.19
    -6 -3 -3 6.03 0.84
    -6 3 -3 4.35 1.14
    -6 3 -3 6.31 2.31
    -6 3 -3 4.54 1.1
    6 -3 3 3.71 2.92
    -6 3 -3 5.26 1.1
    -6 3 -3 5.08 2.3
    -6 -3 -3 3.23 2.25
    -6 3 -3 7.21 1.05
    -6 -3 -3 0.87 1.99
    -6 -3 -4 70.93 3.87
    -6 -3 -4 65.2 3.8
    -6 3 -4 69.83 3.72
    -6 3 -4 64.25 3.68
    6 -3 4 71.06 5.2
    -6 3 -4 71.57 3.67
    -6 3 -4 77.93 5.04
    -6 -3 -4 69.42 5.01
    -6 -3 -4 67.02 3.72
    -6 -3 -4 67.29 3.74
    -6 3 -4 67.63 3.74
    -6 3 -4 66.25 3.77
    -6 3 -4 67.84 3.72
    -6 -3 -4 70.58 3.7
    -6 -3 -4 70.47 4.41
    -6 3 -4 65.45 3.8
    -6 3 -4 67.75 5.02
    -6 -3 -4 65.69 4.94
    -6 -3 -4 76.2 4.33
    -6 -3 -5 12.41 1.65
    -6 -3 -5 10.81 2.67
    -6 3 -5 14.35 1.31
    -6 -3 -5 9.9 1.44
    -6 3 -5 13.96 2.87
    -6 3 -5 15.06 1.54
    -6 -3 -5 12.93 1.3
    -6 3 -5 13.51 1.32
    -6 -3 -5 14.67 1.2
    -6 3 -5 12.87 1.4
    -6 -3 -5 11.66 1.33
    -6 3 -5 15.07 1.41
    6 -3 5 13.31 3.03
    -6 3 -5 13.65 1.32
    -6 -3 -5 13.89 1.35
    -6 3 -5 13.34 1.23
    -6 3 -5 11.92 1.33
    -6 3 -5 11.47 2.93
    -6 -3 -5 9.33 2.86
    -6 -3 -5 13.1 2.21
    -6 -3 -6 0.2 1.36
    -6 3 -6 0.19 1.41
    -6 3 -6 0.93 1.1
    -6 -3 -6 -0.33 1.24
    -6 3 -6 -1.17 2.65
    -6 -3 -6 0.32 1.05
    -6 3 -6 0.16 1.19
    -6 -3 -6 0.3 0.91
    -6 3 -6 0.49 1.2
    -6 -3 -6 2.18 1.19
    -6 3 -6 -0.48 1.21
    -6 3 -6 1.67 1.23
    6 -3 6 0.17 2.54
    -6 3 -6 0.4 1.16
    -6 -3 -6 1.87 1.11
    -6 3 -6 0.44 1.09
    -6 3 -6 2.31 2.83
    -6 -3 -6 0.76 2.81
    -6 -3 -6 -1.51 2.07
    -6 -3 -7 135.67 6.98
    -6 3 -7 136.52 6.98
    -6 3 -7 123.45 6.83
    -6 3 -7 122.77 6.8
    6 -3 7 126.93 8.02
    -6 3 -7 139.53 8.26
    -6 -3 -7 132.8 6.82
    -6 3 -7 120.31 6.77
    -6 3 -7 128.61 6.85
    -6 -3 -7 130.16 6.86
    -6 3 -7 130.68 6.85
    -6 3 -7 138.37 6.86
    -6 3 -7 139.95 6.83
    -6 -3 -7 128.31 6.83
    -6 3 -7 133.36 6.92
    -6 3 -7 108.05 8.33
    -6 -3 -7 115.02 8.33
    -6 3 -7 132.01 6.86
    -6 -3 -7 121.17 7.23
    -6 -3 -8 0.52 1.77
    -6 3 -8 0.59 1.86
    -6 3 -8 1.1 1.31
    -6 3 -8 0.96 2.77
    -6 3 -8 0.53 1.42
    -6 3 -8 -0.95 1.72
    -6 -3 -8 2.13 1.34
    -6 3 -8 2.02 1.33
    -6 3 -8 0.97 1.34
    -6 -3 -8 0.23 1.44
    -6 3 -8 -0.07 1.36
    -6 3 -8 2.04 1.41
    -6 3 -8 3.34 1.38
    -6 -3 -8 1.55 2.07
    -6 -3 -9 1.28 1.89
    -6 3 -9 -0.13 1.81
    -6 3 -9 0.46 1.38
    -6 3 -9 -1.1 1.31
    -6 -3 -9 -1.27 1.35
    -6 3 -9 -1.4 2.74
    -6 3 -9 -1.83 1.67
    -6 3 -9 -1.53 1.36
    -6 3 -9 -0.94 1.46
    -6 3 -9 0.39 1.41
    -6 -3 -9 0.04 1.47
    -6 3 -9 -0.76 1.5
    -6 3 -10 142.7 7
    -6 3 -10 130.58 6.85
    -6 -3 -10 126.15 6.84
    -6 3 -10 135.55 6.83
    -6 -3 -10 119.9 6.92
    -6 3 -10 120.7 6.89
    -6 3 -10 131.55 6.91
    -6 3 -10 131.5 6.94
    -6 3 -11 31.09 2.3
    -6 3 -11 23 2.14
    -6 -3 -11 26.41 1.92
    -6 3 -11 23.73 2.07
    -6 -3 -11 23.85 2.11
    -6 3 -11 25.07 2.03
    -6 3 -11 30.06 2.17
    -6 3 -12 6.64 1.5
    -6 3 -12 7.7 1.38
    -6 3 -12 6.83 1.35
    -6 -3 -12 6.51 1.48
    -6 3 -12 7.63 1.5
    -6 3 -12 8.97 1.43
    -6 -3 -13 21.01 2.1
    -6 3 -13 26.58 1.82
    -6 3 -13 24.81 1.72
    -6 3 -13 24.39 1.8
    -6 3 -13 24.06 1.91
    -6 3 -13 27.22 1.78
    -6 -3 -13 23.33 1.85
    -6 -3 -14 1.54 1.2
    -6 -3 -14 1.15 1.05
    -6 3 -14 0.92 1.01
    -6 3 -14 -0.48 0.88
    -6 -3 -14 -0.94 0.94
    -6 -3 -15 3.15 0.83
    6 -4 -16 5.41 0.94
    6 -4 -16 2.6 1.24
    6 -4 -15 9.16 1.32
    6 4 -15 7.74 0.93
    6 -4 -15 7.68 0.98
    6 -4 -15 8.06 1.88
    6 -4 -15 5.92 0.99
    6 -4 -14 58.85 3.4
    6 4 -14 60.1 3.18
    -6 4 14 52.19 3.25
    6 -4 -14 58.26 3.21
    6 -4 -14 51.83 3.16
    6 4 -14 56.42 3.21
    6 4 -13 17.41 1.8
    6 4 -13 12.92 1.54
    -6 4 13 14.43 1.77
    6 -4 -13 12 1.56
    6 -4 -13 14.32 1.44
    6 4 -13 16.61 1.49
    6 4 -13 14.97 1.62
    6 4 -12 6.54 1.51
    6 -4 -12 8.73 1.36
    6 4 -12 7.95 1.71
    6 4 -12 6.25 1.42
    -6 4 12 5.99 1.76
    6 -4 -12 5.14 1.43
    6 4 -12 7.63 1.35
    6 4 -11 22.39 1.92
    6 4 -11 22.28 2.03
    -6 -4 11 19.44 1.56
    -6 4 11 21.27 2.26
    6 -4 -11 19.22 3.37
    6 4 -11 19.47 1.75
    6 -4 -11 21.78 1.72
    6 -4 -11 19.48 1.94
    6 4 -10 240.92 12.85
    6 -4 -10 213.44 13.97
    6 4 -10 261.87 12.87
    6 -4 -10 250.06 14.32
    -6 4 10 263.49 12.98
    6 -4 -10 248.58 12.84
    6 -4 -10 248.58 12.75
    6 4 -10 254.26 12.76
    -6 -4 10 248.67 12.74
    6 -4 -9 85.77 6.41
    6 4 -9 103.77 5.2
    6 -4 -9 100.28 6.58
    6 -4 -9 88.32 5.07
    6 4 -9 97.23 5.12
    -6 4 9 95.2 5.37
    6 -4 -9 89.17 5.16
    6 -4 -9 98.3 5.06
    -6 -4 9 95.5 5.05
    -6 4 9 90.44 5.1
    6 -4 -9 102.53 6.67
    6 -4 -8 7.27 2.69
    6 -4 -8 18.32 3.09
    6 -4 -8 13.03 1.41
    6 4 -8 13.12 1.58
    -6 4 8 14.07 1.58
    6 -4 -8 15.07 3.13
    6 4 -8 14.18 1.46
    -6 4 8 14.65 1.96
    -6 -4 8 15 1.44
    6 -4 -8 14.64 1.37
    6 -4 -7 15.43 2.83
    6 4 -7 14.47 1.4
    6 4 -7 18.75 2.83
    -6 4 7 14.93 1.59
    6 4 -7 15.91 1.38
    6 -4 -7 13.07 3.13
    -6 4 7 20.2 2.99
    6 -4 -7 14.65 1.51
    -6 4 7 12.01 3.88
    -6 -4 7 13.76 1.37
    6 4 -7 13.7 2.89
    6 -4 -6 195.21 11.52
    6 -4 -6 199.3 11.12
    6 4 -6 199.72 10.18
    6 4 -6 202.12 10.18
    -6 4 6 202.71 10.35
    -6 4 6 194.91 11.33
    6 -4 -6 209.07 10.22
    6 4 -6 210.14 11.33
    -6 -4 6 182.1 10.58
    -6 -4 6 196.5 10.19
    -6 4 6 194.09 10.28
    -6 4 5 14.28 1.8
    6 -4 -5 16.55 2.42
    -6 4 5 18.73 3.22
    -6 4 5 18.38 1.68
    6 4 -5 19.02 1.39
    -6 4 5 17.2 1.78
    6 -4 -5 16.89 3.03
    6 4 -5 19.1 2.79
    6 -4 -5 19.39 1.45
    -6 -4 5 19.67 2.27
    -6 -4 5 13.07 2.4
    6 -4 -4 62.82 5.15
    6 -4 -4 63 4.48
    6 4 -4 73.69 3.78
    -6 4 4 74.09 3.99
    -6 4 4 69.18 5.22
    6 -4 -4 76.49 3.82
    -6 -4 4 66.48 4.23
    6 4 -4 68.09 4.82
    -6 -4 4 59.47 4.42
    -6 4 4 69.98 3.98
    -6 -4 4 72.22 3.82
    -6 4 4 67.19 4.07
    -6 4 3 3.26 1.34
    -6 4 3 1.52 1.31
    -6 4 3 1.59 1.25
    6 -4 -3 3.96 2.69
    -6 4 3 4.37 2.96
    6 4 -3 2.97 2.1
    6 -4 -3 1.82 0.86
    6 4 -3 3.52 0.74
    -6 4 3 0.12 2.09
    -6 -4 3 3.9 1.98
    -6 -4 3 2.17 0.91
    6 -4 -2 119.6 7.8
    -6 4 2 122.01 6.65
    -6 4 2 130.21 6.64
    -6 4 2 116.76 8.34
    -6 4 2 135.99 7.93
    6 -4 -2 131.59 6.53
    -6 -4 2 123.18 6.84
    -6 4 2 129.35 7.42
    -6 -4 2 122.56 7.29
    -6 -4 2 130.21 6.53
    -6 -4 2 118.13 7.02
    -6 4 2 121.29 6.71
    -6 4 1 4.98 1.37
    -6 -4 1 6.82 1.15
    -6 4 1 5.67 1.33
    -6 4 1 5.82 1.2
    -6 4 1 4.83 3.7
    -6 4 1 4.19 2.9
    6 -4 -1 5.12 0.88
    -6 -4 1 4.48 1.64
    -6 4 1 5.98 2.09
    -6 -4 1 7.78 2.03
    -6 -4 1 6.34 0.9
    -6 -4 1 6.52 2.16
    -6 4 0 8.55 0.98
    -6 4 0 5.82 2.48
    -6 -4 0 7.7 1.22
    -6 4 0 6.7 1.32
    -6 4 0 6.35 1.48
    -6 4 0 4.87 3.48
    -6 4 0 6.5 3.19
    6 -4 0 9.01 2.88
    -6 4 0 5.98 1.15
    -6 -4 0 8.55 1.67
    -6 4 0 6.19 1.2
    6 -4 0 5.42 0.86
    -6 4 0 9.19 1.94
    -6 -4 0 9.78 1.94
    -6 4 0 7.15 1.08
    -6 -4 0 7.77 2.1
    -6 4 -1 44.27 2.78
    -6 4 -1 44.7 2.68
    -6 -4 -1 46.56 2.69
    6 -4 1 44.9 4.29
    -6 4 -1 44.09 2.54
    -6 4 -1 42.51 2.59
    -6 4 -1 45.52 3.87
    -6 4 -1 45.99 4.92
    -6 -4 -1 46.75 3.05
    -6 4 -1 44.22 2.65
    -6 4 -1 46.68 2.6
    -6 4 -1 39.48 3.44
    -6 -4 -1 39.31 3.37
    -6 -4 -1 45.23 3.82
    -6 4 -1 44.45 2.69
    -6 4 -2 126.83 6.9
    -6 -4 -2 130.54 6.85
    -6 4 -2 136.84 6.86
    -6 -4 -2 141.13 7.9
    -6 -4 -2 126.1 6.85
    6 -4 2 145.33 8.25
    -6 4 -2 129.78 6.72
    -6 4 -2 127.66 6.82
    -6 4 -2 131.72 6.84
    -6 4 -2 135.16 6.81
    -6 4 -2 113.27 7.47
    -6 -4 -2 131.13 7.64
    -6 4 -2 127.79 7.89
    -6 -4 -2 144.03 7.27
    -6 4 -3 13.85 1.38
    -6 -4 -3 13.79 1.37
    -6 4 -3 10.23 1.5
    -6 4 -3 12.12 1.4
    -6 4 -3 12.35 1.53
    -6 4 -3 11.97 2.77
    6 -4 3 12.99 2.87
    -6 -4 -3 11.62 1.44
    -6 4 -3 8.77 1.11
    -6 4 -3 11 2.39
    -6 -4 -3 13.89 2.43
    -6 -4 -3 11.83 2.76
    -6 -4 -3 13.69 2.41
    -6 -4 -4 63.57 3.6
    -6 -4 -4 61.88 3.59
    6 -4 4 61.99 4.83
    -6 4 -4 62.28 3.39
    -6 4 -4 63.08 4.9
    -6 4 -4 57.13 3.54
    -6 4 -4 66.85 3.53
    -6 -4 -4 69 4.44
    -6 -4 -4 59.65 3.37
    -6 4 -4 56.73 4.56
    -6 -4 -4 59.41 4.58
    -6 -4 -4 58.67 4.15
    -6 -4 -5 212.41 10.65
    -6 4 -5 216.58 10.68
    -6 -4 -5 205.14 10.63
    6 -4 5 202.43 11.76
    -6 4 -5 197.58 10.61
    -6 4 -5 208.69 10.56
    -6 4 -5 205.47 10.53
    -6 4 -5 231.49 11.94
    -6 4 -5 212.51 10.61
    -6 4 -5 207.05 10.56
    -6 -4 -5 207.43 10.56
    -6 4 -5 216.08 10.6
    -6 -4 -5 198.3 10.52
    -6 4 -5 166.9 11.61
    -6 -4 -5 191.9 11.34
    -6 -4 -5 178.86 11.68
    -6 -4 -5 212.65 11
    -6 -4 -6 14.83 1.65
    -6 -4 -6 13.41 1.81
    -6 4 -6 16.26 1.91
    -6 4 -6 14.78 1.59
    -6 4 -6 18.04 1.52
    -6 4 -6 18.63 3.23
    -6 -4 -6 16.66 1.51
    -6 -4 -6 14.36 1.46
    -6 4 -6 14.93 1.53
    6 -4 6 18.51 2.89
    -6 4 -6 15.23 1.56
    -6 4 -6 18.21 1.73
    -6 4 -6 17.47 1.44
    -6 -4 -6 15.31 1.49
    -6 4 -6 11.7 2.92
    -6 -4 -6 16.17 3.08
    -6 -4 -6 16.66 2.63
    -6 -4 -7 15.88 1.75
    -6 -4 -7 18.74 2.01
    -6 4 -7 19.25 2.21
    -6 4 -7 15.19 1.71
    -6 4 -7 18.48 2.02
    -6 4 -7 18.94 1.61
    -6 4 -7 15.6 3.32
    -6 -4 -7 19.22 1.67
    -6 -4 -7 17.48 1.61
    -6 4 -7 17.46 1.7
    -6 4 -7 18.74 1.74
    -6 4 -7 21.13 1.81
    -6 -4 -7 17.26 2.74
    -6 -4 -8 3.09 1.84
    -6 4 -8 3.08 1.79
    -6 4 -8 1.31 1.31
    -6 4 -8 2.43 2.73
    -6 -4 -8 1.84 1.36
    -6 4 -8 2.15 1.66
    -6 4 -8 2.14 1.42
    -6 4 -8 1.17 1.27
    -6 -4 -8 -0.07 1.28
    -6 4 -8 3.44 1.28
    -6 4 -8 2.84 1.38
    -6 4 -8 2.78 1.42
    -6 4 -8 1.52 1.29
    -6 -4 -8 1.38 2.48
    -6 -4 -9 34.68 2.76
    -6 4 -9 33.5 2.49
    -6 4 -9 32.93 2.56
    -6 4 -9 32.13 2.32
    -6 4 -9 26.58 3.72
    -6 -4 -9 34.23 2.28
    -6 -4 -9 31.92 2.3
    -6 4 -9 32.29 2.28
    -6 4 -9 29.21 2.29
    -6 4 -9 34.14 2.34
    -6 4 -9 33.47 2.32
    -6 -4 -9 34.44 3.18
    -6 -4 -10 39.11 2.89
    -6 4 -10 37.48 2.63
    -6 4 -10 37.87 2.49
    -6 4 -10 40.93 2.63
    -6 -4 -10 35.34 2.34
    -6 -4 -10 30.94 2.38
    -6 4 -10 33.34 2.35
    -6 4 -10 35.92 2.45
    -6 4 -10 35.43 2.41
    -6 4 -11 9.04 1.44
    -6 -4 -11 8.21 1.9
    -6 4 -11 10.49 1.6
    -6 4 -11 6.76 1.56
    -6 -4 -11 7.26 1.2
    -6 4 -11 8.61 1.36
    -6 -4 -11 6.83 1.34
    -6 4 -11 7.51 1.43
    -6 -4 -12 5.23 1.75
    -6 4 -12 6.31 1.31
    -6 4 -12 5.57 1.28
    -6 4 -12 7.65 1.25
    -6 4 -12 6.63 1.16
    -6 -4 -12 5.37 1.14
    -6 4 -12 7.21 1.33
    -6 -4 -13 3.31 1.43
    -6 -4 -13 3.08 0.91
    -6 4 -13 3.48 1.07
    -6 -4 -14 2.58 0.9
    -6 -4 -14 1.71 1.03
    -6 4 -14 0.3 0.84
    6 -5 -15 21.58 1.43
    6 5 -15 20.06 1.3
    6 -5 -15 19.87 1.98
    6 -5 -15 18.26 1.29
    6 5 -14 9.24 1.22
    6 -5 -14 8.13 1.25
    6 5 -14 7.17 1.05
    -6 5 14 7.73 1.27
    6 -5 -14 9.79 2.14
    6 -5 -14 8.88 1.08
    6 5 -13 0.64 1.33
    6 -5 -13 0.03 1.15
    6 -5 -13 0.68 1.32
    6 5 -13 1.14 1.37
    -6 5 13 -0.62 1.4
    6 5 -12 33.21 2.33
    6 5 -12 34.38 2.4
    -6 5 12 31.04 2.49
    6 -5 -12 33.4 2.26
    -6 -5 12 30.33 1.98
    6 5 -11 9.81 1.79
    6 5 -11 11.25 1.66
    6 5 -11 12.15 1.48
    -6 5 11 6.89 1.9
    6 -5 -11 9.66 1.55
    -6 -5 11 11.35 1.33
    6 5 -10 2.3 1.56
    6 5 -10 1.63 1.49
    -6 5 10 1.13 1.26
    6 5 -10 1.45 1.33
    -6 5 10 0.56 1.9
    6 -5 -10 -1.09 1.17
    6 -5 -10 -0.97 1.36
    6 -5 -10 -0.42 2.59
    -6 -5 10 -0.4 1.19
    6 -5 -9 3.64 1.3
    6 -5 -9 2.18 2.46
    6 5 -9 2.43 1.37
    6 -5 -9 1.98 2.69
    -6 5 9 2.38 1.35
    6 5 -9 1.19 1.29
    6 -5 -9 2.72 1.5
    -6 -5 9 1.59 1.23
    6 5 -8 7.52 1.34
    6 -5 -8 4.76 2.53
    6 5 -8 6.46 1.41
    -6 5 8 9.42 1.57
    6 -5 -8 6.25 3.16
    6 5 -8 13.2 3.05
    6 -5 -8 7.75 1.45
    -6 -5 8 6.6 1.32
    6 -5 -7 -3.12 2.6
    6 5 -7 2.74 1.18
    -6 5 7 -0.04 1.53
    6 -5 -7 -0.42 2.84
    6 5 -7 1.74 1.09
    -6 5 7 0.23 1.62
    -6 5 7 -0.57 4.23
    -6 5 7 9.1 2.99
    6 5 -7 2.02 2.56
    6 -5 -7 1.14 1.35
    -6 -5 7 2.85 1.22
    6 5 -6 5.93 2.63
    6 -5 -6 0.29 2.15
    6 -5 -6 5.27 1.28
    -6 5 6 3.07 1.54
    6 5 -6 3.48 1.09
    6 5 -6 4.24 1.08
    6 -5 -6 1.02 2.99
    -6 5 6 3.35 1.65
    -6 5 6 -0.27 4.04
    -6 5 6 6.98 2.92
    6 -5 -5 16.3 2.33
    -6 5 5 16.69 1.77
    6 5 -5 13.96 1.27
    6 -5 -5 13.25 3.25
    -6 5 5 13.32 4.26
    -6 5 5 15.22 3.35
    6 5 -5 15.31 2.69
    6 -5 -5 15.56 1.47
    -6 5 5 13.49 1.83
    -6 -5 5 14.34 2.31
    -6 -5 5 13.26 1.38
    -6 -5 5 11.58 2.39
    6 -5 -4 158.48 8.77
    6 5 -4 135.45 8.08
    -6 5 4 137.54 7.27
    6 5 -4 138.89 7.04
    -6 5 4 137.13 7.26
    -6 5 4 148.87 9.44
    -6 5 4 114.06 8.47
    6 -5 -4 133.76 7.11
    -6 -5 4 135.77 7.49
    -6 -5 4 125.07 7.6
    -6 -5 4 139.78 7.1
    -6 5 4 141.51 7.33
    -6 -5 3 40.47 2.52
    6 -5 -3 40.2 2.46
    -6 -5 3 37.56 3.11
    -6 5 3 45.99 5.17
    -6 5 3 44.34 2.66
    -6 5 3 46.33 4.39
    6 5 -3 44.05 3.52
    -6 -5 3 41.3 2.44
    -6 5 2 6.09 1.63
    -6 -5 2 5.57 1.19
    -6 5 2 6.81 1.44
    -6 5 2 4.45 1.24
    6 -5 -2 5.67 1.05
    6 5 -2 4.2 1.95
    -6 -5 2 5.43 1.02
    -6 5 2 3.35 3.2
    -6 -5 2 1.99 2.29
    -6 5 2 1.15 3.74
    -6 5 1 2.35 1.56
    -6 -5 1 4.04 1.28
    -6 5 1 3.66 1.4
    -6 5 1 7.24 3.55
    -6 5 1 4.73 3.22
    6 -5 -1 5.04 3.1
    6 5 -1 2.6 1.83
    6 -5 -1 2.89 0.95
    -6 -5 1 6.08 1.81
    -6 5 1 4.2 1.16
    -6 5 1 3.66 1.02
    -6 5 1 3.42 1.16
    -6 -5 1 4.69 0.94
    -6 -5 1 2.37 2.19
    -6 5 0 60.24 3.64
    -6 -5 0 65.7 3.59
    6 -5 0 63.02 5.06
    -6 5 0 65.89 3.48
    -6 5 0 61.67 3.38
    -6 5 0 63.05 4.79
    -6 5 0 66.34 5.89
    -6 5 0 58.37 5.38
    6 -5 0 61.06 3.4
    -6 -5 0 65.26 3.94
    -6 5 0 61.95 3.5
    -6 5 0 58.83 3.47
    -6 5 0 65.52 3.45
    -6 -5 0 62.84 3.37
    -6 -5 0 62.09 4.64
    -6 -5 0 65.25 4.22
    -6 5 0 60.52 3.72
    -6 -5 -1 57.88 4.48
    -6 -5 -1 63.96 3.4
    6 -5 1 56.53 4.88
    -6 5 -1 58.47 3.26
    -6 5 -1 56.24 3.19
    -6 5 -1 61.36 4.76
    -6 5 -1 62.06 5.79
    6 -5 1 60.24 3.17
    -6 5 -1 54.11 3.36
    -6 5 -1 58.62 3.32
    -6 5 -1 56.21 3.38
    -6 -5 -1 61.63 4.04
    -6 5 -1 56.94 3.52
    6 -5 2 56.87 4.58
    -6 5 -2 50.09 2.92
    -6 -5 -2 55.08 4.33
    -6 5 -2 50.13 3
    -6 5 -2 49.26 2.84
    -6 5 -2 54.21 3
    -6 5 -2 53.29 3.02
    -6 5 -2 57.69 4.61
    -6 5 -2 44.51 3.11
    -6 5 -3 -0.12 1.46
    -6 -5 -3 1.1 1.23
    -6 5 -3 0.86 1.05
    -6 -5 -3 0.71 1.35
    -6 5 -3 0.13 1
    -6 5 -3 0.71 2.73
    -6 5 -3 0.24 1.23
    -6 -5 -3 2.07 2.53
    -6 5 -3 1.62 1.27
    6 -5 3 3.62 2.79
    -6 -5 -3 -1.67 2.35
    -6 -5 -4 245.6 12.96
    -6 5 -4 264.64 14.28
    -6 5 -4 268.19 13.02
    -6 -5 -4 243.09 13
    6 -5 4 246.79 14.11
    -6 5 -4 260.34 12.93
    -6 5 -4 254.56 12.88
    -6 5 -4 253.29 12.94
    -6 5 -4 266.21 12.94
    -6 -5 -4 245.54 13.88
    -6 -5 -4 239.77 14.15
    -6 5 -4 236.14 12.97
    -6 -5 -4 260.42 13.39
    -6 -5 -5 42.09 2.76
    -6 5 -5 41.76 2.9
    -6 -5 -5 44.65 2.83
    6 -5 5 48.79 4.06
    -6 5 -5 39.66 2.59
    -6 5 -5 39.44 4.29
    -6 5 -5 38.18 2.75
    -6 5 -5 37.89 2.5
    -6 5 -5 42.53 2.63
    -6 5 -5 42.25 2.69
    -6 5 -5 41.55 2.54
    -6 -5 -5 48.16 3.78
    -6 -5 -5 41.25 3.62
    -6 -5 -6 5.77 1.6
    -6 5 -6 1.98 1.83
    -6 -5 -6 3.88 1.61
    -6 5 -6 5.04 1.28
    -6 5 -6 3.45 2.83
    -6 -5 -6 4.67 1.33
    -6 5 -6 3.08 1.2
    -6 5 -6 5.35 1.38
    -6 5 -6 7.09 1.46
    -6 -5 -6 5.8 2.72
    -6 -5 -7 1.95 1.65
    -6 5 -7 4.48 1.8
    -6 5 -7 4.8 1.65
    -6 -5 -7 4.69 1.61
    -6 5 -7 6.14 1.43
    -6 -5 -7 6.35 1.31
    -6 5 -7 5.38 1.23
    -6 5 -7 3.52 1.33
    -6 5 -7 4.69 1.47
    -6 5 -7 4.37 2.82
    -6 -5 -7 5.87 2.88
    -6 -5 -8 44.27 3.08
    -6 5 -8 52.81 3.09
    -6 -5 -8 40.44 2.88
    -6 5 -8 47.5 4.5
    -6 5 -8 46.61 3.09
    -6 -5 -8 39.94 2.75
    -6 5 -8 41.79 2.78
    -6 5 -8 47.77 2.88
    -6 5 -8 44.46 2.72
    -6 -5 -8 51.26 3.86
    -6 -5 -9 12.46 1.89
    -6 5 -9 12.61 1.81
    -6 5 -9 8.76 1.56
    -6 -5 -9 11.71 1.43
    -6 5 -9 7.49 1.44
    -6 5 -9 8.84 1.43
    -6 -5 -9 9.37 2.68
    -6 5 -9 11.03 1.81
    -6 -5 -10 209.35 10.84
    -6 5 -10 220.05 10.76
    -6 5 -10 219.06 10.73
    -6 -5 -10 198.03 10.64
    -6 5 -10 220.65 10.77
    -6 5 -10 199.91 10.68
    -6 5 -10 214.61 10.7
    -6 5 -10 201.48 10.68
    -6 -5 -10 191.03 11.07
    -6 -5 -11 5.26 1.67
    -6 5 -11 3.86 1.25
    -6 5 -11 3.45 1.22
    -6 5 -12 9.68 1.22
    -6 -5 -12 5.4 1.49
    -6 5 -12 7.51 1.17
    -6 -5 -13 18.86 1.56
    -6 5 -13 16.31 1.37
    -6 -5 -14 10.55 0.9
    6 -6 -15 10.28 1.33
    6 6 -15 7.9 0.85
    -6 6 14 14.23 1.33
    6 6 -14 15.68 1.12
    6 -6 -14 14.68 2.07
    6 -6 -14 13.05 1.12
    6 6 -14 13.74 1.26
    6 6 -13 1.53 1.2
    6 -6 -13 1.46 0.97
    6 6 -13 0.87 1.15
    -6 6 13 -0.73 1.31
    6 6 -13 -0.28 0.91
    6 -6 -13 -0.05 2.25
    6 6 -12 0.27 1.42
    6 -6 -12 3.97 1.12
    6 -6 -12 0.49 1.12
    6 6 -12 0.65 1.3
    6 6 -12 0.98 1.06
    -6 6 12 0.67 1.51
    6 -6 -12 5.16 2.63
    -6 -6 12 0.94 0.92
    6 6 -11 0.49 1.41
    6 -6 -11 2.69 1.28
    6 6 -11 1.21 1.21
    -6 6 11 0.84 1.73
    -6 -6 11 1.22 1.08
    6 6 -10 36.08 2.39
    6 -6 -10 31.14 2.24
    -6 6 10 31.38 2.35
    6 6 -10 31.97 2.19
    6 -6 -10 33.23 2.36
    -6 -6 10 34 2.23
    6 -6 -9 -1.36 2.38
    6 -6 -9 2.32 2.79
    6 6 -9 0.59 1.33
    -6 6 9 1.17 1.55
    6 6 -9 0.83 1.14
    -6 6 9 2.56 1.98
    -6 6 9 4.81 3.84
    6 -6 -9 0.78 1.44
    6 -6 -9 -0.08 1.4
    -6 -6 9 0.07 1.35
    6 -6 -8 6.24 2.44
    6 6 -8 4.98 1.36
    -6 6 8 8.16 1.76
    6 -6 -8 10.61 3.14
    6 6 -8 6.89 1.19
    -6 6 8 4.52 2.01
    -6 6 8 7.29 4.26
    -6 6 8 7.62 3.1
    6 -6 -8 6.58 1.57
    -6 -6 8 6.95 1.47
    6 -6 -7 43.53 4.64
    6 -6 -7 40.74 3.74
    6 6 -7 41.09 2.66
    6 -6 -7 40.9 2.84
    -6 6 7 42.06 2.92
    6 6 -7 44.59 2.57
    -6 6 7 45.61 3.08
    -6 6 7 42.52 5.65
    -6 6 7 46.74 4.62
    6 -6 -6 131.51 8.5
    6 6 -6 125.46 6.64
    6 -6 -6 134.34 6.81
    -6 6 6 125.97 6.86
    -6 6 6 128.46 6.86
    -6 6 6 125.97 9.15
    -6 6 6 112.81 8.28
    6 6 -6 140 8.08
    6 -6 -6 128.78 6.7
    6 6 -6 124.71 6.6
    -6 -6 6 123.99 6.68
    6 -6 -5 63.4 5.23
    6 -6 -5 62.58 3.6
    -6 6 5 57.6 3.7
    6 6 -5 54.15 3.28
    -6 6 5 59.08 3.69
    -6 6 5 62.66 6.07
    -6 6 5 60.58 5.37
    6 6 -5 51.49 4.47
    6 -6 -5 62.41 3.44
    -6 -6 5 75.65 4.09
    -6 -6 5 60.93 3.44
    -6 6 4 9.41 1.68
    -6 6 4 8.69 3.55
    6 6 -4 8.3 2.29
    6 -6 -4 12.02 1.41
    -6 -6 4 10.23 2.32
    -6 6 4 9.12 4.19
    -6 -6 4 9.36 1.39
    -6 -6 4 8.16 2.47
    -6 -6 3 34.97 2.44
    -6 6 3 40.28 2.4
    -6 6 3 41.13 2.78
    -6 6 3 40.29 2.64
    6 6 -3 37.44 3.39
    -6 -6 3 35.96 3.21
    -6 6 3 37.91 4.58
    6 -6 -3 38.33 4.35
    -6 6 3 38.82 5.09
    6 -6 -3 39.96 2.39
    -6 -6 3 39.12 2.42
    -6 6 2 -0.4 1.73
    -6 -6 2 0.94 1.24
    -6 6 2 0.37 1.48
    6 6 -2 -0.39 1.78
    -6 6 2 0.44 3.34
    6 -6 -2 -0.54 1.09
    6 -6 -2 -1.26 2.92
    -6 -6 2 0.37 2.15
    -6 6 2 -0.59 1.04
    -6 6 2 3.66 3.65
    -6 -6 2 0.5 1.02
    -6 -6 2 0.15 2.12
    -6 6 2 1.59 1.25
    -6 -6 2 -1.23 2.46
    -6 6 1 17.25 2.1
    -6 -6 1 16.3 1.71
    -6 -6 1 14.45 2.64
    -6 6 1 20.81 1.44
    -6 6 1 17.91 1.83
    -6 6 1 15.21 1.37
    -6 6 1 15.58 4.21
    6 -6 -1 20.15 3.4
    -6 6 1 14.67 3.88
    6 -6 -1 17.24 1.42
    -6 6 1 19.02 1.69
    -6 -6 1 16.78 1.38
    -6 6 1 14.95 1.54
    -6 -6 1 18.34 2.74
    -6 6 0 13.45 1.85
    -6 -6 0 10.08 1.58
    -6 6 0 18.71 3.88
    -6 6 0 11.58 1.31
    -6 6 0 12.87 1.71
    -6 -6 0 12.42 1.16
    6 -6 0 12.1 3.09
    6 -6 0 11.76 1.26
    -6 -6 0 13.65 2.65
    -6 6 0 16 3.12
    -6 6 0 12.63 1.54
    -6 -6 0 11.32 2.31
    -6 6 0 10.68 3.7
    -6 6 0 10.15 1.2
    -6 -6 0 10.61 2.77
    -6 6 -1 13.92 1.81
    -6 -6 -1 9.52 2.65
    -6 6 -1 13.89 1.38
    -6 -6 -1 12.73 1.67
    6 -6 1 14.37 1.24
    -6 6 -1 12.16 1.3
    -6 6 -1 9.84 3.14
    6 -6 1 18.38 3.27
    -6 6 -1 13.13 1.67
    -6 -6 -1 12.01 2.38
    -6 6 -1 15.43 1.62
    -6 -6 -1 14.76 2.83
    -6 -6 -2 1.62 2.42
    -6 6 -2 4.39 1.5
    -6 6 -2 1.71 1.25
    -6 6 -2 3.37 2.87
    -6 6 -2 3.93 1.14
    -6 6 -2 4.35 1.2
    -6 -6 -2 4.27 1.53
    6 -6 2 1.94 2.82
    6 -6 2 3.55 0.95
    -6 6 -2 3.23 1.35
    -6 -6 -2 3.73 2.57
    -6 6 -3 2.83 1.45
    -6 6 -3 4.75 1.29
    -6 -6 -3 4.76 2.46
    -6 6 -3 4.83 1.19
    -6 6 -3 2.03 2.82
    -6 6 -3 3.72 1.52
    6 -6 3 3.77 2.45
    -6 6 -3 3.22 1.38
    -6 6 -3 1.09 1.34
    -6 6 -4 18.95 1.74
    -6 -6 -4 19.82 2.07
    -6 6 -4 18.02 1.76
    -6 6 -4 18.26 1.67
    -6 -6 -4 15.62 2.97
    -6 6 -4 16.78 1.9
    6 -6 4 19.21 2.97
    -6 6 -4 19.71 1.67
    -6 6 -4 18.14 1.79
    -6 6 -4 17.22 3.43
    -6 -6 -4 21.81 3.25
    -6 -6 -5 18.73 1.76
    -6 6 -5 18.41 1.79
    -6 6 -5 18.16 1.62
    -6 6 -5 18.61 3.33
    -6 6 -5 19.72 1.76
    -6 -6 -5 18.77 2.98
    -6 6 -5 17.33 1.73
    -6 6 -5 15.79 1.99
    -6 6 -5 19.34 1.86
    -6 -6 -5 20.29 3.21
    -6 -6 -5 19.15 2.1
    -6 -6 -6 2.54 1.44
    -6 6 -6 2.41 1.76
    -6 6 -6 0.85 1.38
    -6 6 -6 1.95 1.31
    -6 -6 -6 0.79 1.71
    -6 -6 -6 -0.17 1.42
    -6 6 -6 2.35 1.27
    -6 6 -6 0.04 1.42
    -6 6 -6 -1.3 2.79
    -6 -6 -6 7.66 3.06
    -6 -6 -7 50.17 3.32
    -6 -6 -7 56.46 3.44
    -6 6 -7 59.09 3.29
    -6 6 -7 58.4 3.25
    -6 6 -7 51.84 3.18
    -6 6 -7 46.54 4.77
    -6 -6 -7 51.02 3.19
    -6 6 -7 55.16 3.3
    -6 -6 -7 54.43 4.45
    -6 -6 -8 7.66 1.63
    -6 6 -8 5.6 1.46
    -6 -6 -8 6.34 1.63
    -6 -6 -8 8.8 1.36
    -6 6 -8 5.65 1.22
    -6 6 -8 5.42 1.41
    -6 -6 -8 5.01 2.96
    -6 -6 -9 75.84 4.74
    -6 6 -9 93.31 4.72
    -6 -6 -9 84.74 4.59
    -6 6 -9 86.65 4.67
    -6 6 -9 86.61 4.64
    -6 -6 -9 78.32 5.5
    -6 -6 -10 24.01 1.94
    -6 6 -10 26.25 1.9
    -6 -6 -10 22.17 1.64
    -6 6 -10 25.79 1.85
    -6 6 -10 19.91 1.67
    -6 -6 -10 16.59 2.73
    -6 -6 -11 11.74 1.43
    -6 6 -11 10.86 1.3
    -6 6 -11 10.25 1.15
    -6 -6 -11 9.87 2.14
    -6 -6 -12 16.48 1.5
    -6 6 -12 23.22 1.45
    -6 6 -13 54.99 2.9
    6 -7 -14 -0.42 1.31
    6 7 -13 2.04 0.9
    -6 7 13 -0.03 1.06
    6 -7 -13 0.34 1.79
    6 -7 -13 1.43 0.76
    6 7 -12 0.67 1.06
    6 7 -12 -1.14 0.86
    6 -7 -12 -0.1 0.9
    -6 -7 12 0.23 0.84
    6 7 -11 10.9 1.51
    6 7 -11 8.22 1.34
    -6 7 11 8.99 1.26
    6 7 -11 11.37 1.16
    6 -7 -11 8.7 1.29
    -6 7 11 8.27 1.71
    6 -7 -11 7.77 1.17
    6 -7 -11 10.2 2.66
    -6 -7 11 10.04 1.19
    6 7 -10 5.42 1.62
    6 7 -10 1.23 1.25
    -6 7 10 1.05 1.31
    6 7 -10 2.12 1.07
    6 -7 -10 2.11 1.3
    -6 7 10 2.6 1.74
    6 -7 -10 0.68 2.69
    6 -7 -10 1.58 1.21
    -6 -7 10 2.32 1.22
    6 7 -9 34.41 2.45
    6 7 -9 29.42 2.17
    6 -7 -9 32.33 2.29
    -6 7 9 29.46 2.33
    6 7 -9 28.2 2
    -6 7 9 27.85 2.47
    6 -7 -9 35.1 3.37
    6 -7 -9 32.09 2.25
    -6 -7 9 30.75 2.19
    6 -7 -8 3.39 1.44
    6 7 -8 0.91 1.24
    -6 7 8 2.75 1.61
    6 7 -8 1.17 1.06
    -6 7 8 0.34 1.8
    6 -7 -8 1.02 1.59
    6 -7 -8 0.42 2.62
    6 7 -7 42.55 2.59
    6 -7 -7 47.86 2.9
    6 -7 -7 35.79 4.36
    6 7 -7 37.11 2.43
    -6 7 7 43.56 2.94
    6 -7 -7 53.02 3.58
    -6 7 7 39.24 4.69
    -6 7 7 38.79 3
    -6 7 7 37.92 5.26
    6 7 -6 33.38 2.29
    6 -7 -6 40.19 2.75
    -6 7 6 39.26 2.28
    -6 7 6 29.78 2.8
    6 -7 -6 37.1 4.51
    -6 7 6 33.08 2.64
    6 -7 -6 40.31 3.28
    -6 7 6 28.18 5.02
    -6 7 6 25.08 4.25
    6 -7 -6 40.5 2.52
    -6 -7 6 38.96 2.51
    -6 7 5 177.36 9.3
    6 -7 -5 184.84 9.52
    -6 7 5 173.3 9.5
    6 -7 -5 187.02 9.74
    -6 7 5 176.31 11.6
    -6 7 5 158.48 11.1
    6 -7 -5 179.16 9.39
    -6 -7 5 196.03 9.83
    -6 -7 5 186.32 9.4
    6 -7 -4 10.69 3.4
    -6 7 4 10.2 1.26
    -6 7 4 11.06 1.97
    -6 7 4 9.17 1.74
    6 -7 -4 9.3 2.09
    -6 7 4 10.59 3.62
    6 -7 -4 10.75 1.53
    -6 -7 4 8.78 2.51
    -6 7 4 17.21 4.21
    -6 -7 4 9.25 1.46
    -6 7 3 36.78 2.24
    6 -7 -3 37.57 2.6
    6 -7 -3 34.49 4.38
    -6 7 3 29.3 2.43
    -6 7 3 35.97 4.89
    6 -7 -3 38.01 2.42
    -6 -7 3 37.3 3.25
    -6 7 3 31.2 4.45
    -6 -7 3 34.96 3.29
    -6 -7 3 34.1 2.33
    -6 7 3 34.53 2.72
    -6 -7 2 7.89 1.42
    -6 7 2 8.27 1.19
    -6 7 2 6.63 1.74
    6 -7 -2 5.56 3.09
    -6 7 2 5.11 3.63
    6 -7 -2 6.87 1.58
    -6 7 2 6.07 1.5
    -6 -7 2 6.67 2.48
    -6 7 2 8.19 1.42
    -6 7 2 5.73 3.96
    6 -7 -2 6.64 1.35
    -6 -7 2 8.67 1.23
    6 -7 -1 460.55 24
    -6 -7 1 448.33 22.43
    -6 7 1 464.06 22.35
    6 -7 -1 472.53 22.42
    -6 7 1 425.08 22.32
    -6 7 1 437.66 23.77
    -6 7 1 413.26 24.47
    -6 7 1 424.47 24.23
    6 -7 -1 445.46 22.36
    -6 7 1 446.82 22.47
    -6 7 1 446.53 22.42
    -6 -7 1 440.7 22.32
    -6 -7 1 378.15 22.73
    -6 7 0 6.13 1.6
    -6 7 0 5.82 1.23
    -6 -7 0 6.63 1.52
    -6 7 0 5.67 1.23
    6 -7 0 6.98 3.02
    -6 7 0 7.07 3.14
    -6 7 0 3.45 4.05
    6 -7 0 7.04 1.44
    6 -7 0 7.47 1.22
    -6 -7 0 10.53 2.47
    -6 7 0 5.73 1.52
    -6 -7 0 4.26 2.77
    -6 7 -1 8.08 3.09
    -6 7 -1 9.97 1.3
    -6 -7 -1 12.4 1.78
    -6 7 -1 9.67 1.55
    6 -7 1 10.91 3.07
    6 -7 1 9.18 1.39
    6 -7 1 10.01 1.24
    -6 -7 -1 9.73 2.51
    -6 -7 -1 7.69 2.43
    -6 7 -1 8.13 1.32
    -6 7 -1 8.85 1.63
    -6 -7 -1 10.61 2.89
    6 -7 2 42.64 4.05
    -6 -7 -2 40.34 2.79
    -6 7 -2 36.06 2.48
    6 -7 2 38.06 2.4
    -6 7 -2 43.08 4.34
    6 -7 2 35.64 2.36
    -6 -7 -2 45.22 3.47
    -6 7 -2 39.34 2.59
    -6 7 -2 38.54 2.66
    -6 -7 -2 37.77 3.84
    -6 7 -2 40.66 2.49
    -6 7 -3 9.63 1.45
    -6 7 -3 10.05 1.47
    -6 -7 -3 8.35 2.79
    -6 7 -3 8.27 3.03
    6 -7 3 8.44 1.14
    -6 7 -3 11.62 1.6
    -6 7 -3 9.55 1.49
    -6 -7 -3 10.85 3.19
    -6 7 -4 9.03 1.5
    -6 -7 -4 8.8 2.61
    -6 7 -4 9.32 1.44
    -6 7 -4 7.71 1.49
    -6 7 -4 10.32 3.22
    -6 7 -4 9.68 1.43
    -6 7 -4 8.39 1.6
    -6 -7 -4 9.3 1.97
    -6 7 -5 7.81 3.02
    -6 7 -5 12.51 1.45
    -6 7 -5 9.26 1.49
    -6 7 -5 13.26 1.51
    -6 7 -5 13.69 1.49
    -6 -7 -5 11.95 2.72
    -6 7 -5 9.44 1.63
    -6 -7 -5 11.77 2.03
    -6 7 -6 5.17 1.4
    -6 7 -6 3.67 1.34
    -6 -7 -6 3.23 1.32
    -6 7 -6 3.2 1.14
    -6 7 -6 3.36 1.41
    -6 7 -6 4.51 1.25
    -6 -7 -6 3.24 1.81
    -6 -7 -6 9.66 3.33
    -6 -7 -7 53.79 3.44
    -6 7 -7 56.64 3.3
    -6 7 -7 53.64 3.19
    -6 7 -7 59.72 3.32
    -6 -7 -7 51.58 3.25
    -6 7 -7 59.28 3.32
    -6 -7 -7 56.36 4.54
    -6 7 -8 0.45 1.19
    -6 -7 -8 1.26 1.42
    -6 -7 -8 -1.16 1.13
    -6 -7 -8 0.82 1.84
    -6 7 -8 1.32 1.22
    -6 -7 -8 3.74 2.74
    -6 7 -9 11.15 1.36
    -6 -7 -9 10.05 1.18
    -6 7 -9 12.16 1.44
    -6 7 -9 9.83 1.24
    -6 -7 -9 10.36 2.72
    -6 -7 -10 9.06 2.28
    -6 7 -10 6.84 1.21
    -6 7 -11 10.22 1.05
    -6 -7 -11 5.81 1.82
    -6 7 -12 1.78 0.66
    6 8 -12 2.88 0.91
    -6 -8 12 1.64 0.64
    6 -8 -12 0.74 1.66
    6 8 -12 1.11 0.74
    -6 8 12 2.21 0.95
    6 -8 -12 1.59 0.68
    6 8 -11 2.27 1.12
    6 -8 -11 -0.1 2.07
    6 8 -11 0.17 0.91
    -6 8 11 0.83 0.89
    -6 8 11 0.45 1.14
    6 -8 -11 1.82 0.89
    6 -8 -11 0.27 0.86
    -6 -8 11 1.96 0.84
    6 8 -10 12.51 1.52
    6 8 -10 10.53 1.22
    -6 8 10 11.25 1.39
    -6 8 10 9.21 1.52
    6 -8 -10 14.35 2.41
    6 -8 -10 10.44 1.32
    6 -8 -10 14.23 1.3
    -6 -8 10 7.88 1.26
    6 8 -9 3.78 1.45
    6 8 -9 2.7 1.12
    -6 8 9 3.31 1.54
    6 -8 -9 2.8 2.41
    6 -8 -9 3.15 1.21
    6 -8 -9 2.12 1.37
    -6 8 9 -0.99 1.45
    -6 -8 9 3.31 1.22
    6 8 -8 0.23 1.47
    6 8 -8 -0.23 1.1
    -6 8 8 -4.95 1.59
    6 -8 -8 -0.39 1.3
    -6 8 8 -1.12 1.51
    6 -8 -8 0.32 2.4
    6 -8 -8 0.04 1.49
    6 8 -7 -0.03 1.09
    -6 8 7 2.52 1.82
    -6 8 7 -1.37 1.64
    6 -8 -7 -0.89 2.41
    6 -8 -7 3.06 1.73
    -6 -8 7 0.39 1.36
    -6 8 6 1.49 1.48
    6 -8 -6 0.31 2.23
    6 -8 -6 0.34 1.73
    -6 -8 6 -0.27 1.34
    -6 8 5 3.39 1.82
    -6 8 5 2.9 1.5
    6 -8 -5 3.06 2.08
    6 -8 -5 0.35 1.39
    -6 -8 5 0.68 2.26
    -6 -8 5 0.43 1.28
    -6 8 4 24.62 2.26
    6 -8 -4 16.48 3.49
    -6 8 4 15.91 1.81
    -6 8 4 20.25 4.14
    -6 8 4 15.38 3.8
    6 -8 -4 19.97 2.13
    6 -8 -4 20.21 1.83
    -6 8 4 20.35 1.94
    -6 -8 4 17.99 2.67
    -6 -8 4 17.96 1.74
    6 -8 -3 118.14 7.84
    -6 -8 3 113.11 5.99
    6 -8 -3 117.79 6.19
    -6 8 3 110.29 6.23
    -6 8 3 107.27 5.93
    -6 8 3 110.14 8.21
    -6 8 3 109.32 8.11
    6 -8 -3 120.45 6.06
    -6 -8 3 104.13 6.54
    -6 8 3 115.27 6.09
    -6 -8 2 10.97 1.52
    -6 8 2 10.61 1.91
    -6 8 2 11.98 1.38
    -6 8 2 14.25 3.36
    -6 8 2 16.44 3.89
    -6 -8 2 10.88 2.75
    -6 8 2 13.7 3.89
    6 -8 -2 10.83 1.69
    6 -8 -2 11.53 1.55
    -6 8 2 14.03 1.66
    6 -8 -2 9.93 3.22
    -6 -8 2 11.76 1.32
    -6 8 1 10.28 1.2
    -6 -8 1 10.29 1.63
    -6 8 1 8.45 1.81
    -6 8 1 11.09 1.42
    6 -8 -1 8.67 3.01
    -6 8 1 13.6 3.19
    6 -8 -1 8.97 1.61
    6 -8 -1 9.37 1.42
    -6 8 1 8.78 1.53
    -6 -8 1 11.01 2.68
    -6 -8 1 10.25 1.22
    -6 8 1 11.42 3.93
    -6 -8 0 39.66 2.84
    -6 8 0 46.71 2.57
    6 -8 0 41.45 2.69
    -6 8 0 41.53 2.86
    -6 8 0 44.68 2.65
    6 -8 0 34.96 4
    -6 8 0 47.01 4.54
    6 -8 0 39.6 2.63
    -6 8 0 42.52 2.72
    -6 -8 0 38.04 3.73
    -6 8 -1 0.87 1.29
    -6 8 -1 1.95 1.1
    -6 8 -1 3.68 1.49
    -6 8 -1 3.15 1.24
    -6 8 -1 2.76 3.02
    6 -8 1 1.77 1.17
    6 -8 1 1.79 1.17
    -6 -8 -1 1.46 1.58
    -6 -8 -1 0.94 2.79
    -6 8 -2 19.49 1.64
    -6 -8 -2 20.41 2.17
    -6 8 -2 22.07 1.75
    -6 -8 -2 19.42 3.25
    6 -8 2 19.16 1.59
    -6 8 -2 19.9 1.72
    -6 -8 -2 14.96 2.91
    -6 8 -2 20.11 1.91
    -6 -8 -2 18.03 3.34
    -6 8 -2 26.38 3.72
    -6 8 -3 5.6 1.19
    -6 -8 -3 6.76 1.88
    -6 8 -3 6.72 1.37
    -6 8 -3 6.04 1.55
    6 -8 3 5.96 1.06
    -6 8 -3 4.55 1.21
    -6 -8 -3 4.95 2.64
    -6 8 -3 4.38 1.45
    -6 8 -3 4.79 2.84
    -6 -8 -3 3.14 3.17
    -6 8 -4 9.55 1.39
    -6 8 -4 9.46 1.45
    -6 8 -4 11.23 1.57
    -6 -8 -4 10.73 2.61
    -6 8 -4 9.52 1.5
    -6 -8 -4 8.27 3.04
    -6 8 -5 1.47 1.17
    -6 8 -5 2.6 1.32
    -6 -8 -5 0.74 1.75
    -6 8 -5 1.26 1.32
    -6 -8 -5 4.47 1.37
    -6 -8 -5 -1.15 2.37
    -6 8 -5 1.13 1.32
    -6 -8 -5 0.71 3.09
    -6 8 -6 1.23 1.12
    -6 -8 -6 0.98 1.6
    -6 8 -6 1.14 1.3
    -6 8 -6 -0.25 1.18
    -6 -8 -6 -0.35 1.23
    -6 -8 -6 -1.25 2.24
    -6 8 -6 0.86 1.29
    -6 8 -7 1.08 1.11
    -6 -8 -7 1.55 1.56
    -6 8 -7 2.17 1.23
    -6 8 -7 0.52 1.1
    -6 -8 -7 1.85 1.08
    -6 -8 -7 4.33 2.06
    -6 8 -7 2.44 1.17
    -6 -8 -7 1.28 2.92
    -6 8 -8 13.46 1.4
    -6 8 -8 13.13 1.26
    -6 -8 -8 10.46 1.17
    -6 -8 -8 10.32 1.9
    -6 8 -8 13.99 1.26
    -6 -8 -8 9.84 2.77
    -6 -8 -9 13.83 1.15
    -6 8 -9 18.76 1.38
    -6 -8 -9 15.35 1.61
    -6 8 -9 14.87 1.19
    -6 -8 -9 16.97 2.47
    -6 8 -10 0.31 0.81
    -6 -8 -10 1.34 1.73
    -6 8 -11 8.21 0.73
    -6 -9 11 12.39 0.99
    6 -9 -11 15.63 1.53
    6 9 -11 16.47 1.08
    6 9 -10 -0.06 0.89
    6 9 -10 -0.71 0.66
    -6 9 10 -0.44 0.87
    6 -9 -10 -1.67 0.89
    -6 9 10 1.09 0.98
    -6 9 10 -1.33 0.87
    6 -9 -10 -0.02 0.74
    -6 -9 10 -1.06 0.77
    6 9 -9 8.56 1.19
    6 9 -9 7.46 0.92
    -6 9 9 7.04 1.18
    6 -9 -9 8.62 1.04
    -6 9 9 5.04 1.23
    6 -9 -9 8.09 1.24
    -6 9 9 7.01 1.14
    6 9 -8 14.59 1.51
    6 -9 -8 18.16 1.58
    -6 9 8 13.74 1.64
    6 -9 -8 12.21 2.09
    -6 9 8 12.77 1.49
    -6 9 8 14.36 1.48
    -6 -9 8 14.52 1.4
    6 -9 -8 14.38 1.41
    6 9 -7 0.99 1.29
    -6 9 7 1.39 1.51
    6 -9 -7 9.71 2.01
    -6 9 7 4.87 1.32
    -6 9 7 2.26 1.25
    6 -9 -7 6.97 1.55
    -6 -9 7 0.8 1.17
    6 9 -6 1.87 1.3
    -6 9 6 -0.11 0.92
    -6 9 6 1 1.18
    6 -9 -6 0.82 1.61
    -6 9 6 2.15 1.26
    -6 -9 6 1.78 1.2
    -6 9 5 43.15 3.02
    -6 9 5 43.01 2.61
    6 -9 -5 45.41 2.76
    -6 9 5 45.4 2.78
    -6 -9 5 46.24 2.72
    -6 9 4 187.68 9.82
    6 -9 -4 208.66 10.02
    6 -9 -4 196.5 9.91
    -6 -9 4 188.12 10.2
    -6 9 4 193.91 9.9
    -6 9 4 185.1 10
    -6 -9 4 186.99 9.85
    -6 9 3 1.07 1.13
    -6 9 3 2.04 1.6
    6 -9 -3 1.93 1.57
    -6 -9 3 0.29 2.15
    6 -9 -3 0.95 1.28
    -6 9 3 2.81 1.26
    -6 -9 3 2.29 1.16
    6 -9 -2 80.81 4.56
    -6 9 2 77.31 4.58
    -6 9 2 84.26 4.43
    6 -9 -2 89.43 4.47
    -6 -9 2 77.74 5.01
    -6 9 2 82.7 4.45
    -6 -9 2 74.83 4.35
    -6 -9 1 0.76 1.31
    -6 9 1 2.41 1.53
    -6 9 1 1.28 1.18
    -6 -9 1 5.64 2.35
    6 -9 -1 -0.6 1.28
    6 -9 -1 1.56 1.24
    -6 9 1 0.2 1.16
    -6 -9 0 18.92 2.78
    -6 -9 0 20.2 1.85
    6 -9 0 20.86 1.75
    -6 9 0 20.84 1.74
    6 -9 0 20.27 1.66
    -6 9 0 19.72 1.82
    -6 -9 -1 2.3 1.53
    -6 9 -1 4.81 1.3
    6 -9 1 3.13 1.1
    6 -9 1 3.61 1.15
    -6 9 -1 4.58 1.42
    -6 -9 -1 4.74 2.51
    -6 -9 -2 57.68 3.46
    -6 9 -2 58 3.33
    -6 9 -2 58.02 3.21
    6 -9 2 51.04 3.08
    -6 9 -2 54.98 3.23
    -6 -9 -2 45.07 4.16
    -6 -9 -3 1.08 1.7
    -6 9 -3 3.67 1.28
    -6 9 -3 2.7 1.42
    6 -9 3 2.18 0.93
    -6 -9 -3 1.55 2.39
    -6 9 -3 4.08 1.38
    -6 -9 -3 0.99 2.8
    -6 9 -4 1.04 0.87
    -6 9 -4 -1.43 1.21
    -6 -9 -4 5.34 2.68
    -6 -9 -4 -2.53 2.26
    -6 9 -4 1.91 1.26
    -6 9 -4 1.03 1.3
    -6 9 -5 0.6 0.87
    -6 9 -5 2.3 1.11
    -6 9 -5 1.21 1.19
    -6 -9 -5 1.54 1.12
    -6 -9 -5 1.04 2.12
    -6 9 -5 1.56 1.12
    -6 -9 -5 -0.4 2.67
    -6 9 -6 0.18 0.82
    -6 -9 -6 0.3 1.49
    -6 9 -6 -0.77 1.06
    -6 9 -6 -1.13 1.02
    -6 -9 -6 -0.32 0.98
    -6 -9 -6 1.95 1.91
    -6 9 -6 -0.08 1.03
    -6 -9 -6 -0.93 2.56
    -6 9 -7 0.31 0.88
    -6 -9 -7 1.12 0.86
    -6 -9 -7 -0.04 1.6
    -6 9 -7 1.43 0.86
    -6 -9 -8 1.72 0.59
    -6 9 -8 0.09 0.86
    -6 -9 -8 -0.16 1.3
    -6 -9 -8 -0.56 2
    -6 9 -9 -0.16 0.66
    -6 -9 -9 1.08 1.55
    6 -10 -9 9.66 0.94
    6 10 -8 0.09 0.71
    6 -10 -8 -0.08 0.89
    -6 10 8 2.02 0.88
    6 -10 -8 1.3 0.69
    -6 -10 8 -0.02 0.7
    6 10 -7 25.27 1.63
    6 -10 -7 28.51 1.83
    -6 -10 7 25.98 1.67
    6 10 -6 20.05 1.46
    -6 10 6 22.27 1.71
    -6 -10 6 21.21 1.48
    6 10 -5 0.68 0.9
    -6 10 5 -0.81 1.22
    -6 10 5 -0.34 0.83
    6 -10 -5 -0.35 1.28
    6 -10 -5 1.12 0.96
    -6 -10 5 0.52 0.92
    -6 10 4 5.8 1.33
    -6 10 4 3.86 0.93
    6 -10 -4 5.32 1.34
    6 -10 -4 3.97 1.12
    -6 -10 4 5.69 0.96
    6 -10 -3 -0.32 1.03
    -6 10 3 0.1 1.31
    -6 10 3 0.27 0.97
    6 -10 -3 1.22 1.22
    -6 -10 3 -2.03 1.72
    -6 -10 3 2.1 0.84
    -6 10 2 2.63 1.27
    -6 10 2 4.86 1.06
    6 -10 -2 6.26 1.24
    -6 -10 2 3.35 1.88
    6 -10 -2 5.26 1.1
    -6 10 1 1.75 1.02
    6 -10 -1 1.09 0.99
    -6 -10 1 -0.93 1.86
    6 -10 -1 1.13 1.04
    -6 10 0 2.09 1.35
    6 -10 0 2.04 0.93
    -6 10 0 3.93 1.06
    6 -10 0 4.15 1
    -6 10 0 4.56 1.18
    -6 -10 0 0.1 1.96
    -6 10 -1 43.74 2.75
    6 -10 1 44.31 2.54
    -6 -10 -1 43.12 3.24
    -6 10 -1 47.35 2.63
    -6 10 -1 42.3 2.67
    -6 -10 -2 34.27 2.49
    -6 10 -2 39.44 2.39
    -6 10 -2 39.22 2.49
    -6 10 -2 42.3 2.35
    6 -10 2 37.13 2.22
    -6 -10 -3 -1.44 1.33
    -6 10 -3 0.3 1.03
    -6 10 -3 0.97 1.13
    -6 10 -3 -1.01 1.02
    -6 10 -4 15.06 1.41
    -6 10 -4 18.99 1.36
    -6 -10 -4 16.2 1.35
    -6 10 -4 17.59 1.38
    -6 10 -5 29.27 1.82
    -6 10 -5 30.43 1.78
    -6 -10 -5 26.98 1.74
    -6 -10 -5 28.46 2.35
    -6 10 -5 26.39 1.75
    -6 10 -6 2.77 0.72
    -6 -10 -6 2.73 0.7
    -6 -10 -6 3.31 1.39
    -6 10 -7 7.07 0.79
    -6 -10 -7 5.04 1.11
    -6 11 6 0.85 0.66
    6 -11 -6 2.3 0.75
    6 -11 -5 10.14 0.96
    -6 11 5 7.82 0.98
    -6 11 4 -0.16 0.89
    6 -11 -4 -0.57 0.79
    6 -11 -3 6.57 0.93
    6 -11 -3 7.5 0.84
    -6 11 3 8.48 0.92
    -6 11 3 8.85 0.8
    -6 11 2 2.11 0.71
    6 -11 -2 1.32 0.75
    6 -11 -2 1.88 0.74
    -6 11 1 13.91 1.01
    -6 11 1 10.7 1.23
    6 -11 -1 11.37 0.99
    -6 -11 1 9.18 1.39
    -6 11 1 13.11 1.09
    -6 11 0 2.95 1
    -6 -11 0 5.09 1.37
    -6 11 0 4.21 0.73
    -6 11 0 2.54 0.82
    -6 11 -1 2.84 0.93
    -6 11 -1 3.02 0.74
    -6 -11 -1 4.52 1.35
    -6 11 -1 3.6 0.79
    -6 11 -2 -0.75 0.69
    -6 11 -2 -0.36 0.85
    -6 -11 -2 -0.19 0.73
    -6 -11 -2 1.68 1.24
    -6 11 -3 8.78 0.81
    -6 11 -3 7.02 0.88
    -6 -11 -3 7.58 0.8
    7 0 -17 2.06 0.79
    7 0 -17 1.26 0.81
    7 0 -16 17.21 1.58
    7 0 -16 20.55 1.63
    7 0 -15 2.68 1.3
    7 0 -14 10.18 1.11
    7 0 -14 12.92 1.7
    7 0 -13 -0.06 1.03
    7 0 -13 -1.13 1.45
    7 0 -13 0.6 1.5
    7 0 -12 0.52 3.14
    7 0 -12 1.56 1.14
    7 0 -12 0.31 1.53
    7 0 -12 -0.87 1.47
    7 0 -11 -1.77 3.17
    7 0 -11 0.99 1.19
    7 0 -11 2.32 1.45
    7 0 -10 130.75 9.4
    7 0 -10 146.06 7.52
    7 0 -10 136.25 8.53
    7 0 -10 151.65 7.63
    7 0 -10 141.57 7.59
    7 0 -9 -0.28 1.15
    7 0 -9 -1.33 2.12
    7 0 -9 2.54 1.26
    -7 0 8 8.75 1.29
    7 0 -8 5.6 2.28
    7 0 -8 8.94 1.3
    7 0 -8 7.33 1.14
    -7 0 7 0.06 0.75
    7 0 -7 0.02 0.89
    -7 0 7 0.59 1.14
    -7 0 7 0.64 2.45
    7 0 -7 3.65 2.03
    7 0 -7 0.25 1.08
    -7 0 7 2.09 2.42
    -7 0 6 183.63 9.23
    7 0 -6 171.97 9.15
    -7 0 6 176.3 10.28
    7 0 -6 183.42 9.18
    -7 0 6 183.49 9.67
    7 0 -5 -2.14 1.92
    7 0 -5 0.63 0.89
    -7 0 5 -1.49 1.13
    -7 0 4 48.66 2.7
    7 0 -4 41.95 3.47
    -7 0 4 46.57 3.82
    7 0 -4 44.32 2.55
    -7 0 3 1.04 2.3
    7 0 -3 -1.88 2.14
    -7 0 3 0.46 1.12
    -7 0 2 3.22 1.16
    -7 0 2 2.84 2.24
    7 0 -2 2.89 2.25
    -7 0 2 1.88 2.77
    -7 0 1 0.45 1.09
    -7 0 1 3.02 2.4
    -7 0 1 0.65 2.77
    -7 0 0 44.47 2.47
    -7 0 0 40.33 4
    -7 0 -1 0.14 0.85
    -7 0 -1 0.94 0.75
    -7 0 -1 3.3 2.74
    -7 0 -2 223.66 11.91
    -7 0 -2 224.54 11.44
    -7 0 -2 224.75 11.42
    -7 0 -2 245.32 12.59
    -7 0 -3 0.85 1.25
    -7 0 -3 1.79 1.89
    -7 0 -3 2.55 1.04
    -7 0 -3 -0.12 0.95
    -7 0 -3 1.22 0.97
    -7 0 -3 1.8 0.94
    -7 0 -3 1.76 2.68
    -7 0 -4 9.69 1.44
    -7 0 -4 13.09 2.21
    -7 0 -4 9.96 1.16
    -7 0 -4 9.77 1.35
    -7 0 -4 10.16 1.15
    -7 0 -4 11.37 1.19
    -7 0 -4 11.25 1.2
    -7 0 -4 10.17 1.26
    -7 0 -4 11.75 2.94
    -7 0 -4 8.38 1.01
    -7 0 -5 1.38 1.26
    -7 0 -5 1.06 1.11
    -7 0 -5 0.13 1.91
    -7 0 -5 2 1.2
    -7 0 -5 0.9 1.07
    -7 0 -5 -0.62 1.08
    -7 0 -5 -0.8 1.17
    -7 0 -5 2.8 2.93
    -7 0 -6 3.4 1.48
    -7 0 -6 3.44 1.24
    -7 0 -6 4.16 1.27
    -7 0 -6 4.79 1.37
    -7 0 -6 3.34 1.18
    -7 0 -6 3.8 1.26
    -7 0 -6 2.8 1.37
    -7 0 -6 -0.63 3.26
    -7 0 -7 -0.13 1.58
    -7 0 -7 0.17 1.01
    -7 0 -7 0.85 1.31
    -7 0 -7 1.34 1.4
    -7 0 -7 -0.84 1.45
    -7 0 -7 0.41 1.44
    -7 0 -7 -0.32 1.37
    -7 0 -7 0.94 3.38
    -7 0 -8 113.14 6.32
    -7 0 -8 119.81 6.23
    -7 0 -8 112.75 6.28
    -7 0 -8 114.05 6.2
    -7 0 -8 119.24 6.25
    -7 0 -8 109.93 6.26
    -7 0 -8 103.48 8.16
    -7 0 -8 119.5 6.09
    -7 0 -9 -3.18 1.81
    -7 0 -9 1.29 1.56
    -7 0 -9 -0.81 1.27
    -7 0 -9 2.35 1.52
    -7 0 -9 -1.41 1.71
    -7 0 -9 -0.95 1.64
    -7 0 -10 53.2 3.34
    -7 0 -10 51.66 3.08
    -7 0 -10 46.05 3.38
    -7 0 -10 52.31 3.28
    -7 0 -10 51.77 3.23
    -7 0 -11 0.09 1.64
    -7 0 -11 2.24 1.83
    -7 0 -11 -0.5 1.39
    -7 0 -11 1.61 1.73
    -7 0 -12 35.74 2.75
    -7 0 -12 45.17 2.79
    -7 0 -12 40.12 2.59
    -7 0 -12 42.85 2.81
    -7 0 -13 1.46 1.35
    -7 0 -13 -0.16 1.25
    -7 0 -13 0.15 1.29
    -7 0 -13 -0.66 0.94
    -7 0 -14 35.26 2.21
    -7 0 -14 39.29 2.23
    -7 0 -14 37.14 2.3
    -7 0 -15 0.9 0.65
    7 -1 -17 16.65 1.3
    7 1 -17 17.77 1.25
    7 -1 -17 18.47 1.24
    7 1 -16 63.86 3.52
    7 -1 -16 66.58 3.62
    7 1 -16 68.35 3.61
    7 -1 -16 59.7 3.58
    7 1 -15 6.89 0.9
    7 1 -15 6.93 1.33
    7 -1 -15 7.26 1.37
    7 1 -14 6.85 1.12
    7 -1 -14 8.55 1.39
    7 1 -14 10.61 1.55
    7 -1 -14 12.44 1.53
    7 -1 -13 13.83 1.29
    7 1 -13 15.47 1.51
    7 -1 -13 18.35 1.82
    7 1 -13 17.41 1.81
    7 -1 -13 17.59 1.82
    7 1 -12 117.73 9.01
    7 -1 -12 114.59 8.82
    7 -1 -12 128.95 7.17
    7 1 -12 142.47 7.27
    7 -1 -12 141.67 7.34
    7 -1 -12 141.45 7.38
    7 1 -12 153.87 7.37
    7 1 -11 4.05 2.99
    7 -1 -11 12.71 3.39
    7 -1 -11 6.94 1.19
    7 1 -11 6.12 1.37
    -7 1 11 7.8 1.34
    7 -1 -11 8.11 1.61
    7 1 -11 7.75 1.64
    -7 1 10 0.49 1.27
    7 1 -10 -0.73 3.07
    7 -1 -10 -0.72 3.19
    7 -1 -10 0.2 1.05
    7 1 -10 1.76 1.18
    7 1 -10 1.22 2.4
    7 1 -10 1.54 1.33
    7 -1 -10 0.89 3.14
    7 1 -10 -0.24 1.43
    7 -1 -10 0.2 1.4
    7 -1 -9 146.64 7.3
    7 1 -9 142.21 7.35
    7 -1 -9 133.54 8.89
    -7 1 9 136.95 7.4
    7 1 -9 133.24 8.39
    7 -1 -9 143.56 7.42
    7 1 -9 137.22 7.38
    7 1 -8 14.39 1.49
    7 -1 -8 15.33 1.36
    7 1 -8 14.88 1.46
    -7 1 8 15.67 1.64
    7 -1 -8 15.33 2.24
    7 -1 -8 19.32 1.6
    7 1 -8 14.24 1.54
    7 1 -8 11.43 2.52
    7 -1 -8 18.16 3.2
    -7 -1 8 16.78 1.25
    -7 -1 7 1.2 0.82
    7 1 -7 1.64 0.98
    7 -1 -7 0.55 0.93
    7 1 -7 1.31 0.98
    -7 1 7 1.49 3.05
    7 -1 -7 1.48 1.75
    7 -1 -7 1.42 1.08
    7 1 -7 1.27 1.07
    7 -1 -7 3.99 2.65
    7 1 -7 2.62 2.36
    -7 1 7 0.07 1.3
    -7 -1 7 1.61 2.35
    7 -1 -6 113.76 6.69
    7 1 -6 98.36 5.76
    -7 -1 6 117.59 5.83
    7 -1 -6 111.83 6.87
    7 1 -6 112.47 5.82
    -7 1 6 118.11 5.93
    -7 1 6 115.48 7.35
    7 1 -6 106.33 6.78
    7 -1 -6 119.85 5.81
    -7 -1 6 102.21 6.39
    -7 -1 6 108.8 5.75
    -7 -1 5 15.97 1.36
    7 1 -5 17.11 1.33
    -7 1 5 16.85 1.6
    -7 1 5 16.58 3.21
    7 -1 -5 11.66 2.42
    7 -1 -5 17.58 1.33
    7 1 -5 17.25 1.34
    7 -1 -5 13.34 2.49
    -7 1 5 17.87 2.38
    -7 -1 5 14.51 2.47
    7 -1 -4 46.81 2.59
    7 -1 -4 47.26 3.75
    7 1 -4 49.88 3.33
    -7 1 4 44.42 2.78
    -7 1 4 46.79 4.29
    -7 -1 4 49.54 2.71
    7 1 -4 43.51 2.57
    -7 -1 3 1.05 1.75
    -7 1 3 1.71 1.19
    -7 -1 3 0.26 0.97
    -7 1 3 1.55 2.74
    7 -1 -3 -1.77 2.33
    7 1 -3 0.85 1.85
    7 -1 -2 0.74 2.3
    -7 -1 2 2.37 1.08
    -7 1 2 1.79 1.09
    -7 1 2 1.64 2.67
    -7 -1 2 3.08 2.65
    -7 1 2 1.75 0.84
    -7 -1 2 2.91 1.12
    -7 1 2 1.08 2.8
    -7 1 1 0.57 1.13
    -7 1 1 -0.55 2.69
    -7 1 1 2.86 1.1
    -7 1 1 2.87 0.91
    7 -1 -1 -0.77 2.45
    -7 -1 1 1.5 0.98
    -7 1 1 5.15 2.67
    -7 -1 1 -0.26 2.64
    7 -1 0 113.97 7.19
    -7 1 0 114.65 6.05
    -7 1 0 105.01 6.01
    -7 1 0 111.14 5.97
    -7 1 0 118.85 7.18
    -7 -1 0 136.14 7.27
    -7 -1 0 129.55 6.06
    -7 1 -1 2.51 1.61
    -7 -1 -1 1.24 1.05
    -7 1 -1 1.49 1.12
    -7 1 -1 0.75 0.9
    -7 -1 -1 0.53 0.76
    -7 1 -1 0.65 0.83
    -7 1 -1 -3.48 2.72
    -7 -1 -1 -0.52 2.64
    -7 1 -2 255.23 14.2
    -7 1 -2 241.63 13.65
    -7 1 -2 246.79 13.64
    -7 1 -2 239.97 14.56
    -7 -1 -2 346.45 14.94
    -7 1 -2 239.48 14.19
    -7 -1 -2 335.35 13.67
    -7 1 -3 23.29 1.76
    -7 -1 -3 24.46 1.84
    -7 1 -3 19.16 1.73
    -7 -1 -3 23.8 2.73
    -7 1 -3 18.48 2.54
    -7 1 -3 19.03 1.62
    -7 -1 -3 22.47 1.58
    -7 1 -3 19.87 2.31
    -7 1 -3 20.31 1.67
    -7 -1 -3 23.49 1.73
    -7 1 -3 20.78 1.58
    -7 -1 -3 22.55 1.52
    -7 1 -3 22.29 1.58
    -7 1 -3 19.5 1.52
    -7 -1 -3 23.94 1.62
    -7 1 -3 21.93 1.5
    -7 1 -3 20.85 3.15
    -7 -1 -3 25.59 3.32
    -7 -1 -4 12.98 2.46
    -7 1 -4 10.94 1.48
    -7 -1 -4 12.14 1.5
    -7 1 -4 13.11 1.14
    -7 1 -4 14.26 2.55
    -7 -1 -4 12.83 1.24
    -7 1 -4 11.69 1.31
    -7 -1 -4 14.56 1.28
    -7 1 -4 13.2 1.44
    -7 -1 -4 10.41 1.35
    -7 1 -4 11.67 1.37
    -7 1 -4 12.63 1.33
    -7 1 -4 12.71 1.21
    -7 1 -4 13.11 1.17
    -7 -1 -4 12.41 1.23
    -7 1 -4 12.51 1.37
    -7 1 -4 19.04 3.24
    -7 -1 -4 12.49 2.94
    -7 1 -4 15.93 2.08
    -7 1 -5 55.15 3.24
    -7 -1 -5 55.01 3.28
    -7 -1 -5 53.03 3.08
    -7 1 -5 52.73 3
    -7 1 -5 56.87 4.21
    -7 1 -5 45.42 3.1
    -7 1 -5 54.79 3.13
    -7 -1 -5 58.18 4.32
    -7 1 -5 53.7 3.18
    -7 -1 -5 56.42 3.21
    -7 -1 -5 57.44 3.08
    -7 1 -5 58.86 3.16
    -7 1 -5 56.08 3.02
    -7 -1 -5 52.01 3.11
    -7 1 -5 53.2 3.09
    -7 1 -5 52.68 3.13
    -7 -1 -5 56 3.13
    -7 1 -5 52.19 4.84
    -7 -1 -5 54.98 4.82
    -7 1 -6 96.12 5.18
    -7 -1 -6 96.29 5.24
    -7 1 -6 91.63 4.98
    -7 -1 -6 88.58 5.08
    -7 1 -6 97.6 4.97
    -7 1 -6 98.19 5.14
    -7 -1 -6 93.37 5.17
    -7 -1 -6 99.18 5.08
    -7 1 -6 92.4 5.1
    -7 1 -6 94.67 5.1
    -7 -1 -6 91.62 5.14
    -7 1 -6 97.05 5.08
    -7 1 -6 91.92 5.13
    -7 -1 -6 94.82 5.12
    -7 1 -6 90.28 6.89
    -7 -1 -6 98.13 6.86
    -7 1 -7 22.78 2.01
    -7 -1 -7 25.27 2.22
    -7 1 -7 22.1 1.98
    -7 1 -7 23.53 1.67
    -7 -1 -7 20.81 1.86
    -7 1 -7 25.25 1.67
    -7 1 -7 20.71 2.03
    -7 -1 -7 19.76 2.04
    -7 -1 -7 21.17 1.89
    -7 -1 -7 22.57 1.65
    -7 -1 -7 21.21 1.98
    -7 1 -7 22.87 1.93
    -7 1 -7 22.81 1.99
    -7 -1 -7 22.73 2
    -7 1 -7 12.78 3.86
    -7 -1 -7 14.03 3.77
    -7 1 -8 36.09 2.68
    -7 -1 -8 40.74 2.81
    -7 1 -8 39.85 3
    -7 1 -8 38.45 2.42
    -7 -1 -8 36.69 2.69
    -7 1 -8 38.58 2.46
    -7 1 -8 40.8 2.79
    -7 -1 -8 41.53 2.81
    -7 -1 -8 38 2.61
    -7 1 -8 43.7 2.79
    -7 1 -8 43.75 2.74
    -7 1 -8 36.95 2.69
    -7 -1 -8 39.48 2.7
    -7 1 -8 38.21 4.9
    -7 -1 -8 32.71 4.8
    -7 1 -9 3.32 1.56
    -7 -1 -9 4.54 1.86
    -7 1 -9 0.84 1.86
    -7 1 -9 2.85 1.11
    -7 1 -9 1.62 1.25
    -7 1 -9 4.19 1.64
    -7 -1 -9 5.26 1.55
    -7 1 -9 1.91 1.69
    -7 -1 -9 2.33 1.72
    -7 1 -9 4.29 1.68
    -7 1 -10 13.93 1.77
    -7 -1 -10 12.41 2.05
    -7 1 -10 14.7 2.04
    -7 1 -10 12.2 1.49
    -7 1 -10 12.45 1.85
    -7 -1 -10 15.06 1.77
    -7 1 -10 15.76 1.87
    -7 1 -10 11.76 1.94
    -7 -1 -10 12.17 1.95
    -7 1 -11 78.41 4.75
    -7 -1 -11 79.67 4.92
    -7 1 -11 88.26 4.86
    -7 -1 -11 89.67 4.73
    -7 1 -11 85.34 4.62
    -7 1 -11 84.64 4.86
    -7 -1 -11 85.48 4.87
    -7 1 -11 90.53 4.86
    -7 1 -11 85.11 4.76
    -7 1 -12 5.24 1.41
    -7 -1 -12 6.65 1.69
    -7 1 -12 5.75 1.58
    -7 -1 -12 6.47 1.66
    -7 1 -12 5.15 1.32
    -7 -1 -12 4.8 1.21
    -7 -1 -12 6.76 1.64
    -7 1 -12 8.07 1.62
    -7 1 -12 5.44 1.58
    -7 1 -13 24.75 1.95
    -7 -1 -13 27.33 2.15
    -7 1 -13 32.8 2.08
    -7 -1 -13 31.03 2.13
    -7 1 -13 28.51 1.9
    -7 1 -13 30.67 2.12
    -7 -1 -13 30.58 2.13
    -7 -1 -13 26.64 1.82
    -7 -1 -14 8.27 1.19
    -7 1 -14 8.71 1.05
    -7 -1 -14 10.02 1.17
    -7 1 -14 10.98 1.22
    -7 -1 -14 9.63 1.21
    -7 1 -15 -0.27 0.62
    -7 -1 -15 0.51 0.66
    7 -2 -17 32.16 1.88
    7 -2 -16 1.8 1.1
    7 -2 -16 1.68 0.96
    7 2 -16 0.81 0.97
    7 2 -15 3.32 1.15
    7 2 -15 4.07 0.88
    7 2 -15 6.91 1.25
    7 -2 -15 5.97 1.2
    7 2 -14 10.07 1.26
    7 -2 -14 15.85 1.47
    7 2 -14 10.67 1.56
    7 -2 -14 14.67 1.57
    7 2 -13 9.36 1.35
    7 -2 -13 10.78 1.58
    7 2 -13 10.97 1.64
    7 -2 -13 13.83 1.63
    7 2 -12 5.1 1.16
    7 2 -12 2.52 3.01
    7 -2 -12 1.47 2.77
    7 2 -12 5.37 1.36
    7 -2 -12 3.96 1.56
    -7 2 12 5 1.42
    7 -2 -12 8.02 2.87
    7 2 -12 4.93 1.54
    7 -2 -12 5.17 1.51
    7 2 -11 20.86 1.65
    7 2 -11 20.97 1.96
    7 2 -11 16.14 3.74
    7 -2 -11 14.05 3.46
    7 2 -11 18.36 1.93
    7 -2 -11 19.24 1.47
    7 2 -11 18.88 1.82
    -7 2 11 18.61 1.84
    7 -2 -11 18.69 1.88
    7 -2 -11 19.63 3.58
    7 2 -10 21.58 1.89
    7 2 -10 25.1 2.13
    7 2 -10 27.45 3.96
    7 -2 -10 19.28 3.62
    7 -2 -10 25.77 1.73
    7 2 -10 26.65 1.96
    -7 2 10 25.21 2.11
    7 -2 -10 22.71 3.74
    7 2 -10 27.56 3.4
    7 2 -10 22.14 2.06
    7 -2 -10 30.15 2.06
    7 2 -9 27.25 2.12
    7 -2 -9 29.23 1.88
    7 2 -9 31.31 2.02
    7 2 -9 27.82 3.52
    7 -2 -9 30.12 2.18
    7 -2 -9 26.62 3.72
    -7 2 9 28.63 2.26
    -7 -2 9 27.52 1.86
    7 2 -8 11.13 1.35
    7 -2 -8 13.99 1.25
    -7 2 8 10.99 1.7
    -7 2 8 19.42 3.76
    7 2 -8 9.6 2.79
    7 -2 -8 12.54 2.9
    7 -2 -8 11.16 1.46
    -7 -2 8 12.27 2.45
    -7 -2 8 13.64 1.24
    7 2 -7 1.68 1.03
    7 2 -7 1.82 2.34
    7 -2 -7 2.1 0.89
    7 -2 -7 4.6 2.21
    7 -2 -7 2.93 1.18
    -7 2 7 0.64 3.25
    -7 -2 7 1.3 2.3
    7 -2 -7 4.1 2.46
    7 2 -7 4.04 1
    -7 2 7 0.11 1.44
    -7 -2 7 3.28 0.94
    7 2 -6 19.96 1.46
    7 2 -6 19.12 1.51
    -7 2 6 20.4 1.8
    -7 2 6 23.35 3.85
    7 2 -6 24.24 3.04
    7 -2 -6 18.92 2.73
    7 -2 -6 21.62 1.57
    7 2 -6 21.95 1.54
    -7 -2 6 21.32 1.51
    -7 -2 6 20.95 2.64
    7 -2 -6 20.78 2.77
    -7 2 6 22.66 1.64
    -7 2 6 18.87 1.68
    7 -2 -5 37.08 3.44
    -7 2 5 36.14 2.31
    7 -2 -5 39.2 3.23
    -7 2 5 35.56 2.41
    -7 2 5 37.07 4.28
    7 -2 -5 33.06 2.17
    -7 -2 5 35.2 3.22
    -7 -2 5 38.38 2.15
    7 2 -5 36.2 2.16
    -7 2 5 37.41 2.33
    7 2 -4 12.48 1.09
    -7 2 4 15.12 3.44
    7 -2 -4 11.72 1.12
    7 -2 -4 11.61 1.98
    -7 2 4 12.61 1.4
    7 -2 -4 13.92 2.66
    -7 -2 4 12.34 1.11
    -7 -2 4 12.87 2.3
    7 -2 -3 550.04 28.87
    -7 2 3 576.09 28.01
    -7 2 3 547.51 29.14
    7 -2 -3 535.92 27.91
    7 2 -3 571.89 27.93
    -7 2 2 17.98 3.6
    7 -2 -2 19.25 3.16
    -7 2 2 23.42 1.62
    -7 2 2 20.91 1.65
    -7 2 2 21.56 1.8
    -7 2 2 22.4 3.2
    -7 -2 2 26.62 3.18
    -7 -2 2 24.45 1.69
    -7 2 1 103.97 5.55
    7 -2 -1 80.26 6.16
    -7 2 1 94.11 5.07
    -7 2 1 90.53 6.63
    -7 2 1 94.3 5.05
    -7 -2 1 102.68 5.04
    -7 2 1 91.07 4.98
    -7 2 1 93.21 4.92
    -7 2 1 93.86 6.12
    -7 -2 1 111.16 6.26
    -7 2 0 72.09 4.28
    7 -2 0 67.07 5.05
    -7 2 0 59.52 3.59
    -7 2 0 55.18 5.32
    -7 -2 0 74.54 3.58
    -7 2 0 63.18 3.56
    -7 2 0 60.86 3.54
    -7 2 0 63.68 3.45
    -7 2 0 65.79 4.83
    -7 -2 0 71.77 4.78
    -7 2 -1 4.92 1.91
    -7 2 -1 2.46 1.15
    -7 2 -1 4.82 1.07
    7 -2 1 9.6 3.21
    -7 2 -1 4.5 0.97
    -7 2 -1 6.47 2.54
    -7 -2 -1 9.1 2.54
    -7 -2 -2 2.48 1.15
    -7 2 -2 2.62 0.88
    -7 2 -2 1.31 1.97
    -7 2 -2 1.7 1.14
    -7 -2 -2 2.87 1.08
    -7 2 -2 1.95 1.04
    -7 -2 -2 3.97 0.9
    -7 2 -2 1.4 0.96
    -7 2 -2 1.55 2.49
    -7 -2 -2 4.78 2.32
    -7 -2 -2 4.19 2.14
    -7 -2 -2 3.36 1.98
    -7 2 -2 1.94 0.91
    -7 -2 -3 14.31 1.59
    -7 2 -3 11.78 1.46
    -7 2 -3 10.57 1.11
    -7 -2 -3 10.23 2.47
    -7 2 -3 16.91 2.51
    -7 -2 -3 15.63 1.22
    -7 2 -3 10.99 1.37
    -7 -2 -3 16.45 1.4
    -7 2 -3 11.39 1.32
    -7 -2 -3 13.61 1.12
    -7 2 -3 11.65 1.38
    -7 2 -3 10.34 1.33
    -7 2 -3 12.15 1.22
    -7 -2 -3 16.83 1.23
    -7 2 -3 11.7 2.67
    -7 -2 -3 14.45 2.77
    -7 2 -3 9.54 1.22
    -7 -2 -3 12.36 2.18
    -7 -2 -4 12.28 2.42
    -7 2 -4 10.59 1.4
    -7 2 -4 12.13 1.54
    -7 2 -4 9.7 1.12
    -7 2 -4 11.07 2.56
    -7 2 -4 11.71 1.43
    -7 -2 -4 11.69 1.16
    -7 2 -4 10.37 1.4
    -7 -2 -4 12.5 1.41
    -7 2 -4 11.43 1.37
    -7 2 -4 9.16 1.23
    -7 -2 -4 11.08 1.12
    -7 2 -4 10.08 1.19
    -7 2 -4 9.59 3.01
    -7 -2 -4 11.35 2.95
    -7 2 -4 10.12 1.19
    -7 -2 -4 13.65 2.08
    -7 2 -5 260.9 13.1
    -7 2 -5 253.38 13.12
    -7 2 -5 254.25 13.03
    -7 2 -5 268.85 14.14
    -7 2 -5 254.15 13.1
    -7 -2 -5 241.7 13.04
    -7 2 -5 254.56 13.1
    -7 -2 -5 258.72 13.09
    -7 -2 -5 260.56 13.04
    -7 -2 -5 253.29 14.14
    -7 2 -5 270.16 13.09
    -7 2 -5 254.81 13.03
    -7 2 -5 258.45 13.04
    -7 2 -5 264.06 13.06
    -7 -2 -5 262.87 13.06
    -7 2 -5 252.7 14.45
    -7 -2 -5 249.54 14.37
    -7 -2 -5 235.92 13.32
    -7 2 -6 3.35 1.29
    -7 2 -6 3.07 1.11
    -7 2 -6 1.64 2.55
    -7 -2 -6 3.23 1.24
    -7 2 -6 2.24 1.04
    -7 2 -6 4.59 1.4
    -7 -2 -6 1.76 1.07
    -7 2 -6 3.23 1.37
    -7 -2 -6 2.64 1.27
    -7 2 -6 3.5 1.32
    -7 2 -6 4.07 1.32
    -7 -2 -6 3.22 1.35
    -7 2 -6 4.71 1.14
    -7 2 -6 3.67 3.09
    -7 -2 -6 1.06 3.13
    -7 2 -7 11.92 1.57
    -7 -2 -7 11.13 1.94
    -7 2 -7 7.13 1.85
    -7 2 -7 12.14 1.31
    -7 2 -7 10.68 2.94
    -7 2 -7 9.98 1.71
    -7 -2 -7 12.41 1.55
    -7 2 -7 9.72 1.34
    -7 2 -7 9.8 1.56
    -7 -2 -7 12.07 1.41
    -7 2 -7 9.44 1.58
    -7 -2 -7 9.82 1.71
    -7 2 -7 8.3 1.54
    -7 2 -7 10 1.46
    -7 2 -7 13.13 1.51
    -7 2 -7 10 1.57
    -7 -2 -7 12.74 1.6
    -7 2 -7 13.28 3.5
    -7 -2 -7 13.04 3.52
    -7 2 -8 3.03 1.46
    -7 -2 -8 2.23 1.86
    -7 2 -8 4.42 1.9
    -7 2 -8 3.34 1.25
    -7 2 -8 6.25 1.66
    -7 2 -8 3.01 1.31
    -7 -2 -8 3.91 1.48
    -7 2 -8 3.29 1.55
    -7 -2 -8 3.12 1.64
    -7 2 -8 3.45 1.41
    -7 2 -8 2.33 1.59
    -7 2 -8 3.38 1.5
    -7 2 -8 4.24 1.45
    -7 2 -8 -0.04 1.5
    -7 -2 -8 0.95 1.53
    -7 2 -8 -0.25 3.39
    -7 -2 -8 3.99 3.4
    -7 -2 -9 34.94 2.64
    -7 2 -9 32.39 2.6
    -7 2 -9 29.2 2.16
    -7 -2 -9 27.58 2.27
    -7 2 -9 35.43 2.19
    -7 2 -9 26.47 2.41
    -7 -2 -9 30.95 2.46
    -7 2 -9 31.2 2.37
    -7 2 -9 29.85 2.36
    -7 2 -9 34.01 2.43
    -7 -2 -10 40.62 3
    -7 2 -10 40.71 2.9
    -7 2 -10 38.14 2.52
    -7 -2 -10 40.93 2.67
    -7 2 -10 41.21 2.57
    -7 2 -10 41.29 2.81
    -7 -2 -10 38.76 2.79
    -7 2 -10 36.08 2.79
    -7 2 -10 44.42 2.77
    -7 -2 -11 70.82 4.38
    -7 2 -11 68.14 4.19
    -7 2 -11 72.64 4.11
    -7 -2 -11 73.25 4.05
    -7 2 -11 65.27 4.16
    -7 -2 -11 69.28 4.19
    -7 2 -11 75.56 4.16
    -7 2 -11 76.97 3.99
    -7 -2 -12 8.68 1.82
    -7 2 -12 11.54 1.57
    -7 2 -12 12.61 1.35
    -7 -2 -12 8.97 1.31
    -7 2 -12 8.72 1.57
    -7 -2 -12 10.46 1.62
    -7 2 -12 10.74 1.57
    -7 2 -12 13.17 1.44
    -7 -2 -13 -1.16 1.47
    -7 2 -13 1.16 1.17
    -7 -2 -13 0.37 1.3
    -7 2 -13 0.53 0.94
    -7 2 -13 2.96 1.22
    -7 -2 -13 -0.4 1.2
    -7 2 -13 -1.2 1.24
    -7 -2 -14 -0.19 1.07
    -7 2 -14 1.09 0.8
    -7 -2 -14 0.41 0.91
    -7 -2 -14 -0.28 0.88
    -7 2 -14 -0.42 0.91
    7 -3 -16 8.39 1.08
    7 -3 -16 6.58 1.39
    7 -3 -16 5.85 0.88
    7 3 -16 6.07 0.87
    7 -3 -15 6.37 1.35
    7 3 -15 4.41 0.88
    7 -3 -15 6.65 0.98
    7 -3 -15 4.6 1.09
    7 3 -15 6.32 1.15
    7 3 -14 2.97 0.96
    7 3 -14 4.49 1.04
    7 -3 -14 0.15 1.15
    7 3 -14 3.73 1.23
    7 -3 -14 1.38 1.17
    7 3 -13 3.92 1.15
    7 3 -13 4.83 1.29
    7 -3 -13 5.28 1.42
    7 3 -13 3.05 1.35
    7 -3 -13 2.34 1.27
    -7 3 13 3.53 1.35
    7 3 -12 11.41 1.46
    7 3 -12 9.55 1.71
    7 3 -12 9.43 1.52
    -7 3 12 11.63 1.74
    7 -3 -12 14.14 1.72
    7 3 -12 11.46 1.54
    7 -3 -12 12.94 1.56
    7 3 -11 3.59 1.32
    -7 -3 11 3.89 1.01
    7 3 -11 5.68 2.83
    7 -3 -11 8.78 2.91
    7 3 -11 5.09 1.53
    7 3 -11 5.35 1.46
    -7 3 11 3.99 1.66
    -7 3 11 7.61 3.69
    7 -3 -11 9.22 2.94
    7 3 -11 7.44 1.45
    7 -3 -11 3.23 1.33
    7 -3 -11 4.22 1.58
    7 3 -10 1.64 1.34
    7 3 -10 -5.3 2.78
    7 -3 -10 0.45 2.85
    7 3 -10 0.78 1.43
    -7 3 10 -0.88 1.58
    -7 3 10 3.45 3.75
    7 3 -10 1.02 2.63
    7 -3 -10 -0.65 3.06
    7 3 -10 -0.42 1.3
    7 -3 -10 1.33 1.31
    -7 -3 10 1.55 1.05
    7 3 -9 113.32 7.78
    7 -3 -9 109.15 7.71
    7 3 -9 113.08 6.15
    7 -3 -9 104.34 7.52
    7 -3 -9 109.31 5.99
    -7 3 9 121.08 6.29
    -7 3 9 111.36 8.4
    7 3 -9 108.05 7.41
    7 -3 -9 122.91 6.19
    7 3 -9 118.3 6.12
    7 -3 -9 113.26 6.13
    -7 -3 9 122.27 6.08
    7 -3 -8 57.54 4.46
    7 3 -8 52.83 3.09
    7 -3 -8 52.89 4.56
    7 -3 -8 52.98 2.96
    7 3 -8 54.32 3.12
    -7 3 8 49.05 3.09
    -7 3 8 58.31 3.45
    -7 3 8 59.55 5.48
    7 3 -8 53.08 4.65
    7 -3 -8 53.96 3.15
    -7 -3 8 51.14 3.79
    -7 -3 8 53.79 3.05
    -7 3 7 0.66 1.25
    7 3 -7 2.22 1.05
    -7 3 7 0.59 1.16
    7 3 -7 1.42 1.04
    7 -3 -7 3.22 2.41
    7 -3 -7 1.75 2.31
    7 3 -7 0.67 2.29
    7 -3 -7 1.75 1.14
    -7 3 7 -0.24 3.47
    -7 3 7 1.92 1.56
    -7 -3 7 5.77 2.45
    -7 -3 7 3.19 0.99
    -7 3 6 11.84 1.55
    7 3 -6 9.66 1.13
    -7 3 6 9.58 1.38
    7 3 -6 10.86 1.21
    7 -3 -6 12.82 2.48
    -7 3 6 12.49 1.55
    7 -3 -6 13.81 2.78
    -7 3 6 8.38 3.9
    7 -3 -6 11.36 1.24
    -7 -3 6 10.93 1.17
    -7 -3 6 15.34 2.6
    7 -3 -5 6.37 2.55
    7 3 -5 6.56 2.4
    -7 3 5 7.12 1.46
    -7 3 5 7.53 1.34
    7 3 -5 8.49 1.02
    7 -3 -5 4.3 2
    -7 3 5 4.69 3.57
    7 -3 -5 7.63 1.11
    -7 -3 5 8.17 1.05
    -7 -3 5 6.55 2.47
    -7 3 5 8.47 2.28
    -7 -3 4 75.07 4.34
    7 -3 -4 70.87 5.31
    -7 3 4 73.03 4.04
    7 3 -4 77.08 3.9
    -7 3 4 70.97 4.1
    -7 3 4 72.84 6
    -7 3 4 70.91 5.01
    7 -3 -4 71.69 3.9
    -7 -3 4 63.41 4.72
    -7 3 4 72.45 4.13
    -7 3 3 119.64 6.01
    -7 3 3 112.69 5.98
    7 -3 -3 114.21 7.21
    -7 3 3 114.21 5.96
    7 3 -3 112.71 5.79
    -7 3 3 114.37 5.89
    -7 3 3 119.68 7.73
    -7 3 3 109.23 6.88
    7 -3 -3 108.28 5.77
    -7 -3 3 114.42 6.17
    -7 3 3 102.02 5.8
    -7 -3 3 114.5 5.87
    -7 3 3 115.34 7.06
    -7 -3 3 123.94 7.04
    -7 -3 3 107.62 6.47
    -7 -3 3 115.35 5.81
    -7 3 2 5.67 1.42
    -7 3 2 3.67 1.21
    7 3 -2 4.41 0.73
    -7 3 2 5 1.92
    -7 3 2 1.9 3.3
    -7 3 2 5.71 2.57
    7 -3 -2 2.05 2.73
    7 -3 -2 5.29 0.77
    -7 3 2 4.53 1.04
    -7 -3 2 5.89 1.75
    -7 3 2 6.78 2.53
    -7 -3 2 -0.4 2.53
    -7 -3 2 4.49 1.05
    -7 -3 2 5.16 0.9
    -7 3 2 2.87 0.96
    -7 3 1 1.96 1.37
    -7 -3 1 2.43 0.85
    -7 3 1 2.86 1.22
    -7 3 1 2.47 1.2
    -7 3 1 2.11 1.83
    -7 3 1 1.7 3.35
    -7 3 1 0.77 1.01
    -7 -3 1 1.7 0.96
    7 -3 -1 2.39 2.7
    -7 -3 1 4.35 1.59
    -7 3 1 0.53 1.04
    -7 3 1 3.26 2.39
    -7 -3 1 0.39 2.28
    -7 3 1 1.77 0.96
    -7 -3 0 0.65 0.78
    -7 -3 0 0.32 1.3
    -7 3 0 2.41 0.93
    -7 3 0 1.8 1.14
    -7 3 0 2.69 2.04
    -7 3 0 2.19 0.95
    -7 -3 0 1.92 0.98
    -7 -3 0 1.72 1.57
    -7 3 0 2.54 0.96
    -7 3 0 2.01 2.33
    -7 -3 0 -1.03 2.2
    -7 3 0 0.96 3.47
    -7 3 0 0.42 0.92
    -7 -3 0 0.81 2.03
    -7 3 0 1.7 1.1
    -7 -3 -1 77.65 3.92
    -7 3 -1 71.89 3.82
    -7 3 -1 65.15 3.72
    -7 3 -1 72.14 4.77
    -7 3 -1 66.1 3.83
    -7 -3 -1 69.28 4.04
    -7 3 -1 67.81 3.76
    -7 3 -1 65.29 4.82
    -7 -3 -1 74.13 4.9
    -7 -3 -1 67.46 3.67
    -7 -3 -1 80.91 4.45
    -7 -3 -2 10.08 2.64
    -7 -3 -2 7.63 1.35
    -7 3 -2 7.87 1.34
    -7 3 -2 6.8 1.03
    -7 3 -2 7.88 1.26
    -7 3 -2 6.83 1.2
    -7 -3 -2 8.47 1.22
    7 -3 2 9.45 3.18
    -7 -3 -2 6.24 1.55
    -7 3 -2 10.01 1.2
    -7 -3 -2 8.87 1.02
    -7 3 -2 6.15 2.52
    -7 -3 -2 4.7 2.3
    -7 3 -2 6.85 1.13
    -7 3 -2 7.15 2.41
    -7 -3 -2 11.99 2.37
    -7 -3 -3 91.56 4.65
    -7 3 -3 86 4.58
    -7 -3 -3 87.29 5.83
    -7 3 -3 82.7 4.42
    7 -3 3 78.85 6.01
    -7 3 -3 89.06 5.6
    -7 -3 -3 82.21 4.42
    -7 3 -3 80.55 4.45
    -7 -3 -3 81.18 4.47
    -7 3 -3 80.97 4.49
    -7 3 -3 84.14 4.47
    -7 3 -3 83.29 4.46
    -7 3 -3 74.33 4.38
    -7 -3 -3 87.21 4.41
    -7 3 -3 82.09 5.69
    -7 -3 -3 76.75 5.68
    -7 -3 -3 88.99 5.13
    -7 3 -3 81.49 4.49
    -7 3 -4 20.75 1.8
    -7 -3 -4 16.37 1.8
    -7 3 -4 17.63 1.6
    -7 -3 -4 17.7 1.31
    -7 3 -4 18.29 1.48
    -7 -3 -4 19.48 2.92
    -7 3 -4 15.99 1.65
    -7 3 -4 15.16 1.5
    -7 -3 -4 13.18 1.48
    7 -3 4 14.86 3.3
    -7 3 -4 17.02 1.56
    -7 3 -4 16.16 1.49
    -7 3 -4 14.5 1.42
    -7 -3 -4 15.93 1.44
    -7 3 -4 17.71 3.13
    -7 -3 -4 18.15 3.16
    -7 3 -4 18.28 2.84
    -7 -3 -4 16.89 2.63
    -7 -3 -5 23.26 3.37
    -7 -3 -5 30.56 2.35
    -7 3 -5 32.83 2.01
    -7 3 -5 36.36 3.57
    -7 -3 -5 31.12 2.02
    -7 3 -5 31.79 2.11
    -7 -3 -5 27.66 2.09
    -7 -3 -5 30.38 1.9
    -7 3 -5 28.53 2.18
    7 -3 5 24.65 3.61
    -7 3 -5 29.44 1.97
    -7 3 -5 30.26 2.04
    -7 -3 -5 27.86 2.02
    -7 3 -5 27.77 3.7
    -7 -3 -5 23.77 3.61
    -7 3 -5 29.27 2.17
    -7 -3 -5 28.27 2.94
    -7 -3 -6 52.92 3.32
    -7 3 -6 49.92 3
    7 -3 6 45.26 4.54
    -7 3 -6 53.31 4.5
    -7 -3 -6 51.22 3
    -7 3 -6 46.07 2.91
    -7 3 -6 46.4 3.07
    -7 3 -6 51.55 3.06
    -7 -3 -6 48.64 2.9
    -7 3 -6 52.01 3.07
    -7 3 -6 50.74 2.96
    -7 3 -6 54.43 3.04
    -7 -3 -6 54.28 3.04
    -7 -3 -6 49.88 3.07
    -7 3 -6 48.15 4.75
    -7 -3 -6 52.51 4.87
    -7 -3 -6 51.31 3.78
    -7 -3 -7 4.35 1.89
    -7 3 -7 7.59 1.91
    -7 3 -7 2.89 1.3
    -7 3 -7 6.62 2.91
    -7 3 -7 5.27 1.77
    -7 -3 -7 4.66 1.43
    -7 3 -7 4.86 1.29
    -7 3 -7 3.12 1.41
    -7 3 -7 3.76 1.42
    -7 -3 -7 5.92 1.4
    7 -3 7 1.8 2.89
    -7 3 -7 3.43 1.44
    -7 3 -7 4.02 1.4
    -7 3 -7 4.34 1.33
    -7 3 -7 5.37 1.47
    -7 -3 -7 2.07 1.35
    -7 3 -7 3.74 3.22
    -7 -3 -7 1.61 2.95
    -7 -3 -7 1.91 2.23
    -7 -3 -8 25.24 2.38
    -7 3 -8 23.22 2.23
    -7 3 -8 23.51 2.3
    -7 3 -8 23.48 1.88
    -7 3 -8 20.42 3.4
    -7 -3 -8 20.19 1.94
    -7 3 -8 25.57 1.88
    -7 3 -8 21.56 2.02
    -7 -3 -8 23.35 2.02
    -7 3 -8 22.28 2.05
    -7 3 -8 24.34 2
    -7 3 -8 26.95 2.07
    -7 3 -8 23.95 1.94
    -7 3 -9 40.18 2.82
    -7 3 -9 42.97 2.93
    -7 3 -9 38.86 2.56
    -7 -3 -9 39.19 2.61
    -7 3 -9 40.44 2.52
    -7 3 -9 40.2 2.66
    -7 -3 -9 37.56 2.7
    -7 3 -9 38.38 2.72
    -7 3 -9 35.85 2.62
    -7 3 -9 40.55 2.64
    -7 3 -10 29.29 2.43
    -7 3 -10 26.44 2.07
    -7 3 -10 23.48 2.32
    -7 -3 -10 31.07 2.14
    -7 3 -10 29.4 2.05
    -7 3 -10 28.04 2.18
    -7 -3 -10 27.06 2.28
    -7 3 -10 31.31 2.24
    -7 3 -11 19.7 1.94
    -7 -3 -11 20.72 1.7
    -7 3 -11 19.96 1.9
    -7 3 -11 20.88 1.69
    -7 3 -11 17.42 1.81
    -7 -3 -11 15.9 1.8
    -7 3 -11 20.74 1.82
    -7 -3 -12 19.64 1.74
    -7 3 -12 23.15 1.79
    -7 -3 -12 19.59 1.57
    -7 3 -12 19.81 1.59
    -7 3 -12 21.64 1.73
    -7 3 -12 20.7 1.74
    -7 3 -12 19.47 1.77
    -7 -3 -13 3.88 1.34
    -7 3 -13 2.08 1.02
    -7 -3 -13 1.35 1.25
    -7 3 -13 -1.08 0.95
    -7 3 -13 -0.22 0.99
    -7 -3 -13 1.54 1.04
    -7 3 -13 1.74 1.1
    -7 -3 -14 23.58 1.59
    -7 -3 -14 23.94 1.5
    -7 3 -14 22.01 1.36
    -7 -3 -14 19.91 1.36
    7 -4 -16 3.11 0.78
    7 -4 -16 4.23 1.11
    7 -4 -15 1.72 1.12
    7 -4 -15 1.42 1.61
    7 4 -15 2.28 0.74
    7 -4 -15 2.28 0.8
    7 4 -15 2.84 0.8
    7 -4 -14 109.86 5.88
    7 4 -14 112.47 5.75
    -7 4 14 103.04 5.78
    7 -4 -14 114.44 5.77
    7 4 -14 108.78 5.74
    7 4 -13 14.15 1.51
    7 4 -13 16.83 1.42
    -7 4 13 13.09 1.63
    7 4 -13 16.1 1.46
    7 -4 -13 12.78 1.52
    7 -4 -13 13.91 1.39
    7 4 -12 7.57 1.46
    7 4 -12 8.42 1.57
    -7 4 12 5.94 1.62
    7 -4 -12 7.93 1.42
    7 4 -12 6.49 1.32
    7 -4 -12 9.59 1.31
    7 4 -11 2.66 1.49
    7 4 -11 3.15 1.52
    -7 4 11 5.31 1.72
    -7 4 11 5.79 3.62
    7 -4 -11 4.36 1.55
    7 4 -11 3.47 1.29
    7 -4 -11 3.74 1.27
    7 4 -10 3.11 1.52
    7 4 -10 0.61 1.36
    7 4 -10 2.53 1.36
    -7 4 10 2.31 1.64
    -7 4 10 3.36 4.05
    7 -4 -10 1.27 2.54
    7 4 -10 0.06 1.25
    7 -4 -10 1.88 1.24
    -7 -4 10 1.13 1.14
    7 -4 -9 6.32 2.75
    7 -4 -9 12.55 2.77
    7 4 -9 8.13 1.44
    -7 4 9 6.13 1.41
    7 4 -9 8.05 1.43
    -7 4 9 1.03 2.07
    7 -4 -9 6.49 2.85
    7 -4 -9 9.15 1.37
    7 4 -9 8.2 1.33
    7 -4 -9 10.62 1.38
    -7 -4 9 9.31 1.24
    7 4 -8 22.27 1.84
    7 -4 -8 23.01 3.24
    -7 4 8 22.29 1.96
    7 4 -8 23.44 1.81
    7 -4 -8 13.93 3.18
    7 -4 -8 19.15 3.19
    -7 4 8 27.14 2.34
    -7 4 8 25.42 4.71
    7 -4 -8 21.77 1.76
    7 -4 -8 24.17 1.99
    -7 -4 8 26.3 1.76
    7 4 -7 -1.46 2.62
    7 4 -7 0.3 1.05
    -7 4 7 -0.94 1.28
    7 4 -7 -0.89 1.09
    7 -4 -7 0.78 2.62
    -7 4 7 1.9 3.8
    7 -4 -7 -0.26 1.29
    -7 -4 7 -0.57 2.17
    -7 -4 7 -0.68 1.15
    7 -4 -7 -0.32 2.23
    7 -4 -6 301.78 16.34
    7 -4 -6 268.29 15.8
    -7 4 6 297.96 15.09
    -7 4 6 295.68 15.15
    -7 4 6 299.66 17.03
    7 4 -6 317.07 16.23
    7 -4 -6 300.81 15.02
    7 4 -6 296.07 14.99
    -7 -4 6 287.02 15.47
    -7 -4 6 299.55 15.02
    -7 4 6 290.5 15.15
    -7 4 5 9.12 1.64
    7 -4 -5 8.62 1.14
    -7 4 5 8.58 1.56
    7 4 -5 9.26 1.12
    -7 4 5 10.14 1.68
    -7 4 5 2.68 3.77
    -7 4 5 10.05 2.63
    7 -4 -5 7.08 2.81
    7 4 -5 8.23 2.51
    -7 -4 5 9.81 2.47
    7 -4 -4 89.38 6.35
    -7 4 4 92.63 4.91
    7 4 -4 88.5 4.65
    -7 4 4 94.07 4.87
    -7 4 4 94.64 7.08
    -7 4 4 84.03 6.03
    7 4 -4 87.97 5.82
    7 -4 -4 90.37 4.72
    -7 4 4 83.08 4.67
    -7 4 4 89.18 5.85
    -7 -4 4 87.32 5.81
    -7 -4 4 77.07 5.44
    -7 -4 4 90.47 4.7
    -7 4 4 88.99 4.97
    7 -4 -3 36.65 4.05
    -7 4 3 41.03 2.58
    7 4 -3 38.51 2.2
    -7 4 3 42.94 2.59
    -7 4 3 39.33 3.88
    7 -4 -3 38.74 2.25
    -7 -4 3 35.83 2.93
    -7 4 3 34.32 2.31
    -7 4 3 36.15 3.52
    -7 -4 3 36.43 3.48
    -7 -4 3 39.08 3.42
    -7 -4 3 40.92 2.28
    -7 4 3 35.33 2.69
    7 -4 -2 220.71 12.03
    -7 4 2 214.92 10.77
    -7 4 2 218.26 11.54
    -7 4 2 200.56 11.91
    7 -4 -2 209.38 10.61
    -7 -4 2 204.28 10.96
    -7 4 2 196.99 10.66
    -7 4 2 217.22 11.63
    -7 -4 2 201.4 11.5
    -7 -4 2 216.36 10.64
    -7 4 1 19.48 1.89
    -7 -4 1 13.91 1.66
    -7 4 1 16.25 1.38
    -7 4 1 15.11 1.59
    -7 4 1 15.97 2.6
    -7 4 1 10.41 3.24
    7 -4 -1 17.35 1.2
    -7 -4 1 15.54 2.13
    -7 4 1 15.93 1.41
    -7 4 1 14.7 2.48
    -7 -4 1 17.48 2.34
    -7 -4 1 16.54 1.29
    -7 4 1 14.6 1.71
    -7 -4 1 11.65 2.47
    -7 4 0 270.66 13.61
    -7 -4 0 275.32 13.53
    -7 -4 0 269.93 13.53
    7 -4 0 272.09 14.79
    -7 4 0 280.47 13.54
    -7 4 0 265.96 13.49
    -7 4 0 280.94 14.44
    -7 -4 0 256.28 13.69
    -7 4 0 270.06 13.5
    -7 4 0 249.9 13.45
    -7 4 0 232.91 14.19
    -7 -4 0 257.39 14.2
    -7 -4 0 260.19 13.39
    -7 -4 -1 3.78 2.25
    -7 4 -1 1.73 1.53
    -7 -4 -1 1.48 0.82
    -7 -4 -1 0.78 1.33
    -7 4 -1 2.91 1.26
    -7 -4 -1 1.92 1.31
    -7 4 -1 2.18 2.35
    -7 4 -1 1.61 1.01
    7 -4 1 2.05 3.02
    -7 4 -1 -1.95 1.23
    -7 -4 -1 1.08 1.78
    -7 4 -1 2.25 1.06
    -7 -4 -1 1 0.78
    -7 4 -1 1.74 2.08
    -7 -4 -1 1.82 2
    -7 4 -1 0.53 1.05
    -7 4 -1 -2.02 1.17
    -7 -4 -1 3.37 2.26
    -7 4 -2 1.01 1.44
    -7 -4 -2 -0.39 1.24
    -7 4 -2 1.93 1.27
    -7 -4 -2 -0.46 1.3
    -7 -4 -2 -1.79 2.17
    -7 4 -2 1.01 1.19
    -7 4 -2 -1.38 2.52
    -7 4 -2 0.85 1.02
    7 -4 2 3.6 2.88
    -7 4 -2 0.26 1.2
    -7 -4 -2 0.39 1.76
    -7 4 -2 0.9 1.12
    -7 4 -2 5.02 2.25
    -7 -4 -2 0.7 2.13
    -7 -4 -2 -0.72 2.43
    -7 4 -3 3.05 1.45
    -7 -4 -3 2.16 1.4
    -7 4 -3 0.32 1.39
    -7 4 -3 0.37 1.1
    -7 -4 -3 2.44 1.34
    -7 4 -3 1.68 1.27
    -7 4 -3 4.06 2.47
    7 -4 3 1.16 2.8
    -7 4 -3 2.75 1.32
    -7 -4 -3 0.59 1.68
    -7 4 -3 1.66 1.17
    -7 -4 -3 1.92 0.86
    -7 4 -3 3.51 2.27
    -7 -4 -3 0.63 2.29
    -7 4 -3 1.43 1.17
    -7 -4 -3 2.35 2.47
    -7 4 -4 59.82 3.63
    -7 -4 -4 62.05 3.63
    -7 4 -4 66.99 3.64
    -7 -4 -4 57.18 3.6
    7 -4 4 61.2 5.14
    -7 4 -4 65.9 3.45
    -7 4 -4 61.37 3.37
    -7 4 -4 67.46 4.92
    -7 4 -4 59.62 3.51
    -7 -4 -4 56.34 3.38
    -7 -4 -4 55.84 3.73
    -7 4 -4 61.73 3.53
    -7 -4 -4 60.63 3.38
    -7 4 -4 54.01 4.73
    -7 -4 -4 62.35 4.8
    -7 -4 -4 58.58 4.25
    -7 -4 -5 11.11 1.76
    -7 4 -5 10.52 1.45
    -7 -4 -5 9.63 1.66
    -7 4 -5 11.55 1.26
    -7 4 -5 11.35 2.86
    -7 4 -5 11.42 1.75
    -7 -4 -5 11.22 1.38
    -7 4 -5 10.95 1.42
    7 -4 5 7.32 2.98
    -7 4 -5 14.23 1.55
    -7 -4 -5 8.94 1.32
    -7 4 -5 9.4 1.31
    -7 -4 -5 7.9 1.27
    -7 4 -5 12.87 3.04
    -7 -4 -5 8.78 2.75
    -7 -4 -5 9.5 2.57
    -7 -4 -6 27.64 2.19
    -7 4 -6 24.61 2.35
    -7 4 -6 22.62 2.2
    -7 4 -6 21.12 1.84
    -7 4 -6 24.61 3.59
    -7 -4 -6 25.19 1.96
    -7 -4 -6 20.15 1.78
    -7 4 -6 20.87 1.87
    7 -4 6 18.28 3.35
    -7 4 -6 24.94 1.95
    -7 4 -6 22.4 1.95
    -7 4 -6 20.24 1.78
    -7 -4 -6 21.64 1.78
    -7 -4 -6 18.06 3.3
    -7 -4 -6 20.87 3.15
    -7 -4 -7 31.02 2.61
    -7 4 -7 35.18 2.7
    -7 4 -7 36 2.37
    -7 4 -7 30.14 3.84
    -7 -4 -7 34.78 2.38
    -7 4 -7 31.8 2.26
    -7 -4 -7 34.59 2.33
    -7 4 -7 34.39 2.33
    -7 4 -7 30.94 2.37
    -7 4 -7 33.31 2.41
    -7 4 -7 33.7 2.46
    -7 4 -7 35.1 2.27
    -7 -4 -7 31.68 3.29
    -7 -4 -8 199.93 10.02
    -7 4 -8 211.83 9.96
    -7 4 -8 194.08 9.84
    -7 4 -8 176.25 11.13
    -7 4 -8 187.6 9.91
    -7 -4 -8 198.08 9.82
    -7 4 -8 188.21 9.76
    -7 4 -8 182.18 9.79
    -7 -4 -8 180.9 9.8
    -7 4 -8 183.35 9.82
    -7 4 -8 186.31 9.84
    -7 4 -8 201.33 9.84
    -7 4 -8 185.92 9.78
    -7 -4 -8 168.95 10.25
    -7 -4 -9 1.98 1.91
    -7 4 -9 -1.75 1.79
    -7 4 -9 0.43 1.32
    -7 4 -9 -1.96 1.3
    -7 4 -9 1.18 1.67
    -7 -4 -9 -1.02 1.39
    -7 4 -9 1.33 1.3
    -7 -4 -9 0.53 1.35
    -7 4 -9 0.14 1.35
    -7 4 -9 2.66 1.3
    -7 -4 -9 0.52 2.33
    -7 -4 -10 0.69 1.87
    -7 4 -10 1.75 1.67
    -7 4 -10 -0.4 1.33
    -7 4 -10 2.76 1.58
    -7 4 -10 -0.39 1.25
    -7 -4 -10 2.09 1.28
    -7 4 -10 1.52 1.25
    -7 -4 -10 0.93 1.27
    -7 4 -10 1.15 1.28
    -7 -4 -11 2.47 1.69
    -7 4 -11 3.17 1.48
    -7 4 -11 4.04 1.35
    -7 4 -11 3.94 1.18
    -7 -4 -11 5.31 1.1
    -7 4 -11 2.18 1.15
    -7 -4 -11 2.29 1.16
    -7 4 -11 4.09 1.22
    -7 -4 -12 6.94 1.1
    -7 -4 -12 5.63 1.52
    -7 4 -12 8.34 1.24
    -7 4 -12 8.32 1.26
    -7 4 -12 9.17 1.1
    -7 4 -12 7.96 1.2
    -7 -4 -13 0.76 1.18
    -7 4 -13 0.95 0.8
    -7 -4 -14 0.55 0.78
    -7 -4 -14 1.52 0.67
    7 -5 -15 12.92 1.07
    7 5 -15 13.45 0.99
    7 5 -15 13.36 1.04
    7 5 -14 2.58 0.9
    7 -5 -14 2.87 1.06
    7 -5 -14 2.48 0.87
    -7 5 14 1.96 1.04
    7 -5 -14 0.92 1.98
    7 5 -13 3.44 1.24
    7 -5 -13 0.98 1.26
    -7 5 13 1.17 1.31
    7 -5 -13 2.62 1.12
    7 5 -12 48.66 2.93
    7 5 -12 44.93 2.91
    7 5 -12 47.92 2.82
    -7 5 12 51.85 3.04
    7 -5 -12 48.59 2.87
    -7 -5 12 42.72 2.65
    7 5 -11 15.74 1.79
    7 5 -11 15.41 1.71
    7 5 -11 15.85 1.59
    -7 5 11 16.71 2.03
    7 -5 -11 14.75 1.73
    -7 -5 11 16.92 1.47
    7 5 -10 7.45 1.69
    7 5 -10 7.52 1.46
    -7 5 10 5.1 1.27
    7 5 -10 3.8 1.34
    -7 5 10 5.81 1.87
    7 -5 -10 6.14 1.27
    -7 -5 10 5.89 1.22
    7 5 -9 23.62 1.85
    7 -5 -9 17.18 1.85
    7 -5 -9 17.04 3.26
    -7 5 9 20.83 1.93
    7 5 -9 21.99 1.82
    7 -5 -9 19.86 3.15
    -7 5 9 19.76 4.45
    -7 -5 9 23.72 1.8
    7 -5 -8 65.07 5.36
    7 5 -8 56.54 3.54
    7 -5 -8 66.01 3.71
    -7 5 8 64.53 3.77
    7 5 -8 62.4 3.54
    7 5 -8 61.38 5.04
    7 -5 -8 62.34 3.67
    -7 -5 8 65.9 3.59
    7 5 -7 5.72 1.19
    -7 5 7 8.11 1.62
    7 -5 -7 5.96 3.09
    -7 5 7 7.69 1.91
    7 5 -7 5.44 2.87
    7 -5 -7 3.33 1.41
    7 5 -7 6.47 1.25
    -7 -5 7 8.73 1.42
    -7 5 6 36.11 2.53
    7 5 -6 34.58 2.22
    -7 5 6 34.44 2.65
    7 -5 -6 30.04 4.11
    -7 5 6 28.59 3.78
    7 5 -6 34.11 3.81
    7 -5 -6 36.73 2.33
    -7 -5 6 37.53 3.33
    7 5 -5 28.36 1.86
    -7 5 5 30.87 2.43
    7 -5 -5 29.49 3.84
    -7 5 5 24.13 3.64
    7 5 -5 31.23 3.34
    -7 -5 5 29.34 2.87
    7 -5 -5 28.56 1.96
    -7 -5 5 30.28 2
    -7 -5 5 24.85 3.14
    -7 5 5 26.62 2.33
    -7 5 5 28.13 2.52
    -7 5 4 4.29 1.69
    -7 5 4 3.43 1.64
    7 5 -4 3.28 0.9
    -7 5 4 4.15 1.59
    7 -5 -4 6.31 3.17
    -7 5 4 5.85 3.93
    -7 5 4 5.63 3.1
    7 5 -4 4.23 2.31
    7 -5 -4 4.19 1.13
    -7 -5 4 5.89 2.2
    -7 -5 4 3.7 1.18
    -7 -5 4 2.04 2.4
    -7 5 3 3.36 3.86
    -7 5 3 7.69 1.59
    7 -5 -3 9.73 3.26
    -7 5 3 7.63 3.04
    7 5 -3 8.17 2.15
    7 -5 -3 7.99 1.08
    -7 5 3 5.54 1.05
    -7 -5 3 8.01 1.15
    -7 -5 3 4.94 2.61
    -7 5 2 21.72 1.86
    -7 5 2 22.53 1.68
    -7 5 2 19.92 1.93
    -7 5 2 20.46 1.84
    -7 5 2 24.03 2.93
    -7 5 2 26.1 4.53
    -7 5 2 22.17 3.75
    7 -5 -2 22.27 1.53
    -7 -5 2 22.27 2.55
    7 5 -2 24.54 2.71
    -7 5 2 17.74 1.63
    -7 -5 2 21.01 1.59
    -7 5 2 19.74 2.1
    -7 -5 1 232.78 11.71
    7 -5 -1 236.49 13.14
    -7 5 1 237.98 11.65
    -7 5 1 233.39 11.75
    -7 5 1 229.73 11.7
    -7 5 1 242.26 12.81
    -7 5 1 231.12 13.7
    -7 5 1 211.31 13.15
    7 -5 -1 224.53 11.56
    -7 -5 1 220.22 11.94
    -7 5 1 227.51 11.7
    -7 5 1 225.4 11.64
    -7 -5 1 222.12 11.59
    -7 -5 1 216.05 12.15
    -7 5 1 232.01 11.87
    -7 -5 0 79.38 4.44
    7 -5 0 85.05 6.18
    -7 5 0 80.29 4.32
    -7 5 0 79.59 4.48
    -7 5 0 78.97 4.38
    -7 5 0 78.37 5.59
    -7 5 0 82.53 6.75
    7 -5 0 76.07 4.2
    -7 -5 0 79.88 4.77
    -7 5 0 84.26 4.4
    -7 -5 0 73.45 5.14
    -7 -5 0 80.07 5.65
    -7 5 0 80.89 4.62
    -7 5 -1 6.72 1.74
    -7 -5 -1 9.01 1.45
    -7 5 -1 8.09 1.27
    -7 -5 -1 11.5 1.53
    -7 -5 -1 9.2 2.66
    -7 5 -1 8.52 1.34
    -7 5 -1 9.49 2.83
    -7 5 -1 11.01 1.37
    7 -5 1 9.42 3.14
    -7 5 -1 8.04 1.56
    -7 -5 -1 8.43 2.13
    -7 5 -1 7.72 1.33
    -7 -5 -2 71.26 4.19
    7 -5 2 79.85 5.92
    -7 5 -2 74.48 4.16
    -7 -5 -2 77.36 5.57
    -7 5 -2 75.26 4.04
    -7 -5 -2 67.32 4.57
    -7 5 -2 77.99 4.24
    -7 5 -2 82.68 5.66
    -7 5 -2 78.34 4.2
    -7 5 -2 78.77 4.19
    -7 5 -2 69.98 4.38
    -7 5 -3 66.18 3.8
    -7 -5 -3 61.05 3.79
    -7 5 -3 73.05 3.95
    -7 -5 -3 69.33 3.92
    7 -5 3 59.78 5.27
    -7 5 -3 65.75 3.74
    -7 5 -3 72.91 5.29
    -7 -5 -3 58.86 5.08
    -7 5 -3 65.02 3.8
    -7 -5 -3 64.33 4.24
    -7 5 -3 70.34 3.64
    -7 -5 -3 70.46 4.7
    -7 5 -3 58.45 3.92
    -7 5 -4 18.89 1.87
    -7 -5 -4 18.65 1.89
    -7 -5 -4 20.25 3.36
    -7 -5 -4 18.3 2.05
    -7 5 -4 18.79 1.6
    -7 5 -4 22.11 3.42
    -7 5 -4 21.86 1.93
    7 -5 4 19.41 3.29
    -7 5 -4 21.12 1.86
    -7 -5 -4 23.12 2.38
    -7 -5 -4 20.71 3.25
    -7 -5 -5 -0.42 1.56
    -7 5 -5 5.08 1.83
    -7 -5 -5 0.68 1.64
    -7 5 -5 0.18 1.21
    -7 5 -5 2.41 2.85
    -7 5 -5 4.3 1.69
    7 -5 5 0.39 2.56
    -7 -5 -5 2.69 1.32
    -7 5 -5 -1.11 1.19
    -7 5 -5 2.35 1.4
    -7 -5 -5 3.93 1.82
    -7 5 -5 2.11 1.43
    -7 -5 -5 0.16 2.91
    -7 -5 -6 107.93 6
    -7 5 -6 111.53 6.07
    -7 -5 -6 100.47 5.99
    -7 5 -6 113.01 5.83
    -7 5 -6 109.68 7.36
    -7 5 -6 106.15 6.02
    -7 -5 -6 109.79 5.88
    -7 5 -6 109.61 5.82
    -7 -5 -6 106.66 6.1
    -7 5 -6 112.58 5.91
    -7 5 -6 114.23 5.96
    -7 -5 -6 106.8 6.67
    -7 5 -7 20.22 2.19
    -7 -5 -7 18.85 2.03
    -7 5 -7 12.68 1.69
    -7 5 -7 14.28 3.1
    -7 -5 -7 16.44 1.71
    -7 5 -7 15.86 1.58
    -7 5 -7 14.73 1.75
    -7 5 -7 16.16 1.81
    -7 -5 -7 18.97 3.07
    -7 -5 -8 40.26 2.8
    -7 5 -8 43.02 2.89
    -7 5 -8 40.83 2.62
    -7 5 -8 40.24 2.83
    -7 -5 -8 38.72 2.56
    -7 5 -8 38.09 2.5
    -7 5 -8 35.48 2.52
    -7 5 -8 38.06 2.59
    -7 -5 -8 32.57 3.53
    -7 5 -9 25.26 2.17
    -7 -5 -9 21.32 2.26
    -7 5 -9 23.94 1.97
    -7 5 -9 26.11 2.16
    -7 -5 -9 22.81 1.88
    -7 5 -9 24.34 1.87
    -7 5 -9 20.87 1.86
    -7 5 -9 22.96 1.76
    -7 -5 -9 21.43 2.89
    -7 -5 -10 7.22 1.62
    -7 5 -10 5.14 1.53
    -7 5 -10 6 1.35
    -7 5 -10 5.45 1.48
    -7 -5 -10 5.42 1.19
    -7 5 -10 3.53 1.23
    -7 5 -10 4.89 1.15
    -7 -5 -10 3.5 2.18
    -7 -5 -11 9.96 1.63
    -7 -5 -11 10.81 1.14
    -7 5 -11 12.28 1.23
    -7 5 -11 9.8 1.18
    -7 -5 -12 1.44 1.15
    -7 5 -12 0.57 0.85
    -7 5 -12 -0.18 0.83
    -7 -5 -13 -0.24 0.84
    -7 5 -13 -0.42 0.64
    7 6 -14 8.27 0.91
    7 6 -14 6.66 0.77
    7 -6 -14 7.36 1.68
    7 -6 -14 6.2 0.8
    7 6 -13 2.31 1.09
    7 -6 -13 5.34 2.09
    7 6 -13 1.98 0.83
    -7 6 13 2.03 1.16
    7 -6 -13 2.91 0.9
    7 6 -12 0.96 1.28
    -7 -6 12 1.24 0.87
    7 6 -12 2.89 1.17
    7 6 -12 1.4 0.97
    -7 6 12 4.33 1.43
    7 -6 -12 1.45 1.1
    7 6 -11 73.55 3.91
    7 6 -11 63.71 3.76
    7 6 -11 65.1 3.69
    -7 6 11 72.25 3.97
    7 -6 -11 62.97 3.75
    -7 -6 11 66.89 3.67
    7 6 -10 10.83 1.75
    7 6 -10 8.77 1.38
    -7 6 10 8.1 1.46
    7 6 -10 11.29 1.34
    7 -6 -10 9.84 1.41
    -7 -6 10 8.61 1.32
    7 6 -9 45.88 2.8
    7 -6 -9 49.24 2.89
    -7 6 9 43.58 2.93
    7 6 -9 41.34 2.69
    -7 6 9 44.39 3.17
    -7 -6 9 47.3 2.84
    7 6 -8 4.97 1.25
    -7 6 8 5.24 1.64
    7 6 -8 5.2 1.14
    -7 6 8 5.1 1.99
    -7 6 8 -0.32 4.08
    7 -6 -8 2.41 1.43
    7 -6 -8 3.6 1.43
    7 -6 -8 6.56 2.87
    -7 -6 8 3.25 1.4
    7 -6 -7 40.29 4.49
    7 6 -7 41.48 2.63
    7 -6 -7 45.08 2.94
    -7 6 7 45.25 2.99
    7 6 -7 42.51 2.63
    -7 6 7 47.09 3.19
    -7 6 7 36.36 5.46
    7 6 -7 39.46 4.12
    7 -6 -7 49.57 2.82
    7 6 -6 20.4 1.6
    7 -6 -6 22.28 3.73
    -7 6 6 22.91 2.31
    -7 6 6 21.83 4.54
    -7 6 6 20.26 3.64
    7 6 -6 25.02 3.21
    7 -6 -6 24.16 1.93
    7 -6 -6 19.04 2.09
    -7 6 6 24.77 2.16
    -7 -6 6 24.13 1.96
    -7 6 5 3.81 3.17
    -7 6 5 0.23 1.75
    7 -6 -5 3.33 3.11
    -7 6 5 1.67 1.62
    -7 6 5 2.7 4
    7 6 -5 -0.89 2.29
    7 -6 -5 -0.4 1.3
    -7 -6 5 -0.2 2.25
    -7 -6 5 0.17 1.28
    -7 -6 5 0.08 2.53
    -7 6 4 0.22 1.57
    -7 6 4 -6.74 4.4
    -7 6 4 -1.81 3.08
    7 6 -4 -0.17 2.11
    7 -6 -4 -1.2 1.22
    -7 -6 4 2.9 2.21
    -7 -6 4 -0.16 1.23
    -7 -6 4 -1.41 2.59
    -7 6 3 179.98 9.19
    -7 6 3 177.4 9.38
    -7 6 3 180 9.31
    -7 6 3 207.31 11.81
    -7 6 3 184.06 11
    7 6 -3 169.81 10.14
    7 -6 -3 181.71 9.19
    -7 -6 3 158.13 9.61
    -7 -6 3 167.48 9.76
    -7 -6 3 180.71 9.19
    -7 6 3 184.19 9.51
    -7 6 2 18.05 2.31
    -7 6 2 20.54 1.69
    -7 6 2 19.19 2.06
    -7 6 2 18.25 1.88
    -7 6 2 20.17 3.13
    7 -6 -2 21.27 3.62
    -7 6 2 15.61 4.45
    -7 6 2 23.31 3.96
    7 6 -2 17.26 2.55
    7 -6 -2 18.63 1.52
    -7 6 2 21.84 1.94
    -7 -6 2 20.08 1.62
    -7 -6 2 16.55 2.85
    -7 6 1 18.15 2.21
    -7 -6 1 17.79 1.81
    -7 -6 1 23.07 3.04
    -7 6 1 17.75 1.65
    -7 6 1 16.74 2.03
    -7 6 1 19.76 1.71
    -7 6 1 20.35 3.17
    7 -6 -1 23.26 3.86
    -7 6 1 19.64 4.08
    -7 6 1 14.74 4.28
    7 -6 -1 20.12 1.5
    -7 6 1 18.76 1.78
    -7 -6 1 16.01 2.59
    -7 -6 1 17.55 1.45
    -7 -6 1 18.09 2.9
    -7 6 0 11.73 1.91
    -7 -6 0 9.04 1.64
    -7 6 0 9.89 1.33
    7 -6 0 15.73 3.29
    -7 -6 0 11.3 2.71
    7 -6 0 7.8 1.09
    -7 6 0 12.56 3.02
    -7 6 0 8.15 1.58
    -7 -6 0 10.32 2.4
    -7 6 0 9.07 4.09
    -7 6 0 6.9 1.63
    -7 -6 0 5.47 2.9
    -7 6 -1 10.14 1.92
    -7 -6 -1 13.97 2.96
    -7 6 -1 14.48 1.5
    -7 -6 -1 10.48 1.78
    -7 6 -1 12.56 1.69
    -7 6 -1 11.77 1.26
    -7 6 -1 18.07 3.24
    7 -6 1 11.56 3.42
    7 -6 1 13.06 1.17
    -7 6 -1 12.24 1.66
    -7 -6 -1 10.55 2.41
    -7 6 -1 12.61 1.62
    -7 -6 -1 15.84 3.04
    -7 6 -2 17.75 2.07
    -7 -6 -2 24.25 2.2
    -7 6 -2 20.69 1.8
    7 -6 2 20.07 3.41
    -7 6 -2 20.02 1.6
    -7 6 -2 19.02 3.29
    -7 6 -2 20.87 1.94
    -7 -6 -2 19.22 2.66
    -7 6 -2 21.52 1.9
    -7 -6 -2 22.46 3.24
    -7 -6 -2 19.78 3.3
    7 -6 3 144.36 9.46
    -7 6 -3 160.92 8.06
    -7 6 -3 156.22 7.97
    -7 6 -3 158.15 8.08
    -7 6 -3 150.57 9.53
    -7 -6 -3 147.59 8.43
    -7 6 -3 164.69 8.1
    -7 -6 -3 145.71 9.14
    -7 -6 -3 135.66 9.37
    -7 6 -3 139.93 8.12
    -7 -6 -4 15.65 1.77
    -7 6 -4 18.97 1.77
    -7 -6 -4 17.2 2.14
    -7 6 -4 19.81 1.65
    -7 6 -4 19.81 2
    7 -6 4 20.61 3.17
    -7 6 -4 20.04 3.37
    -7 6 -4 21.29 1.86
    -7 -6 -4 17.93 2.66
    -7 6 -4 19.61 1.94
    -7 -6 -4 23.23 3.41
    -7 -6 -5 84.36 4.88
    -7 -6 -5 92.93 5.05
    -7 6 -5 95.93 4.88
    -7 6 -5 87.69 4.8
    -7 6 -5 85.23 6.42
    -7 6 -5 88.41 4.99
    -7 -6 -5 83.48 4.86
    -7 -6 -5 91.97 5.26
    -7 6 -5 87.91 4.88
    -7 6 -5 90.98 4.94
    -7 -6 -5 76.55 5.77
    -7 -6 -6 14.28 1.68
    -7 6 -6 13.16 1.59
    -7 -6 -6 10.81 1.9
    -7 6 -6 12.1 1.47
    -7 6 -6 9.53 3.02
    -7 6 -6 10.18 1.9
    -7 -6 -6 11.68 1.63
    -7 6 -6 11.67 1.54
    -7 -6 -6 15.44 2.18
    -7 6 -6 11.8 1.67
    -7 -6 -6 12.54 3.36
    -7 -6 -7 -0.24 1.52
    -7 6 -7 0.96 1.45
    -7 -6 -7 0.62 1.35
    -7 -6 -7 0.8 1.88
    -7 6 -7 1.66 1.27
    -7 6 -7 0.84 1.35
    -7 -6 -7 -0.8 2.97
    -7 -6 -8 6.44 1.56
    -7 -6 -8 3.77 1.32
    -7 6 -8 6.92 1.38
    -7 6 -8 6.81 1.25
    -7 6 -8 5.02 1.36
    -7 -6 -8 7.56 2.88
    -7 -6 -9 18.34 1.91
    -7 -6 -9 23.11 1.72
    -7 6 -9 25.2 1.74
    -7 6 -9 21.55 1.75
    -7 -6 -9 19.25 2.93
    -7 -6 -10 3.61 1.26
    -7 -6 -10 3.66 1.01
    -7 6 -10 3.51 1.1
    -7 -6 -10 2.45 2.1
    -7 -6 -11 8.55 1.27
    -7 6 -11 12.32 1.1
    -7 -6 -12 1.38 0.79
    -7 6 -12 1.21 0.67
    7 7 -13 8.43 0.98
    -7 7 13 7.44 1.02
    -7 -7 12 -0.15 0.74
    7 7 -12 -0.87 0.87
    7 7 -12 1.03 0.75
    7 -7 -12 0.52 2
    7 -7 -12 1.48 0.85
    7 -7 -11 27.82 1.85
    7 7 -11 25.87 1.8
    7 -7 -11 25.54 1.77
    7 7 -11 27.08 1.72
    7 -7 -11 27.13 2.85
    -7 -7 11 25.96 1.75
    7 7 -10 26.67 2.02
    7 7 -10 24.47 1.73
    7 -7 -10 23.32 1.8
    -7 7 10 19.33 1.78
    7 7 -10 19.05 1.57
    -7 7 10 22.42 2.09
    7 -7 -10 29.47 2.94
    7 -7 -10 23.34 1.78
    -7 -7 10 23.64 1.75
    7 7 -9 95.43 5.06
    7 7 -9 85.77 4.83
    7 -7 -9 97.66 4.95
    7 7 -9 80.32 4.77
    -7 7 9 83.99 4.98
    -7 7 9 97.43 5.14
    7 -7 -9 103.06 5.67
    -7 -7 9 96.14 4.9
    7 7 -8 0.74 1.08
    -7 7 8 3.67 1.04
    -7 7 8 1.36 1.67
    7 7 -8 0.08 0.95
    -7 7 8 4.96 1.82
    7 -7 -8 5.31 1.44
    7 -7 -8 9.65 2.59
    7 -7 -8 6.75 1.71
    -7 7 7 17.61 1.51
    -7 7 7 17.66 2.07
    7 7 -7 15.08 1.35
    -7 7 7 16.14 2.07
    7 -7 -7 15.97 2.51
    7 -7 -7 19.24 2.01
    7 -7 -7 19.63 1.77
    -7 -7 7 19.49 1.77
    -7 7 6 0.4 1.06
    7 -7 -6 0.37 2.21
    7 -7 -6 -0.63 1.33
    -7 7 6 -0.98 1.81
    7 -7 -6 0.99 2.98
    -7 7 6 -0.57 1.53
    -7 7 6 -1.24 3.89
    -7 7 6 -1.65 3.12
    7 -7 -6 0.96 1.76
    -7 -7 6 2.32 1.4
    -7 7 5 37.09 2.37
    7 -7 -5 36.62 2.71
    -7 7 5 34.48 2.75
    7 -7 -5 39.06 3.02
    -7 7 5 31.5 4.87
    -7 7 5 37.17 4.45
    7 -7 -5 40.2 2.51
    -7 -7 5 36.5 2.51
    -7 -7 5 43.21 3.33
    -7 7 4 11.49 1.39
    -7 7 4 13.06 1.99
    7 -7 -4 16.8 3.53
    -7 7 4 10.85 1.69
    -7 7 4 16.51 4.16
    -7 7 4 10.94 3.6
    7 -7 -4 14.37 1.55
    -7 -7 4 12.36 2.57
    -7 7 4 12.01 1.71
    -7 -7 4 9.43 1.51
    -7 -7 4 14.73 2.63
    7 -7 -3 40.42 4.26
    -7 7 3 33.51 2.48
    -7 7 3 35.8 2.3
    7 -7 -3 36.37 2.6
    -7 7 3 34.02 2.71
    -7 7 3 36.11 3.88
    -7 7 3 34.61 5.05
    -7 7 3 33.75 4.64
    7 -7 -3 38.03 2.38
    -7 -7 3 34.76 3.35
    -7 7 3 35.83 2.6
    -7 -7 3 32.03 3.38
    -7 -7 3 37.47 2.4
    -7 7 2 37.54 2.37
    7 -7 -2 38.16 2.61
    -7 7 2 34.94 2.72
    -7 7 2 34.45 2.41
    -7 7 2 40.84 4.08
    7 -7 -2 35.58 4.38
    -7 7 2 33.88 4.87
    -7 7 2 38.41 4.78
    7 -7 -2 34.82 2.35
    -7 7 2 35.31 2.6
    -7 -7 2 37.26 2.33
    7 -7 -1 191.08 11.24
    -7 -7 1 176.06 9.53
    -7 7 1 188.22 9.45
    7 -7 -1 183.34 9.52
    -7 7 1 182.57 9.37
    -7 7 1 187.85 10.95
    -7 7 1 192.84 11.79
    -7 7 1 182.91 11.51
    7 -7 -1 185.9 9.4
    -7 7 1 184.63 9.52
    -7 7 1 184.34 9.6
    -7 -7 1 174.99 9.36
    -7 7 0 72.52 4.16
    7 -7 0 80 5.79
    -7 -7 0 68.68 4.13
    -7 7 0 74.51 3.94
    7 -7 0 72.57 3.99
    -7 7 0 70.47 3.85
    -7 -7 0 54.08 5.03
    7 -7 0 69.13 3.82
    -7 -7 0 58.77 4.59
    -7 7 0 70.58 4.04
    -7 7 0 73.64 5.63
    -7 -7 0 60.84 4.98
    -7 7 -1 16.78 1.6
    -7 -7 -1 13.58 2.01
    -7 7 -1 17.49 1.46
    -7 7 -1 14.73 3.3
    7 -7 1 17.43 3.31
    7 -7 1 14.41 1.34
    7 -7 1 14.01 1.54
    -7 -7 -1 16.44 2.84
    -7 7 -1 14.54 1.79
    -7 -7 -1 16.44 2.66
    -7 7 -1 14.83 1.8
    -7 -7 -1 12.16 3.31
    7 -7 2 64.94 4.88
    -7 -7 -2 56.62 3.57
    -7 7 -2 57.81 3.28
    -7 7 -2 53.5 3.17
    7 -7 2 53.71 3.15
    -7 -7 -2 49.43 3.95
    -7 7 -2 53.6 3.31
    -7 7 -2 59.86 5.03
    -7 -7 -2 48.52 4.62
    -7 7 -3 126.93 6.42
    -7 7 -3 109.93 6.37
    -7 7 -3 125.08 6.33
    -7 7 -3 130.11 8.05
    -7 -7 -3 112.81 6.9
    -7 7 -3 123.53 6.41
    -7 7 -3 118.73 6.44
    -7 -7 -3 107.01 7.56
    -7 -7 -3 123.96 7.37
    -7 -7 -4 25.63 2.41
    -7 7 -4 28.14 2.08
    -7 7 -4 27.57 1.96
    -7 7 -4 26.83 2.06
    -7 7 -4 24.14 3.6
    -7 -7 -4 24.4 2.87
    -7 7 -4 26.11 2.2
    -7 7 -4 24.89 1.95
    -7 7 -5 10.56 1.48
    -7 -7 -5 11.01 1.96
    -7 7 -5 8.71 1.36
    -7 7 -5 9.33 1.33
    -7 -7 -5 11.77 1.55
    -7 7 -5 7.75 1.37
    -7 -7 -5 6.54 2.43
    -7 7 -5 8.97 1.62
    -7 -7 -5 7.42 3.38
    -7 7 -6 7.59 1.44
    -7 -7 -6 7.97 1.77
    -7 7 -6 7.03 1.38
    -7 -7 -6 8.85 1.42
    -7 -7 -6 8.82 2.15
    -7 7 -6 4.71 1.22
    -7 7 -6 5.88 1.44
    -7 -7 -6 10.03 3.33
    -7 7 -7 22.63 1.81
    -7 -7 -7 18.69 1.69
    -7 7 -7 16.15 1.52
    -7 -7 -7 17.23 2.19
    -7 7 -7 22.17 1.77
    -7 -7 -7 25.13 3.35
    -7 7 -8 8.72 1.34
    -7 -7 -8 6.83 1.19
    -7 7 -8 7.47 1.25
    -7 7 -8 6.74 1.24
    -7 7 -9 17.08 1.5
    -7 -7 -9 17.99 1.37
    -7 7 -9 19.12 1.45
    -7 7 -9 15.94 1.4
    -7 -7 -9 15.25 2.58
    -7 7 -10 9.72 1.06
    -7 -7 -10 5.92 1.9
    -7 7 -11 45.08 2.44
    7 8 -12 -0.83 0.78
    -7 -8 12 0.23 0.49
    7 8 -11 8.04 1.12
    -7 -8 11 7.45 0.9
    7 8 -11 7.51 0.84
    -7 8 11 6.88 1.14
    7 -8 -11 7.14 1.83
    7 -8 -11 7.25 0.9
    7 8 -10 2.32 1.24
    -7 8 10 -0.35 1.05
    -7 8 10 2.35 1.25
    7 -8 -10 1.35 1.93
    7 -8 -10 3.55 1.02
    7 -8 -10 1.9 0.94
    -7 -8 10 0.26 0.93
    7 8 -9 2.06 1.36
    -7 8 9 -0.86 1.25
    -7 8 9 -0.45 1.31
    7 -8 -9 0.48 2.05
    7 -8 -9 -1.24 1.31
    -7 -8 9 2.72 1.13
    7 8 -8 3.05 1.49
    -7 8 8 3.45 1.45
    -7 8 8 3.86 1.52
    7 -8 -8 3.16 2.19
    7 -8 -8 4.77 1.42
    7 -8 -7 25.11 2.21
    -7 8 7 25.36 2.18
    -7 8 7 26.24 2.25
    7 -8 -7 23.18 2.61
    7 -8 -7 26.77 1.99
    -7 -8 7 25.75 2
    7 -8 -6 34.99 2.62
    -7 8 6 32.24 2.47
    7 -8 -6 35 2.32
    -7 8 6 33.65 2.45
    -7 -8 6 35.56 2.38
    7 -8 -6 30.78 2.83
    -7 8 5 3.82 1.47
    7 -8 -5 4.1 1.29
    -7 8 5 3.97 1.45
    -7 -8 5 5.52 1.3
    -7 8 4 11.03 1.92
    7 -8 -4 13.14 1.86
    7 -8 -4 10.37 1.47
    -7 8 4 10.35 1.55
    -7 -8 4 10.56 2.47
    -7 8 4 10.76 1.67
    -7 -8 4 9.82 1.47
    -7 8 3 30.97 1.95
    7 -8 -3 29.58 2.4
    -7 8 3 27.1 2.36
    -7 8 3 28.33 1.91
    7 -8 -3 29.04 2.09
    -7 -8 3 33.78 3.1
    -7 8 3 27.65 2.26
    -7 -8 3 30.74 2.03
    -7 8 2 10.81 1.27
    -7 8 2 10.71 1.86
    -7 8 2 13.05 1.3
    7 -8 -2 13.17 1.68
    7 -8 -2 8.82 1.37
    -7 -8 2 11.25 2.68
    -7 8 2 8.48 1.62
    -7 -8 2 11.91 1.3
    -7 -8 2 6.39 2.65
    -7 8 1 21.21 2.05
    -7 8 1 18.87 1.61
    7 -8 -1 18.39 1.9
    -7 8 1 20.17 1.61
    7 -8 -1 20.32 1.66
    -7 8 1 23.32 1.91
    -7 -8 0 27.17 2.24
    -7 8 0 28.18 1.94
    7 -8 0 30.19 2.07
    -7 8 0 21.89 2.22
    -7 8 0 27.43 1.95
    7 -8 0 28.61 1.91
    -7 8 0 32.1 2.18
    -7 8 -1 5.86 1.21
    -7 -8 -1 5.1 1.71
    -7 8 -1 3.22 1.13
    7 -8 1 4.98 1.2
    7 -8 1 2.51 1.03
    -7 -8 -1 4.23 2.52
    -7 8 -1 6.69 1.39
    -7 -8 -1 7.75 2.93
    -7 8 -2 8.6 1.27
    -7 -8 -2 6.04 1.85
    -7 8 -2 8.78 1.31
    -7 8 -2 5.92 1.49
    -7 -8 -2 7.93 2.61
    -7 8 -2 7.75 1.35
    -7 8 -2 8.69 1.58
    -7 -8 -2 6.67 3.13
    -7 8 -3 2.95 1.2
    -7 -8 -3 2.7 1.82
    -7 8 -3 3.21 1.35
    -7 8 -3 4.54 1.27
    -7 -8 -3 3.46 2.38
    -7 8 -3 4.08 1.19
    -7 8 -3 6.58 1.5
    -7 -8 -3 1.2 3.08
    -7 8 -4 2.07 1.19
    -7 8 -4 4.01 1.23
    -7 8 -4 2.46 1.22
    -7 -8 -4 0.95 1.36
    -7 -8 -4 2.74 2.23
    -7 8 -4 0.33 1.04
    -7 8 -4 2.29 1.34
    -7 -8 -4 0.16 3.17
    -7 8 -5 13.88 1.5
    -7 8 -5 16.44 1.47
    -7 -8 -5 13.7 1.96
    -7 8 -5 14.59 1.48
    -7 -8 -5 14.76 1.59
    -7 -8 -5 9.77 2.3
    -7 8 -5 14.7 1.6
    -7 8 -6 12.46 1.34
    -7 8 -6 10.85 1.34
    -7 -8 -6 12.1 1.34
    -7 -8 -6 7.88 2.12
    -7 8 -6 14.09 1.43
    -7 -8 -6 16.94 3.03
    -7 8 -7 3.51 1
    -7 -8 -7 3.1 1.05
    -7 -8 -7 1.56 1.6
    -7 8 -7 4.11 1.1
    -7 -8 -7 2.18 2.68
    -7 8 -8 86.07 4.08
    -7 8 -8 80.07 4.08
    -7 -8 -8 76.64 4.03
    -7 -8 -8 61.74 4.2
    -7 8 -8 74.17 4.06
    -7 -8 -8 67.92 4.72
    -7 -8 -9 1.12 0.66
    -7 8 -9 -0.08 0.8
    -7 -8 -9 -0.3 1.76
    -7 8 -10 15.72 1.05
    7 9 -10 1.02 0.77
    -7 -9 10 0.32 0.65
    7 -9 -10 0.26 0.74
    7 9 -9 4.07 1.01
    -7 9 9 2.71 1
    -7 9 9 3 0.98
    7 -9 -9 2.26 0.98
    -7 9 9 3.28 0.96
    7 9 -8 34.79 2.16
    7 -9 -8 35.79 2.21
    -7 9 8 34.05 2.18
    -7 9 8 28.34 2.12
    -7 9 8 34.4 2.12
    -7 -9 8 32.42 2.05
    7 9 -7 4.89 1.29
    -7 9 7 5.96 1.41
    -7 9 7 3.95 1.18
    7 -9 -7 8.58 1.45
    -7 9 7 4.1 1.19
    -7 -9 7 3.55 1.1
    7 -9 -7 5.12 1.11
    -7 9 6 70.53 4.3
    7 9 -6 80.1 4.38
    7 -9 -6 83.18 4.43
    7 -9 -6 78.02 4.28
    -7 9 6 78.66 4.32
    -7 -9 6 84.6 4.28
    -7 9 5 31.89 2.39
    7 -9 -5 31.63 2.08
    -7 9 5 33.39 2.15
    -7 -9 5 28.98 2.05
    7 -9 -4 23.37 1.89
    -7 9 4 17.88 1.93
    7 -9 -4 20.02 1.61
    -7 9 4 18.31 1.69
    -7 -9 4 18.3 1.58
    -7 9 3 2.53 1.47
    -7 9 3 -0.63 0.94
    7 -9 -3 -0.54 1.43
    7 -9 -3 0.15 1.11
    -7 -9 3 -0.11 2.15
    -7 9 3 -0.36 1.21
    -7 -9 3 1.27 1.03
    -7 -9 2 1.66 0.91
    7 -9 -2 2.94 1.13
    -7 9 2 0.19 1.52
    -7 9 2 1.46 0.97
    7 -9 -2 3.16 1.39
    -7 -9 2 2.03 2.28
    -7 9 2 2.15 1.21
    -7 9 1 3.5 1.05
    7 -9 -1 5.11 1.27
    7 -9 -1 3.87 1.07
    -7 -9 1 2.68 2.25
    -7 9 1 3.52 1.14
    -7 9 1 4.5 1.41
    -7 -9 1 3.1 2.21
    7 -9 0 30.86 2.18
    -7 9 0 34.87 2.14
    7 -9 0 33.73 2.12
    -7 9 0 35.07 2.17
    -7 9 -1 -0.08 1.06
    -7 9 -1 -0.88 1.35
    7 -9 1 1.07 0.89
    -7 9 -2 48.47 2.9
    -7 9 -2 53.76 3.11
    -7 -9 -2 46.16 3.73
    -7 9 -2 56.15 3.09
    -7 9 -2 53.35 2.99
    -7 9 -3 3.34 0.95
    -7 9 -3 3.97 1.09
    -7 9 -3 4.11 1.24
    -7 -9 -3 3.4 2.25
    -7 9 -3 1.67 1.22
    -7 -9 -3 5.07 2.75
    -7 9 -4 11.78 1.18
    -7 9 -4 13.89 1.34
    -7 9 -4 12.33 1.28
    -7 -9 -4 13.3 1.4
    -7 -9 -4 13.23 2.3
    -7 9 -4 12.02 1.34
    -7 -9 -4 7.66 2.79
    -7 9 -5 14.59 1.21
    -7 9 -5 15.19 1.31
    -7 9 -5 14.66 1.35
    -7 -9 -5 17.03 1.39
    -7 -9 -5 16.83 2.17
    -7 9 -5 14.53 1.4
    -7 -9 -5 14.57 2.77
    -7 9 -6 34.1 1.92
    -7 -9 -6 32.76 2
    -7 -9 -6 30.07 2.47
    -7 9 -6 32.01 2.01
    -7 -9 -7 2.06 1.32
    -7 -9 -7 2.42 0.73
    -7 9 -7 2.93 0.81
    -7 9 -7 2.48 0.75
    -7 9 -8 1.1 0.67
    -7 -10 8 4.99 0.69
    7 -10 -8 7.98 0.89
    7 10 -7 13.61 1
    7 -10 -7 11.87 1.19
    7 -10 -7 11.54 0.97
    -7 -10 7 10.52 0.97
    7 10 -6 12.25 1.07
    -7 10 6 9.89 1.26
    7 -10 -6 12.5 1.07
    -7 -10 6 11 1.03
    7 10 -5 1.46 0.82
    -7 -10 5 0.56 0.78
    -7 10 5 -0.87 1.07
    7 -10 -5 0.69 1.11
    7 -10 -5 0.53 0.82
    7 10 -4 -0.71 0.89
    -7 -10 4 0.07 0.78
    -7 10 4 -0.41 1.08
    7 -10 -4 2.95 1.16
    7 -10 -4 0.11 0.85
    7 -10 -3 21.11 1.57
    7 -10 -3 17.81 1.41
    -7 10 3 20.42 1.51
    -7 10 2 1.49 0.82
    7 -10 -2 1.31 1.04
    7 -10 -2 3.07 0.88
    -7 -10 2 -0.25 1.66
    -7 10 2 2.52 1.02
    7 -10 -1 0.54 0.91
    -7 10 1 0.49 0.83
    -7 10 1 -1.37 1.2
    7 -10 -1 1.31 0.8
    -7 10 0 43.63 2.55
    -7 10 0 42.7 2.37
    7 -10 0 38.67 2.32
    -7 -10 0 42.89 2.97
    -7 10 -1 6.3 1.18
    -7 10 -1 4.26 0.9
    -7 10 -1 4.12 1.04
    -7 -10 -2 5.14 1.07
    -7 10 -2 8.09 0.95
    -7 10 -2 5.01 1.11
    -7 10 -2 5.63 1.05
    -7 -10 -2 6.12 1.89
    -7 10 -3 2.8 0.83
    -7 10 -3 3.67 0.98
    -7 -10 -3 2.7 0.96
    -7 -10 -3 2.16 1.66
    -7 10 -3 1.48 0.91
    -7 10 -4 1.46 0.75
    -7 10 -4 1.51 0.8
    -7 10 -4 2.01 0.8
    -7 -10 -4 1.97 0.82
    -7 -10 -4 0.68 1.46
    -7 -10 -5 52.46 2.31
    -7 -10 -5 47.85 2.66
    -7 -10 -6 0.85 0.98
    -7 11 3 4.11 0.8
    -7 11 2 4.19 0.85
    -7 11 1 0.35 0.8
    -7 11 0 7.63 0.89
    -7 -11 0 6.9 0.82
    -7 11 -1 3.63 0.74
    -7 -11 -1 4.15 1.11
    -7 -11 -2 0.15 0.56
    -7 -11 -2 -0.09 0.95
    8 0 -17 -0.11 0.62
    8 0 -16 7.7 1.11
    8 0 -15 -0.18 1.17
    8 0 -14 28.67 1.93
    8 0 -14 38.38 2.29
    8 0 -13 0.58 1.01
    8 0 -13 1.15 1.52
    8 0 -12 32.04 2.18
    8 0 -12 34.44 2.43
    8 0 -11 1.04 3.08
    8 0 -11 0.22 1.19
    8 0 -11 1.71 1.49
    8 0 -11 -0.11 1.56
    8 0 -10 90.54 7.17
    8 0 -10 100.07 5.33
    8 0 -10 81.6 6.16
    8 0 -10 100.66 5.32
    8 0 -10 97.75 5.22
    8 0 -9 0.25 1.14
    8 0 -9 0.64 2.09
    8 0 -9 0.49 1.35
    -8 0 9 -0.14 1.13
    8 0 -8 151.1 7.31
    -8 0 8 146.61 7.37
    8 0 -8 130.95 8.25
    8 0 -8 145.63 7.36
    -8 0 8 128.72 7.21
    -8 0 7 0.28 0.9
    8 0 -7 0.03 1.06
    8 0 -7 0.85 2.12
    8 0 -7 -0.35 1.11
    -8 0 7 -0.7 1.18
    -8 0 7 0.46 2.46
    8 0 -6 24.78 1.75
    -8 0 6 22.46 3.16
    8 0 -6 25.3 1.74
    -8 0 6 27.78 1.94
    -8 0 6 24.78 1.67
    -8 0 6 25.6 2.97
    -8 0 5 2.18 0.92
    -8 0 5 2.33 1.23
    -8 0 5 1.17 2.19
    8 0 -5 0.91 0.86
    8 0 -5 2.65 1.98
    8 0 -4 140.67 7.98
    -8 0 4 155.23 7.22
    -8 0 4 134.62 8.14
    -8 0 4 129.78 7.07
    -8 0 4 128.01 7.71
    -8 0 3 -0.47 0.85
    -8 0 3 1.05 1.19
    -8 0 3 3.5 2.35
    8 0 -3 0.63 2.17
    -8 0 3 0.66 2.88
    -8 0 3 1.45 2.33
    -8 0 2 4.5 1.26
    -8 0 2 6.87 2.37
    -8 0 2 6.94 0.89
    8 0 -2 5.37 2.5
    -8 0 2 7.35 2.84
    -8 0 2 3.43 2.2
    -8 0 1 0.54 0.84
    -8 0 1 -0.99 1.42
    -8 0 1 0.35 1.18
    -8 0 1 0.46 0.8
    8 0 -1 1.01 2.43
    -8 0 1 1.09 2.69
    -8 0 1 1.29 2.23
    -8 0 0 623.16 30.6
    -8 0 0 647.91 30.48
    -8 0 0 564.26 30.46
    -8 0 0 609.1 31.59
    -8 0 -1 0.6 0.9
    -8 0 -1 0.03 1.37
    -8 0 -1 1.7 0.91
    -8 0 -1 0.71 0.82
    -8 0 -1 -0.31 2.86
    -8 0 -2 84.55 4.63
    -8 0 -2 75.98 4.39
    -8 0 -2 87.03 4.43
    -8 0 -2 83.81 4.39
    -8 0 -2 80.09 4.37
    -8 0 -2 93.1 5.97
    -8 0 -2 88.62 5.38
    -8 0 -2 83.86 4.5
    -8 0 -3 1.44 1.44
    -8 0 -3 1.05 1.91
    -8 0 -3 1.55 1.1
    -8 0 -3 2.06 1.26
    -8 0 -3 0.55 1.03
    -8 0 -3 0.89 0.95
    -8 0 -3 3.2 1.11
    -8 0 -3 0.17 2.86
    -8 0 -3 0.67 0.92
    -8 0 -4 286.24 14.03
    -8 0 -4 273.34 14.81
    -8 0 -4 267.52 13.94
    -8 0 -4 271.88 13.98
    -8 0 -4 269.37 13.92
    -8 0 -4 283.42 13.92
    -8 0 -4 276.27 13.88
    -8 0 -4 267.67 13.92
    -8 0 -4 268.62 15.25
    -8 0 -5 0.6 2.03
    -8 0 -5 1.77 1.57
    -8 0 -5 0.69 1.19
    -8 0 -5 2.9 1.36
    -8 0 -5 0.39 1.2
    -8 0 -5 -0.3 1.28
    -8 0 -5 -1.07 3.06
    -8 0 -6 24.21 2.04
    -8 0 -6 23.85 2.12
    -8 0 -6 22.31 1.9
    -8 0 -6 21.08 1.85
    -8 0 -6 22.54 1.97
    -8 0 -6 22.69 1.96
    -8 0 -6 19.58 3.87
    -8 0 -7 1.82 1.67
    -8 0 -7 2.06 1.58
    -8 0 -7 0.69 1.42
    -8 0 -7 2.42 1.73
    -8 0 -7 0.78 1.5
    -8 0 -7 0.86 1.61
    -8 0 -7 2.29 3.36
    -8 0 -8 45.27 3.1
    -8 0 -8 46.68 2.99
    -8 0 -8 48.13 2.65
    -8 0 -8 39.63 3.04
    -8 0 -8 44.62 2.95
    -8 0 -8 46.63 2.99
    -8 0 -8 42.24 3
    -8 0 -9 -2.59 1.74
    -8 0 -9 0.04 1.68
    -8 0 -9 0.2 1.54
    -8 0 -9 0.09 1.78
    -8 0 -10 129.3 7.15
    -8 0 -10 128 7.18
    -8 0 -10 138.01 7.09
    -8 0 -10 135.74 7.2
    -8 0 -11 3.15 1.56
    -8 0 -11 -0.79 1.63
    -8 0 -11 0.07 1.42
    -8 0 -11 0.85 1.65
    -8 0 -12 16.81 1.6
    -8 0 -12 18.75 1.72
    -8 0 -12 18.96 1.82
    -8 0 -12 18.07 1.8
    -8 0 -13 -0.29 1.06
    -8 0 -13 -1.85 1.12
    -8 0 -13 -0.02 0.84
    -8 0 -13 0.52 1.16
    -8 0 -14 5.23 0.76
    -8 0 -14 3.9 0.87
    8 1 -16 28.06 1.75
    8 -1 -16 25.82 1.85
    8 1 -16 29.2 1.84
    8 -1 -16 28.31 1.81
    8 1 -15 0.81 0.73
    8 1 -15 1.15 1.15
    8 -1 -15 1.93 1.12
    8 1 -14 0.98 0.9
    8 1 -14 1.82 1.32
    8 -1 -14 2.37 1.32
    8 -1 -13 48.01 3
    8 1 -13 52.36 3.09
    8 -1 -13 61.25 3.3
    8 1 -13 61.42 3.3
    8 -1 -12 46.31 2.86
    8 1 -12 45.8 2.98
    8 1 -12 57.35 3.18
    8 -1 -12 53.91 3.14
    8 1 -11 11.35 3.34
    8 -1 -11 5.84 3.29
    8 -1 -11 5.59 1.18
    8 1 -11 6.49 1.39
    -8 1 11 6.4 1.31
    8 -1 -11 6.51 1.6
    8 1 -11 7.52 1.54
    8 -1 -11 8.75 1.64
    8 1 -10 130.5 9.27
    8 -1 -10 135.91 9.16
    8 -1 -10 137.43 7.29
    8 1 -10 140.65 7.35
    -8 1 10 139.17 7.38
    8 1 -10 122.42 8.45
    8 -1 -10 143.79 7.4
    8 1 -10 143.95 7.4
    8 1 -10 139.68 7.4
    8 -1 -10 142.57 7.39
    8 -1 -9 81.55 4.58
    8 1 -9 86.8 4.64
    -8 1 9 85.06 4.72
    -8 1 9 84.68 6.44
    8 1 -9 73.23 5.77
    8 -1 -9 86.69 4.67
    8 1 -9 83.71 4.69
    -8 -1 9 86.86 4.5
    8 -1 -8 152.84 7.8
    8 1 -8 139.74 7.84
    -8 1 8 154.73 7.93
    -8 1 8 143.66 9.46
    8 -1 -8 127.81 8.56
    8 1 -8 145.12 9
    8 -1 -8 156.2 7.87
    8 1 -8 153.19 7.86
    -8 -1 8 170.48 8.6
    -8 -1 8 153.72 7.78
    -8 1 7 13.59 1.57
    8 -1 -7 13.9 1.35
    -8 1 7 14.99 3.19
    8 -1 -7 12.88 2.31
    8 1 -7 8.63 2.61
    8 -1 -7 12.51 1.33
    8 1 -7 11.78 1.36
    -8 -1 7 12.55 1.34
    -8 -1 7 13.01 1.21
    -8 -1 7 7.87 2.65
    -8 1 6 23.76 2
    -8 1 6 19.08 3.43
    8 -1 -6 21.49 2.67
    8 -1 -6 25.33 1.7
    8 1 -6 24.67 1.68
    -8 1 6 23.95 1.59
    -8 -1 6 26.2 1.79
    -8 -1 6 22.2 1.65
    -8 -1 6 19.45 2.97
    -8 1 5 120.18 6.29
    8 -1 -5 114.75 7.17
    8 1 -5 118.03 6.22
    -8 1 5 129.8 6.39
    -8 -1 5 122.33 6.3
    -8 1 5 123.47 7.68
    8 -1 -5 121.44 6.2
    8 1 -5 118.94 6.19
    -8 1 5 118.47 6.17
    -8 1 5 127.46 6.94
    -8 -1 5 109.5 6.86
    -8 -1 5 113.64 6.19
    -8 1 4 41.64 2.42
    8 -1 -4 34.92 2.12
    8 -1 -4 37.85 3.45
    -8 1 4 38.82 2.42
    -8 -1 4 37.36 2.32
    -8 1 4 34.85 3.92
    -8 1 4 37.9 2.16
    -8 1 4 33.65 2.13
    -8 1 4 32.55 3.19
    -8 -1 4 34.9 2.17
    -8 1 3 2.38 0.91
    -8 -1 3 3.01 0.9
    -8 1 3 3.23 1.28
    -8 -1 3 3.16 1.16
    -8 -1 3 2.51 1.23
    -8 1 3 1.24 1.14
    8 -1 -3 1.41 2.35
    8 1 -3 0.35 1.95
    -8 1 3 3.58 0.95
    -8 1 3 5.98 2.64
    -8 1 3 2.33 3
    -8 -1 3 6.95 2.9
    -8 1 3 1.1 2.17
    -8 -1 3 2.16 2.31
    -8 1 2 20.22 3.31
    -8 -1 2 21.48 1.71
    -8 1 2 21.08 1.5
    8 -1 -2 25.07 3
    8 1 -2 27.24 2.86
    -8 1 2 18.13 1.45
    -8 1 2 23.3 3.45
    -8 -1 2 24.3 3.35
    -8 -1 2 20.96 1.43
    -8 1 2 19.74 2.53
    -8 1 2 19.85 1.7
    -8 -1 2 14.85 2.64
    -8 1 1 14.12 1.6
    -8 1 1 11.58 1.43
    -8 1 1 12.83 3
    -8 1 1 10.09 1.43
    -8 -1 1 12.29 1.38
    -8 1 1 13.81 1.23
    8 -1 -1 10 2.91
    -8 -1 1 10.59 1.08
    -8 1 1 13.92 3.15
    -8 -1 1 15.56 3.01
    -8 -1 1 10.49 2.36
    -8 1 0 44.16 2.94
    -8 1 0 46.72 2.7
    8 -1 0 51.73 4.43
    -8 1 0 49.43 2.93
    -8 -1 0 56.86 2.9
    -8 1 0 46.5 2.87
    -8 1 0 52.18 2.79
    -8 1 0 46.45 2.67
    -8 1 0 44.92 2.71
    -8 1 0 52.88 4.44
    -8 -1 0 53.74 4.38
    -8 -1 0 49.2 2.7
    -8 -1 0 50.34 3.59
    -8 1 -1 69.69 4.18
    -8 -1 -1 82.23 4.26
    -8 1 -1 68.49 3.94
    -8 1 -1 63.08 3.98
    -8 -1 -1 78.52 3.99
    -8 1 -1 76.92 4.06
    -8 -1 -1 83.56 3.99
    -8 1 -1 72.15 3.99
    -8 1 -1 68.29 4
    -8 1 -1 77.01 5.45
    -8 -1 -1 90.88 5.61
    -8 -1 -1 81.79 4
    -8 -1 -1 98.37 4.77
    -8 1 -2 62.1 3.86
    -8 -1 -2 89.3 3.97
    -8 1 -2 59.64 3.7
    -8 1 -2 60.33 3.59
    -8 1 -2 59.74 3.77
    -8 1 -2 61.61 3.67
    -8 -1 -2 71.61 3.67
    -8 1 -2 66.15 3.72
    -8 1 -2 64.53 3.65
    -8 1 -2 61.61 3.65
    -8 -1 -2 82.74 3.86
    -8 -1 -2 66.62 3.62
    -8 1 -2 64.99 5.08
    -8 -1 -2 85.71 5.38
    -8 -1 -2 78.62 3.67
    -8 -1 -2 82.04 4.95
    -8 1 -2 68.78 4.46
    -8 1 -3 29.7 2.24
    -8 -1 -3 36.89 2.34
    -8 1 -3 29.34 2.12
    -8 -1 -3 31.1 3.26
    -8 1 -3 26.13 2.74
    -8 1 -3 28.8 1.87
    -8 1 -3 28.63 2.82
    -8 1 -3 26.92 1.99
    -8 -1 -3 32.3 2.04
    -8 1 -3 31.06 2.18
    -8 1 -3 28.9 2.06
    -8 -1 -3 32.77 1.95
    -8 1 -3 28.21 1.98
    -8 1 -3 27.24 1.93
    -8 1 -3 30.8 2
    -8 -1 -3 33.02 2.03
    -8 -1 -3 26.59 1.87
    -8 -1 -3 36.73 2.16
    -8 -1 -3 33.65 3.89
    -8 1 -3 35.91 3.86
    -8 1 -4 46.72 2.84
    -8 -1 -4 45.42 2.98
    -8 1 -4 45.32 2.82
    -8 1 -4 44.21 2.56
    -8 -1 -4 41.03 3.82
    -8 1 -4 48.87 3.73
    -8 1 -4 45.19 2.71
    -8 -1 -4 40.55 2.66
    -8 1 -4 45.06 2.8
    -8 -1 -4 39.96 2.82
    -8 1 -4 45.15 2.71
    -8 -1 -4 46.47 2.66
    -8 1 -4 46.26 2.7
    -8 1 -4 45.12 2.66
    -8 1 -4 46.07 2.63
    -8 1 -4 40.94 2.7
    -8 -1 -4 44.92 2.7
    -8 1 -4 45.1 4.56
    -8 -1 -4 46 4.47
    -8 1 -5 87.23 5.16
    -8 -1 -5 95 5.22
    -8 1 -5 94.28 5.18
    -8 1 -5 96.13 4.97
    -8 1 -5 91.39 5.09
    -8 -1 -5 89.45 5.16
    -8 -1 -5 92.83 5.07
    -8 1 -5 93.31 5.1
    -8 -1 -5 97.7 5.05
    -8 -1 -5 100.08 6.31
    -8 1 -5 99.27 5.08
    -8 1 -5 91.85 4.98
    -8 1 -5 92.1 5.05
    -8 1 -5 91.75 5.1
    -8 -1 -5 103.13 5.1
    -8 1 -5 93.25 6.87
    -8 -1 -5 92.51 6.68
    -8 1 -5 91.75 5.17
    -8 1 -6 452.85 23.26
    -8 -1 -6 463.11 23.29
    -8 1 -6 457.29 23.26
    -8 1 -6 443.02 23.13
    -8 1 -6 469.5 23.25
    -8 -1 -6 476.38 23.25
    -8 -1 -6 467.84 23.19
    -8 1 -6 449.48 23.21
    -8 1 -6 446.72 23.12
    -8 1 -6 486.56 23.21
    -8 1 -6 447.89 23.2
    -8 1 -6 468.53 23.23
    -8 -1 -6 474.92 23.23
    -8 1 -6 431.26 24.8
    -8 -1 -6 412.58 24.71
    -8 1 -7 55.7 3.5
    -8 -1 -7 60.74 3.67
    -8 1 -7 57.36 3.63
    -8 1 -7 53.54 3.19
    -8 1 -7 60.05 3.5
    -8 -1 -7 58.17 3.4
    -8 1 -7 51.73 3.46
    -8 -1 -7 54.09 3.54
    -8 -1 -7 58.99 3.36
    -8 1 -7 54.89 3.39
    -8 1 -7 59.08 3.37
    -8 1 -7 55.85 3.44
    -8 -1 -7 57.79 3.45
    -8 -1 -7 47.38 5.33
    -8 1 -7 39.88 5.24
    -8 1 -8 11.9 1.81
    -8 -1 -8 11.99 2.05
    -8 1 -8 12.47 1.29
    -8 1 -8 15.37 1.42
    -8 1 -8 13.64 1.89
    -8 -1 -8 14.27 1.84
    -8 -1 -8 11.81 1.66
    -8 1 -8 13.46 1.95
    -8 -1 -8 12.67 1.9
    -8 1 -8 16.23 1.83
    -8 1 -8 13.48 1.89
    -8 -1 -8 9.16 1.81
    -8 1 -8 12.95 3.71
    -8 -1 -8 6.11 3.64
    -8 1 -9 113.7 6.76
    -8 -1 -9 121.23 6.88
    -8 1 -9 125.95 6.85
    -8 1 -9 114.31 6.56
    -8 1 -9 126.12 6.79
    -8 -1 -9 140.17 6.79
    -8 1 -9 130.76 6.59
    -8 1 -9 130.73 6.82
    -8 -1 -9 135.55 6.88
    -8 1 -9 132.36 6.79
    -8 1 -10 1.16 1.5
    -8 -1 -10 -1.66 1.79
    -8 1 -10 -0.66 1.8
    -8 1 -10 -0.31 1.64
    -8 -1 -10 -0.04 1.53
    -8 1 -10 1.17 1.18
    -8 1 -10 0.58 1.66
    -8 -1 -10 0.42 1.75
    -8 1 -10 0.97 1.59
    -8 1 -11 1.27 1.37
    -8 -1 -11 0.87 1.65
    -8 1 -11 5.07 1.67
    -8 -1 -11 4.58 1.66
    -8 1 -11 3.72 1.43
    -8 -1 -11 4.55 1.36
    -8 1 -11 5.27 1.58
    -8 -1 -11 1.99 1.63
    -8 1 -12 -0.53 1.11
    -8 -1 -12 0.63 1.47
    -8 1 -12 3.86 1.41
    -8 -1 -12 2.76 1.44
    -8 1 -12 1.79 1.16
    -8 -1 -12 1.32 1.08
    -8 1 -12 0.22 1.35
    -8 -1 -12 1.98 1.44
    -8 -1 -13 0.16 1.14
    -8 1 -13 0.54 1.09
    -8 -1 -13 0.59 1.11
    -8 1 -13 -0.02 0.85
    -8 -1 -13 1.28 0.76
    -8 1 -13 -1.14 1.1
    -8 -1 -13 0.15 1.12
    -8 -1 -14 4.01 0.8
    -8 1 -14 3.24 0.72
    -8 -1 -14 3.09 0.75
    -8 -1 -14 3.37 0.83
    -8 1 -14 3.03 0.83
    8 -2 -16 8.67 1.11
    8 2 -16 6.74 0.97
    8 -2 -16 7.47 0.94
    8 2 -15 4.55 1.03
    8 2 -15 4 0.83
    8 2 -15 4.02 1.1
    8 -2 -15 5.97 1.09
    8 2 -14 4.38 1.05
    8 -2 -14 8.48 1.2
    8 2 -14 7.75 1.34
    8 -2 -14 6.46 1.35
    8 2 -13 0.69 1.15
    8 -2 -13 -0.03 1.27
    8 2 -13 2.93 1.44
    8 -2 -13 2.29 1.36
    -8 2 12 5.49 1.35
    8 2 -12 7.53 1.38
    8 2 -12 7.78 1.58
    8 -2 -12 5.93 1.49
    8 2 -11 65.47 3.9
    8 2 -11 59.05 5.65
    8 -2 -11 66.15 5.76
    8 -2 -11 68.53 3.85
    8 2 -11 72.95 4.03
    -8 2 11 69.47 4.08
    -8 2 11 57.31 5.7
    8 -2 -11 78.8 4.08
    8 2 -11 75.55 4.1
    8 -2 -11 77.22 4.07
    8 2 -10 25.08 1.92
    8 2 -10 28.51 4.12
    8 -2 -10 17.72 3.67
    8 -2 -10 23.98 1.81
    8 2 -10 31.96 2.13
    -8 2 10 27.57 2.21
    -8 2 10 18.89 4.14
    8 2 -10 22.96 3.34
    8 -2 -10 24.16 2.12
    8 2 -10 31.5 2.15
    8 -2 -10 28.5 2.13
    8 -2 -10 20.63 3.59
    -8 -2 10 28.98 1.82
    -8 -2 9 1.42 1.03
    8 -2 -9 1.41 1.03
    -8 2 9 1.45 1.57
    -8 2 9 0.76 3.32
    8 2 -9 4.56 2.63
    8 -2 -9 -0.92 1.36
    8 -2 -9 0.8 2.56
    8 -2 -8 42.2 2.44
    -8 2 8 43.46 2.77
    -8 2 8 38.08 4.73
    8 -2 -8 41.1 2.6
    8 2 -8 38.77 4.01
    8 -2 -8 32.07 3.86
    -8 -2 8 43.32 3.69
    -8 -2 8 39.55 2.43
    8 2 -7 269.34 13.27
    8 -2 -7 254.54 14.29
    8 2 -7 242.62 13.23
    8 -2 -7 263.19 13.24
    8 -2 -7 251.06 14.29
    -8 2 7 272.96 13.41
    -8 2 7 258.67 14.97
    8 2 -7 242.1 14.32
    8 -2 -7 270.25 13.28
    -8 -2 7 264.75 13.86
    -8 -2 7 260.57 13.24
    -8 2 6 1.73 1.29
    -8 -2 6 0.49 0.96
    8 2 -6 1.8 1.06
    -8 2 6 -0.6 1.49
[truncated: 227,484 more chars]
