# Supplementary material for: Crystal structure and Hirshfeld surface analysis of a new di­thio­glycoluril: 1,4-bis­(4-meth­oxy­phen­yl)-3a-methyl­tetra­hydro­imidazo[4,5-d]imidazole-2,5(1H,3H)-di­thione
Source: Acta Crystallogr E Crystallogr Commun. 2019 Aug 6;75(Pt 9):1297–300. doi: 10.1107/S2056989019010764 (PMC6727056; doi:10.1107/S2056989019010764)
Supplement: Supplementary file 2 [file e-75-01297-Isup2.hkl]

#
# h,k,l, Fc-squared, Fo-squared, sigma(Fo-squared), status flag
#
data_I
_shelx_title ' pbcnppa_2_a.res in P2(1)/c'
_shelx_refln_list_code          4
_shelx_F_calc_maximum      297.67
_exptl_crystal_F_000       840.00
_reflns_d_resolution_high  0.8012

loop_
 _space_group_symop_operation_xyz
 'x, y, z'
 '-x, y+1/2, -z+1/2'
 '-x, -y, -z'
 'x, -y-1/2, z-1/2'

_cell_length_a    13.1955
_cell_length_b    10.0157
_cell_length_c    14.5476
_cell_angle_alpha  90.000
_cell_angle_beta   98.329
_cell_angle_gamma  90.000

_shelx_F_squared_multiplier     1.000

loop_
 _refln_index_h
 _refln_index_k
 _refln_index_l
 _refln_F_squared_calc
 _refln_F_squared_meas
 _refln_F_squared_sigma
 _refln_observed_status
   1   0   0       4541.18       6572.52       327.98 o
   2   0   0       3338.38       4651.93       289.66 o
   3   0   0        468.62        564.45        19.60 o
   4   0   0        785.36        762.17        25.57 o
   5   0   0          0.39          0.53         9.10 o
   6   0   0         49.88         34.95        12.37 o
   7   0   0        429.69        416.39        20.16 o
   8   0   0       5128.95       5877.09       147.60 o
   9   0   0          5.97         23.36         5.58 o
  10   0   0        375.97        423.76        12.77 o
  11   0   0       6974.86       7226.49       189.42 o
  12   0   0        159.80        132.84        19.54 o
  13   0   0          0.08         11.42         8.26 o
  14   0   0        133.24        155.82        13.14 o
  15   0   0        265.27        321.09        14.97 o
  16   0   0         13.45          6.27         4.61 o
   1   1   0       1858.48       1824.72        53.85 o
   2   1   0       1235.96       1279.19        48.41 o
   3   1   0        970.54       1025.61        34.51 o
   4   1   0       4911.78       5157.35       159.25 o
   5   1   0         16.77          5.25         9.94 o
   6   1   0       1314.71       1668.57        55.28 o
   7   1   0       1110.16       1137.26        32.63 o
   8   1   0        444.66        472.80         8.50 o
   9   1   0          5.42          6.89         3.36 o
  10   1   0         46.13         48.65         4.20 o
  11   1   0       2648.83       2831.18        45.57 o
  12   1   0         23.94         15.71         4.83 o
  13   1   0         17.26         15.83         4.91 o
  14   1   0        684.42        768.36        17.43 o
  15   1   0        370.11        372.82        10.82 o
  16   1   0          4.49          9.10         3.70 o
   0   2   0      47128.35      47273.30      1352.39 o
   1   2   0       7221.90       7058.29       143.11 o
   2   2   0       2709.87       2469.42        73.03 o
   3   2   0       2547.57       2462.97        57.22 o
   4   2   0        216.87        200.72         9.56 o
   5   2   0         57.59         29.73         8.91 o
   6   2   0         98.05        126.17         5.85 o
   7   2   0        617.00        631.11        15.62 o
   8   2   0        140.05        161.60         4.20 o
   9   2   0         17.78         25.14         3.76 o
  10   2   0        378.04        407.61         9.21 o
  11   2   0        130.64        187.19         6.16 o
  12   2   0        563.43        563.82        16.18 o
  13   2   0          5.68         18.96         4.63 o
  14   2   0         36.24         53.83         4.60 o
  15   2   0          0.83         -2.88         3.08 o
  16   2   0         24.65         10.55         7.00 o
   1   3   0        284.81        194.99        11.57 o
   2   3   0       4792.04       4337.12        97.40 o
   3   3   0       1006.78        939.54        24.04 o
   4   3   0        231.61        184.16         8.57 o
   5   3   0         86.62         83.71         6.55 o
   6   3   0        205.48        161.84         5.85 o
   7   3   0          5.86         14.22         2.92 o
   8   3   0         32.48         56.85         3.52 o
   9   3   0         23.81         42.71         3.60 o
  10   3   0        359.44        374.47         8.41 o
  11   3   0        146.06        171.63         6.94 o
  12   3   0          1.60         15.87         4.36 o
  13   3   0          3.89          5.17         4.57 o
  14   3   0         63.83         89.99         5.02 o
  15   3   0         58.54         69.49         4.15 o
   0   4   0       1426.07       1724.53        54.09 o
   1   4   0        518.42        588.64        14.17 o
   2   4   0        106.57         83.58         8.27 o
   3   4   0        264.50        248.90        14.80 o
   4   4   0        545.15        641.46        17.01 o
   5   4   0        111.79        117.59         6.58 o
   6   4   0         69.66         69.30         3.39 o
   7   4   0       2542.62       2546.01        36.65 o
   8   4   0       1258.63       1193.18        20.77 o
   9   4   0         11.02         10.47         3.95 o
  10   4   0       2651.27       2621.59        37.23 o
  11   4   0        381.65        449.16         9.44 o
  12   4   0         62.10         65.65         4.35 o
  13   4   0        169.96        167.20         8.70 o
  14   4   0         24.28         21.15         4.42 o
  15   4   0         33.87         29.58         4.45 o
   1   5   0       1203.28       1294.50        30.41 o
   2   5   0       2058.01       2008.24        45.27 o
   3   5   0        961.90        852.00        21.78 o
   4   5   0       1552.60       1333.92        45.66 o
   5   5   0        440.21        394.56         8.01 o
   6   5   0        650.50        602.78         9.02 o
   7   5   0        780.21        765.51        12.88 o
   8   5   0        442.11        438.36         8.65 o
   9   5   0         98.74        111.33         5.40 o
  10   5   0         48.31         74.92         6.62 o
  11   5   0        205.73        221.45         7.43 o
  12   5   0        495.11        529.86        13.19 o
  13   5   0         39.88         41.70         5.09 o
  14   5   0        256.28        257.82        15.11 o
   0   6   0        271.35        225.18        20.57 o
   1   6   0         26.91         24.15        15.59 o
   2   6   0         15.25         27.80         5.99 o
   3   6   0       1028.58        953.28        19.05 o
   4   6   0         46.18         54.68         3.80 o
   5   6   0          2.02          9.58         3.45 o
   6   6   0        111.74        115.96         4.33 o
   7   6   0         79.26         90.69         6.05 o
   8   6   0        400.46        419.28        10.52 o
   9   6   0        586.89        561.42        12.08 o
  10   6   0        478.24        452.64        11.31 o
  11   6   0        338.71        315.54        14.82 o
  12   6   0          0.05          7.70         5.93 o
  13   6   0          0.68          1.73         4.76 o
  14   6   0         83.28         65.10         6.36 o
   1   7   0        197.68        178.97        11.17 o
   2   7   0          0.14          1.30         5.95 o
   3   7   0         19.06         17.66        10.05 o
   4   7   0       1343.14       1250.27        23.49 o
   5   7   0         40.21         30.88         4.63 o
   6   7   0         43.60         62.96         4.63 o
   7   7   0        662.15        667.92        15.31 o
   8   7   0        951.51        929.97        24.50 o
   9   7   0          0.03          7.53         6.14 o
  10   7   0         47.54         49.76         5.38 o
  11   7   0         95.91         98.62         5.39 o
  12   7   0         65.05         64.07         3.93 o
   0   8   0       2642.18       2385.62       188.26 o
   1   8   0        797.48        817.62        23.34 o
   2   8   0        191.39        202.78        12.48 o
   3   8   0          0.77          9.13         6.67 o
   4   8   0          4.36          7.94         5.24 o
   5   8   0        325.33        305.30         7.78 o
   6   8   0        443.62        404.47         9.59 o
   7   8   0        269.59        271.41         8.12 o
   8   8   0        252.93        280.91         9.65 o
   9   8   0        461.21        484.78        14.84 o
  10   8   0        162.05        171.54         5.95 o
  11   8   0         57.14         84.96         5.77 o
  12   8   0          0.92         16.16         5.57 o
   1   9   0        508.21        468.75        13.28 o
   2   9   0          0.12         -3.52         6.88 o
   3   9   0        714.85        705.21        15.48 o
   4   9   0        469.53        501.48        11.83 o
   5   9   0        618.04        660.79        17.59 o
   6   9   0        205.43        194.71         7.27 o
   7   9   0        283.74        323.58        10.32 o
   8   9   0        610.95        624.49        15.90 o
   9   9   0         19.00         22.11         3.47 o
  10   9   0         57.06         42.63         3.84 o
   0  10   0        383.18        387.18        12.64 o
   1  10   0        720.29        749.13        19.13 o
   2  10   0        119.77        119.21         5.62 o
   3  10   0         48.16         36.40         4.62 o
   4  10   0          4.42          9.87         4.30 o
   5  10   0          2.12         10.14         4.92 o
   6  10   0         39.15         30.70         6.01 o
   7  10   0        419.58        401.69        12.08 o
   8  10   0        389.52        414.29        13.68 o
   9  10   0         57.27         58.74         5.01 o
   1  11   0         19.80         23.38         4.52 o
   2  11   0          0.03          4.75         5.34 o
   3  11   0         19.35         18.31         4.20 o
   4  11   0          1.90         11.06         4.68 o
   5  11   0         17.10         15.97         5.33 o
   6  11   0         55.16         36.14         5.28 o
   7  11   0         74.97         69.58         5.79 o
   0  12   0         16.45         24.49         5.76 o
   1  12   0          5.48          8.09         5.26 o
   2  12   0          4.69          4.19         5.35 o
   3  12   0         46.86         44.31         5.52 o
   4  12   0          7.45         11.45         4.53 o
 -16   1   1        188.06        192.20        11.34 o
 -15   1   1          0.41         -0.58         3.10 o
 -14   1   1        127.27        144.62         5.40 o
 -13   1   1         78.49         90.84         6.34 o
 -12   1   1        378.73        385.31        12.09 o
 -11   1   1         39.31         62.77         5.80 o
 -10   1   1        114.25        110.75         5.28 o
  -9   1   1          1.82          4.81         4.44 o
  -8   1   1         84.06        117.15         4.84 o
  -7   1   1         28.23         16.15         6.23 o
  -6   1   1       3383.05       3669.49        85.24 o
  -5   1   1        856.92       1011.39        44.31 o
  -4   1   1        443.36        390.69        14.60 o
  -3   1   1       1260.68       1207.58        29.22 o
  -2   1   1       1885.60       1923.08        49.18 o
  -1   1   1        667.82        562.24        21.36 o
   0   1   1       1231.61       1409.55        35.82 o
   1   1   1       2080.86       1917.17        43.13 o
   2   1   1       1693.23       1814.38        46.96 o
   3   1   1          8.47         30.35        10.02 o
   4   1   1         68.79         93.51        11.96 o
   5   1   1        111.68        184.33        16.36 o
   6   1   1         12.44         68.45         7.41 o
   7   1   1         11.87          6.88         3.99 o
   8   1   1        713.84        745.74        20.76 o
   9   1   1       1981.42       2015.92        47.25 o
  10   1   1         25.23         35.34         3.62 o
  11   1   1        569.80        598.32        10.92 o
  12   1   1          3.88          1.03         3.99 o
  13   1   1        458.30        520.78        20.56 o
  14   1   1          2.30          2.21         4.68 o
  15   1   1          8.74         15.60         3.56 o
  16   1   1         13.66         -2.69         6.91 o
 -16   2   1         47.58         33.47         4.48 o
 -15   2   1          2.70          2.24         3.38 o
 -14   2   1        517.54        569.85        14.30 o
 -13   2   1        695.25        779.61        19.28 o
 -12   2   1       1751.76       1849.36        32.25 o
 -11   2   1       2355.96       2513.45        50.14 o
 -10   2   1        507.33        481.95         9.81 o
  -9   2   1        746.05        797.54        12.87 o
  -8   2   1        196.38        199.69         4.82 o
  -7   2   1        835.54        922.41        20.81 o
  -6   2   1       1808.96       1832.66        34.46 o
  -5   2   1        400.04        360.87        14.07 o
  -4   2   1        240.06        270.40        13.42 o
  -3   2   1      23503.29      23607.90       687.18 o
  -2   2   1      19217.64      19382.57       682.66 o
  -1   2   1       6563.15      10295.01       341.37 o
   0   2   1       3681.12       3469.61        65.74 o
   1   2   1        207.28        229.02         9.25 o
   2   2   1       1038.27        860.85        24.42 o
   3   2   1        159.03        170.48         6.79 o
   4   2   1         30.60         32.13         8.94 o
   5   2   1       4881.94       5095.76       216.25 o
   6   2   1       3343.87       3361.70        65.01 o
   7   2   1         35.08         49.07         7.60 o
   8   2   1       4158.33       4403.78       123.44 o
   9   2   1       1656.38       1717.05        49.04 o
  10   2   1        196.48        218.58         5.39 o
  11   2   1        317.00        324.97         9.01 o
  12   2   1         49.38         74.18         4.45 o
  13   2   1        363.89        397.41        10.57 o
  14   2   1          2.40          4.74         4.01 o
  15   2   1        281.41        285.39        10.93 o
 -15   3   1         70.10         75.88         5.78 o
 -14   3   1        184.13        186.50         6.16 o
 -13   3   1        867.91        888.58        20.41 o
 -12   3   1        182.02        202.66         8.98 o
 -11   3   1        541.91        552.40        13.52 o
 -10   3   1        154.57        165.89         5.44 o
  -9   3   1        117.52         99.36         3.80 o
  -8   3   1         41.01         45.33         3.67 o
  -7   3   1         19.12         19.00         3.26 o
  -6   3   1        329.90        213.25         6.50 o
  -5   3   1       5503.15       5425.30       123.54 o
  -4   3   1       1400.96       1407.60        34.99 o
  -3   3   1         96.90         53.72         7.42 o
  -2   3   1          4.42          5.61         6.01 o
  -1   3   1       2555.26       2990.69       122.47 o
   0   3   1       1035.11       1082.97        25.86 o
   1   3   1       6959.64       6552.13       121.94 o
   2   3   1       4480.92       4197.47        87.11 o
   3   3   1        231.68        207.05        14.16 o
   4   3   1       3884.07       3760.89        78.62 o
   5   3   1        158.68        247.04         8.20 o
   6   3   1       1877.09       1774.31        32.88 o
   7   3   1        661.71        678.16        12.77 o
   8   3   1        282.72        356.93         6.73 o
   9   3   1        922.26        969.46        15.66 o
  10   3   1         42.31         46.39         3.57 o
  11   3   1        162.75        183.82         5.10 o
  12   3   1        420.84        396.48         8.72 o
  13   3   1         55.07         50.60         4.02 o
  14   3   1          9.27          8.32         3.62 o
  15   3   1        119.00        113.09         8.61 o
 -15   4   1         12.39         13.54         3.93 o
 -14   4   1        156.79        165.15         9.13 o
 -13   4   1        111.25        114.14         5.03 o
 -12   4   1        273.74        307.15         8.31 o
 -11   4   1          6.09         12.16         4.55 o
 -10   4   1         99.49         83.69         4.69 o
  -9   4   1         63.43         76.73         4.51 o
  -8   4   1         25.95         36.20         4.33 o
  -7   4   1        140.42        154.19         4.48 o
  -6   4   1         74.38         56.30         3.81 o
  -5   4   1       1170.12       1258.19        25.11 o
  -4   4   1        276.26        331.77        11.32 o
  -3   4   1       4353.33       4684.52        98.35 o
  -2   4   1       2301.71       2461.00        71.32 o
  -1   4   1          2.57         11.76         5.54 o
   0   4   1        753.02        860.98        20.15 o
   1   4   1       2793.30       2819.25        66.03 o
   2   4   1        340.12        302.36         9.74 o
   3   4   1       1665.19       1649.07        40.22 o
   4   4   1         31.75         27.55         5.04 o
   5   4   1        559.44        490.08        10.77 o
   6   4   1        369.31        426.43         7.47 o
   7   4   1         11.66         12.07         2.89 o
   8   4   1         18.03         23.24         3.26 o
   9   4   1       1196.81       1207.90        19.93 o
  10   4   1         94.16        101.88         4.39 o
  11   4   1       1252.96       1267.39        20.52 o
  12   4   1          0.15         -2.41         3.79 o
  13   4   1        142.13        148.35         5.45 o
  14   4   1        127.56        124.93         5.69 o
  15   4   1        103.71         80.43        15.35 o
 -15   5   1         27.31         19.19        10.94 o
 -14   5   1         80.54        100.50         4.93 o
 -13   5   1        108.51        136.25         6.59 o
 -12   5   1          1.36         10.73         5.08 o
 -11   5   1         39.47         42.22         5.07 o
 -10   5   1        645.83        672.42        13.22 o
  -9   5   1         73.60         99.79         6.88 o
  -8   5   1        151.19        130.46         5.51 o
  -7   5   1       2135.82       2191.35        29.93 o
  -6   5   1         40.76         37.77         3.55 o
  -5   5   1        473.36        433.96         8.29 o
  -4   5   1        249.32        256.77         9.36 o
  -3   5   1         34.78         34.10         5.85 o
  -2   5   1        197.85        205.96        12.06 o
  -1   5   1         92.33         84.76         7.82 o
   0   5   1        473.47        408.15        14.98 o
   1   5   1       2316.35       2168.28        68.38 o
   2   5   1         25.19         30.99        10.22 o
   3   5   1        905.31        876.16        25.18 o
   4   5   1       1842.21       1738.43        38.11 o
   5   5   1          0.37         12.82         3.29 o
   6   5   1        564.12        562.71         9.83 o
   7   5   1         93.93         87.21         4.52 o
   8   5   1          6.69          6.26         4.05 o
   9   5   1        154.81        170.07         5.87 o
  10   5   1        173.38        189.71         7.85 o
  11   5   1          4.56          0.30         4.98 o
  12   5   1        199.45        202.24         7.58 o
  13   5   1        149.37        145.42         7.11 o
  14   5   1         79.43         74.80         5.01 o
 -14   6   1         41.13         38.65         4.61 o
 -13   6   1        166.67        194.86         6.92 o
 -12   6   1         62.20         66.82         5.39 o
 -11   6   1         85.89        122.59         6.04 o
 -10   6   1        991.50       1036.87        26.49 o
  -9   6   1         34.91         34.02         5.13 o
  -8   6   1        781.27        772.14        13.79 o
  -7   6   1        140.99        179.55         5.24 o
  -6   6   1        123.35        166.61         4.70 o
  -5   6   1        417.15        424.99         7.83 o
  -4   6   1        128.44        136.59         5.69 o
  -3   6   1        244.18        176.42         6.55 o
  -2   6   1       1209.31        976.16        25.62 o
  -1   6   1          2.60          7.44         7.64 o
   0   6   1         39.24         50.11         7.64 o
   1   6   1         94.20         92.81        10.18 o
   2   6   1         32.64          4.87         6.89 o
   3   6   1        237.31        166.82         7.28 o
   4   6   1       1285.66       1175.41        18.70 o
   5   6   1       1058.07       1051.22        17.65 o
   6   6   1        120.88        130.95         5.15 o
   7   6   1        135.21        122.23         4.76 o
   8   6   1       1246.00       1210.18        29.72 o
   9   6   1         52.75         54.40         6.14 o
  10   6   1          7.69         13.64         5.95 o
  11   6   1          5.85          4.69         6.05 o
  12   6   1         93.80         83.11         5.47 o
  13   6   1          7.20         12.59         6.12 o
  14   6   1         90.00         91.11        16.02 o
 -13   7   1        225.41        168.79        10.28 o
 -12   7   1         12.84         13.81         5.25 o
 -11   7   1         40.66         37.25         4.05 o
 -10   7   1        497.23        542.81        13.02 o
  -9   7   1        165.06        181.13         7.05 o
  -8   7   1         19.53         37.23         4.47 o
  -7   7   1       1726.32       1767.12        27.66 o
  -6   7   1       4359.94       4224.97        60.94 o
  -5   7   1         29.16         35.24         4.18 o
  -4   7   1          1.80         12.58         5.15 o
  -3   7   1        277.90        255.70         9.09 o
  -2   7   1        201.94        175.21         6.91 o
  -1   7   1         61.87         68.04        11.73 o
   0   7   1          8.51         10.93         6.77 o
   1   7   1       1101.15       1012.48        24.46 o
   2   7   1        345.19        295.73        10.53 o
   3   7   1        195.23        210.89         9.22 o
   4   7   1        301.99        277.94         6.79 o
   5   7   1       1468.22       1551.50        24.55 o
   6   7   1         98.85         93.01         4.74 o
   7   7   1        133.59        147.86         5.32 o
   8   7   1        545.88        550.08        13.22 o
   9   7   1       1480.80       1584.64        33.91 o
  10   7   1        221.29        264.94         9.55 o
  11   7   1         23.43         22.94         4.55 o
  12   7   1        455.20        408.26        13.62 o
 -12   8   1         76.55         52.05         5.44 o
 -11   8   1          1.99          0.62         3.57 o
 -10   8   1        284.26        280.23         8.03 o
  -9   8   1          1.90         12.01         5.81 o
  -8   8   1          1.06          4.07         4.43 o
  -7   8   1        177.41        195.45         6.92 o
  -6   8   1         87.07         96.36         4.64 o
  -5   8   1        877.03        849.98        18.56 o
  -4   8   1        583.68        552.10        11.31 o
  -3   8   1       1109.21       1052.26        31.07 o
  -2   8   1        493.84        464.57        14.50 o
  -1   8   1        509.19        469.39        12.82 o
   0   8   1         21.99         29.66        10.53 o
   1   8   1        156.92        159.98        10.79 o
   2   8   1        167.66        175.28        11.43 o
   3   8   1        282.88        260.60         8.85 o
   4   8   1        204.35        194.07         7.42 o
   5   8   1        538.52        529.78        11.14 o
   6   8   1         30.27         19.63         4.46 o
   7   8   1         61.61         47.65         4.75 o
   8   8   1       1189.41       1185.22        25.77 o
   9   8   1        203.13        220.12         6.54 o
  10   8   1          0.37          1.66         4.92 o
  11   8   1          2.95          6.36         3.89 o
  12   8   1          0.26         12.82         9.78 o
 -10   9   1         40.77         30.83         3.28 o
  -9   9   1          0.03         -3.88         3.88 o
  -8   9   1         15.31         28.28         4.93 o
  -7   9   1         29.00         37.46         4.75 o
  -6   9   1          2.46         12.32         5.18 o
  -5   9   1          3.39         10.34         5.66 o
  -4   9   1        110.26        127.63         5.87 o
  -3   9   1        171.31        164.10        10.74 o
  -2   9   1          0.49         -0.10         6.06 o
  -1   9   1         29.50         37.47         5.83 o
   0   9   1        204.47        202.39         7.79 o
   1   9   1          1.27          3.78         6.25 o
   2   9   1        258.23        248.24        10.00 o
   3   9   1        251.66        234.36        11.42 o
   4   9   1          2.11          2.44         5.98 o
   5   9   1         12.02          3.79         5.72 o
   6   9   1         40.23         36.79         5.32 o
   7   9   1          0.91          1.62         5.84 o
   8   9   1          2.86         -0.77         4.40 o
   9   9   1         32.69         21.92         3.76 o
  10   9   1         23.17         10.63         3.93 o
  -9  10   1        303.78        281.87        11.60 o
  -8  10   1         10.35         13.21         4.60 o
  -7  10   1          3.30          3.67         4.33 o
  -6  10   1         12.70          9.36         5.37 o
  -5  10   1          0.17         11.70         4.86 o
  -4  10   1        109.27        113.12         4.88 o
  -3  10   1        159.01        176.18         6.28 o
  -2  10   1        452.38        481.05        11.75 o
  -1  10   1          0.33          2.06         5.26 o
   0  10   1        190.39        221.28         8.55 o
   1  10   1         11.39         10.12         5.23 o
   2  10   1        907.00        884.48        24.69 o
   3  10   1        101.30         83.85         6.12 o
   4  10   1        251.76        231.18         9.74 o
   5  10   1        106.89        108.74         5.88 o
   6  10   1        400.17        425.29        11.74 o
   7  10   1         43.59         47.00         6.38 o
   8  10   1         98.77        104.80         9.02 o
   9  10   1         10.17         16.02         6.24 o
  -7  11   1          1.89          3.36         7.67 o
  -6  11   1         97.97        116.79         7.62 o
  -5  11   1        151.31        162.83         9.12 o
  -4  11   1          5.14          4.05         4.45 o
  -3  11   1        189.73        165.37         5.77 o
  -2  11   1          3.14         -2.44         4.25 o
  -1  11   1         71.67         66.59         4.38 o
   0  11   1        214.42        234.42         6.51 o
   1  11   1        810.92        872.86        24.39 o
   2  11   1        451.22        502.71        27.12 o
   3  11   1          9.57          6.72         4.30 o
   4  11   1         14.55         20.20         4.46 o
   5  11   1        131.45        155.89         5.87 o
   6  11   1         32.03         32.61         4.23 o
   7  11   1         43.14         36.50         5.91 o
  -4  12   1         90.52        111.03         6.31 o
  -3  12   1        113.68        103.66        16.21 o
  -2  12   1        276.48        226.49        10.01 o
  -1  12   1          2.03          7.73         3.39 o
   0  12   1         32.78         37.46         3.70 o
   1  12   1         84.57         84.10         4.43 o
   2  12   1         27.23         16.85         4.70 o
   3  12   1        118.80        110.72         6.65 o
   4  12   1         94.99         83.87         9.69 o
 -16   0   2        152.22        175.60        29.88 o
 -15   0   2        529.67        528.17        17.93 o
 -14   0   2         21.60         12.96         6.29 o
 -13   0   2       1777.09       1950.18        50.65 o
 -12   0   2        362.48        381.51        37.80 o
 -11   0   2        181.48        239.43        20.11 o
 -10   0   2          0.65         -1.34        15.09 o
  -9   0   2        265.18        310.45        23.00 o
  -8   0   2         89.06         58.87         5.99 o
  -7   0   2         24.20         27.26         8.51 o
  -6   0   2        926.94        817.82        42.74 o
  -5   0   2       7758.24       8185.30       292.46 o
  -4   0   2      10401.10      11243.24       274.20 o
  -3   0   2       1082.04       1132.99        34.79 o
  -2   0   2       9609.46      10577.88       374.64 o
  -1   0   2         13.70          3.62         5.01 o
   0   0   2        241.66        161.83        13.53 o
   1   0   2        479.67        395.79        14.20 o
   2   0   2       5734.38       5675.77       213.19 o
   3   0   2      18911.70      19249.29       614.37 o
   4   0   2         15.16          5.89         5.84 o
   5   0   2       5888.27       6616.49       236.73 o
   6   0   2      18154.97      21319.57       748.83 o
   7   0   2       2094.66       2199.51        56.66 o
   8   0   2        780.05        807.09        15.86 o
   9   0   2        473.80        542.73        11.75 o
  10   0   2         50.22         37.74         5.19 o
  11   0   2        712.60        699.85        16.22 o
  12   0   2        399.69        384.78        15.89 o
  13   0   2        585.10        547.46        18.15 o
  14   0   2       1369.64       1410.43        42.09 o
  15   0   2         92.25         93.33         6.85 o
 -16   1   2        270.70        242.87        29.98 o
 -15   1   2         91.48         84.11         4.41 o
 -14   1   2         61.70         68.95         4.49 o
 -13   1   2          6.44         14.62         5.63 o
 -12   1   2         45.56         54.42         6.53 o
 -11   1   2        232.69        245.53         7.47 o
 -10   1   2       1069.67       1224.21        20.97 o
  -9   1   2          8.35          7.77         4.11 o
  -8   1   2        242.03        200.90         6.93 o
  -7   1   2         10.26         19.29         4.52 o
  -6   1   2          3.19          5.28         8.23 o
  -5   1   2         65.69         67.11         8.28 o
  -4   1   2        882.96        830.30        31.47 o
  -3   1   2        118.52        164.98        11.60 o
  -2   1   2      12209.55      12699.83       313.86 o
  -1   1   2       3349.55       3386.92       121.32 o
   0   1   2      12906.35      12524.82       255.13 o
   1   1   2       2460.43       2443.58        55.51 o
   2   1   2       2385.03       2575.74        87.58 o
   3   1   2       2270.08       2371.16       151.22 o
   4   1   2         83.77         94.92        12.26 o
   5   1   2          0.24         32.73        11.83 o
   6   1   2       3553.69       3835.46       100.40 o
   7   1   2       2376.78       2669.77       164.27 o
   8   1   2        603.22        671.92        20.33 o
   9   1   2        675.95        676.89        17.36 o
  10   1   2        113.65        121.51         3.74 o
  11   1   2        287.65        274.17         6.88 o
  12   1   2       1295.61       1304.99        29.02 o
  13   1   2          0.15          4.44         4.62 o
  14   1   2          9.20         11.78         3.94 o
  15   1   2          3.76          4.58         3.32 o
 -16   2   2          0.64          8.60         7.82 o
 -15   2   2         29.56         34.00         3.31 o
 -14   2   2         77.47         67.54         4.48 o
 -13   2   2        143.71        157.19         6.48 o
 -12   2   2        718.45        722.57        14.28 o
 -11   2   2       1303.87       1352.30        21.85 o
 -10   2   2         32.09         43.91         4.32 o
  -9   2   2          0.74         -3.16         4.30 o
  -8   2   2       2649.63       2992.32        41.22 o
  -7   2   2        223.74        216.93         7.98 o
  -6   2   2        384.82        315.76        10.11 o
  -5   2   2        553.60        581.28        19.97 o
  -4   2   2       1153.40       1090.33        35.57 o
  -3   2   2         90.64         83.61         6.48 o
  -2   2   2       8166.03       8332.30       242.66 o
  -1   2   2      13558.58      13494.64       389.91 o
   0   2   2       5262.23       5518.01       136.27 o
   1   2   2       1225.84       1047.78        25.29 o
   2   2   2        520.14        688.43        24.03 o
   3   2   2          0.97         21.95         6.01 o
   4   2   2          3.16          4.90         6.57 o
   5   2   2       1113.29       1250.98        41.44 o
   6   2   2       2753.45       3041.78        71.35 o
   7   2   2         12.74         24.95         3.16 o
   8   2   2        579.94        669.56        27.14 o
   9   2   2         17.93         41.08         3.38 o
  10   2   2       1139.05       1213.16        37.81 o
  11   2   2        813.16        869.11        26.69 o
  12   2   2        205.43        204.44         5.32 o
  13   2   2         50.10         39.69         3.73 o
  14   2   2        152.41        142.63         7.53 o
  15   2   2          4.55          2.70         4.69 o
 -15   3   2         56.59         57.49         3.50 o
 -14   3   2         96.14        101.14         4.37 o
 -13   3   2        271.15        285.03         8.07 o
 -12   3   2         15.32         27.23         5.82 o
 -11   3   2          6.27          7.42         4.49 o
 -10   3   2       1483.32       1608.67        24.36 o
  -9   3   2       2300.38       2486.40        36.33 o
  -8   3   2       2632.18       2657.02        35.46 o
  -7   3   2         22.05         43.83         3.51 o
  -6   3   2        970.42       1093.64        19.28 o
  -5   3   2        612.94        614.82        23.10 o
  -4   3   2          0.18         -0.74         9.69 o
  -3   3   2       1128.66       1118.05        28.30 o
  -2   3   2        934.26        854.39        30.94 o
  -1   3   2       2880.68       2781.55        62.58 o
   0   3   2       6721.58       6552.44       145.24 o
   1   3   2       2472.95       2481.98        74.56 o
   2   3   2       1043.47        817.47        19.87 o
   3   3   2         24.78         49.32         7.48 o
   4   3   2        250.80        226.87        11.18 o
   5   3   2       1099.17       1139.45        23.97 o
   6   3   2         58.98         44.91         4.20 o
   7   3   2        110.39         77.16         3.55 o
   8   3   2        488.33        482.06         7.54 o
   9   3   2         59.95         66.08         3.65 o
  10   3   2        857.16        969.19        21.99 o
  11   3   2        674.68        702.09        16.09 o
  12   3   2        713.56        684.28        13.66 o
  13   3   2          9.78          7.04         3.89 o
  14   3   2        140.26        137.56         4.83 o
  15   3   2        133.54        158.51         9.01 o
 -15   4   2        679.97        722.38        24.73 o
 -14   4   2         78.43         76.43         5.33 o
 -13   4   2        246.21        285.54         7.30 o
 -12   4   2        857.91        897.01        20.32 o
 -11   4   2        226.13        212.19         8.02 o
 -10   4   2         61.45         63.20         5.58 o
  -9   4   2        424.68        403.62         8.15 o
  -8   4   2       1272.44       1280.53        20.47 o
  -7   4   2       2003.62       2016.16        33.94 o
  -6   4   2       1170.13       1204.24        19.59 o
  -5   4   2       4792.55       4687.87        84.38 o
  -4   4   2       6014.96       6024.04       108.04 o
  -3   4   2          7.79          6.90         6.52 o
  -2   4   2        334.77        307.56        16.16 o
  -1   4   2          3.16         13.60        14.06 o
   0   4   2        382.14        491.45        20.17 o
   1   4   2         70.27         67.36        19.09 o
   2   4   2        257.86        222.81        13.14 o
   3   4   2       5313.93       5118.88        97.10 o
   4   4   2       3025.12       2845.66        55.58 o
   5   4   2         57.78         94.88         6.28 o
   6   4   2       1400.68       1267.28        18.39 o
   7   4   2          1.56          6.54         3.65 o
   8   4   2        301.66        282.94         6.06 o
   9   4   2        274.84        272.76         6.03 o
  10   4   2        197.03        170.71         5.37 o
  11   4   2        718.84        763.93        17.46 o
  12   4   2          3.30          5.15         4.23 o
  13   4   2        404.40        458.80        10.56 o
  14   4   2        300.46        344.83         9.52 o
  15   4   2          9.38         11.22         6.81 o
 -15   5   2         34.79         25.00         3.56 o
 -14   5   2        109.19        124.41         5.81 o
 -13   5   2          8.67          7.28         5.68 o
 -12   5   2        223.03        237.90        10.39 o
 -11   5   2          2.93         13.88         5.81 o
 -10   5   2        677.98        718.32        13.36 o
  -9   5   2       2946.17       2830.00        45.01 o
  -8   5   2       3917.58       3894.90        59.21 o
  -7   5   2        207.33        205.09         5.40 o
  -6   5   2         47.16         49.71         4.61 o
  -5   5   2        387.19        361.99        10.28 o
  -4   5   2        847.17        712.24        18.46 o
  -3   5   2        793.72        878.48        21.18 o
  -2   5   2        107.98         94.94         7.74 o
  -1   5   2       6113.92       6246.96       160.69 o
   0   5   2       4170.86       4384.71       112.81 o
   1   5   2          2.35         25.19        18.90 o
   2   5   2       1746.04       1783.59        70.17 o
   3   5   2       1439.55       1225.32        30.38 o
   4   5   2        577.02        658.38        12.46 o
   5   5   2        122.45        154.57         5.19 o
   6   5   2        517.43        495.60        11.87 o
   7   5   2        744.24        724.73        13.09 o
   8   5   2         55.89         71.69         5.83 o
   9   5   2         70.63         59.31         5.67 o
  10   5   2        983.11        993.42        17.97 o
  11   5   2        814.28        810.27        21.04 o
  12   5   2         11.40         12.40         5.02 o
  13   5   2          8.74          3.11         4.11 o
  14   5   2         76.99         76.82         5.85 o
 -14   6   2         71.61         48.38         6.64 o
 -13   6   2         46.27         41.98         5.87 o
 -12   6   2        107.34         80.57         7.68 o
 -11   6   2        106.03         93.76         5.62 o
 -10   6   2        333.87        306.08         8.63 o
  -9   6   2        386.12        403.36         9.32 o
  -8   6   2       1491.80       1423.81        23.24 o
  -7   6   2        213.59        187.17         5.83 o
  -6   6   2          0.69          1.91         3.91 o
  -5   6   2        805.53        806.79        15.02 o
  -4   6   2       1960.19       1972.10        30.61 o
  -3   6   2       1188.79       1138.90        29.29 o
  -2   6   2        485.50        462.51        15.24 o
  -1   6   2          2.97         -0.68         5.56 o
   0   6   2        150.68        176.91        14.93 o
   1   6   2          0.66          6.88         7.40 o
   2   6   2        233.92        231.24        11.48 o
   3   6   2       2931.80       2826.53        50.57 o
   4   6   2         69.60         74.65         4.32 o
   5   6   2          0.52          8.04         3.86 o
   6   6   2         40.14         32.99         4.21 o
   7   6   2        228.73        198.59         6.48 o
   8   6   2        491.44        516.67        16.08 o
   9   6   2         84.18         79.55         7.10 o
  10   6   2         58.39         49.59         6.66 o
  11   6   2        249.27        221.84         8.02 o
  12   6   2          0.61          6.03         5.04 o
  13   6   2          0.78          0.64         4.79 o
 -13   7   2         18.47         19.09         3.99 o
 -12   7   2        140.27        143.53         8.90 o
 -11   7   2         82.78         78.97         4.44 o
 -10   7   2         66.29         91.14         4.82 o
  -9   7   2        234.72        216.21         7.93 o
  -8   7   2         14.15         24.86         5.07 o
  -7   7   2        315.15        348.87         8.28 o
  -6   7   2         61.97         71.59         4.53 o
  -5   7   2        218.32        232.14         7.43 o
  -4   7   2        414.37        408.97        12.30 o
  -3   7   2        205.20        265.19         9.16 o
  -2   7   2        590.27        553.73        13.38 o
  -1   7   2        115.63        102.25         6.45 o
   0   7   2         18.13         19.47        10.18 o
   1   7   2         31.23         31.45         9.34 o
   2   7   2         93.29         79.49         8.50 o
   3   7   2        347.91        320.49        21.02 o
   4   7   2          0.05          2.32         5.62 o
   5   7   2          4.20          4.46         7.29 o
   6   7   2        340.74        376.18         8.22 o
   7   7   2        541.68        529.40        13.44 o
   8   7   2         64.38         60.33         5.33 o
   9   7   2          7.08         13.70         5.31 o
  10   7   2         54.33         59.46         6.07 o
  11   7   2         26.79         27.93         7.60 o
  12   7   2         23.04         22.52         4.28 o
  13   7   2          0.01         -3.65        11.99 o
 -12   8   2        208.95        190.49        13.65 o
 -11   8   2          1.22         -0.13         3.41 o
 -10   8   2        283.42        232.47         6.60 o
  -9   8   2        118.26        127.75         8.24 o
  -8   8   2          0.80          4.63         4.35 o
  -7   8   2        109.58        107.20         5.78 o
  -6   8   2        108.32        114.77         5.21 o
  -5   8   2        118.81        110.89         5.95 o
  -4   8   2        838.64        785.24        15.88 o
  -3   8   2        150.73        144.23         7.64 o
  -2   8   2        258.49        264.18         9.26 o
  -1   8   2         42.04         37.42         6.47 o
   0   8   2         16.32         26.25         6.51 o
   1   8   2        454.32        435.07        12.02 o
   2   8   2        423.76        408.02        13.10 o
   3   8   2        498.15        502.83        14.48 o
   4   8   2        120.44        123.69         8.51 o
   5   8   2        838.62        800.52        19.31 o
   6   8   2        182.94        193.03         6.33 o
   7   8   2         63.85         76.03         5.41 o
   8   8   2        240.74        241.27         8.43 o
   9   8   2        136.90        123.44         6.52 o
  10   8   2          7.59          8.12         4.57 o
  11   8   2         59.36         69.07         4.28 o
  12   8   2         73.66         58.42         6.14 o
 -10   9   2         34.82         36.30         3.46 o
  -9   9   2         90.79        126.20        10.77 o
  -8   9   2        388.93        356.26         9.15 o
  -7   9   2         17.87         18.65         4.34 o
  -6   9   2        752.53        780.51        16.45 o
  -5   9   2         11.51          8.84         4.97 o
  -4   9   2          3.92          1.78         5.21 o
  -3   9   2         10.39         16.50         6.45 o
  -2   9   2        684.70        744.23        18.22 o
  -1   9   2        518.87        537.33        17.70 o
   0   9   2        100.37        122.96         9.67 o
   1   9   2          3.35         -5.16         6.09 o
   2   9   2        226.12        243.02         9.57 o
   3   9   2         52.43         77.11         6.56 o
   4   9   2         43.62         48.14         7.13 o
   5   9   2         88.49        101.26         6.49 o
   6   9   2        542.67        527.06        16.22 o
   7   9   2        505.93        499.75        15.86 o
   8   9   2         19.14         15.97         4.92 o
   9   9   2        177.37        166.04         7.86 o
  10   9   2        438.34        469.25        17.49 o
  -9  10   2         11.47          6.18         3.65 o
  -8  10   2         11.36         11.05         3.89 o
  -7  10   2         17.99         17.83         4.70 o
  -6  10   2         27.28         46.48         5.33 o
  -5  10   2        754.96        756.98        27.82 o
  -4  10   2        537.72        495.50        15.34 o
  -3  10   2         15.32         15.43         4.94 o
  -2  10   2          4.97          6.85         5.16 o
  -1  10   2         26.38         27.97         6.49 o
   0  10   2          0.17          6.18         5.44 o
   1  10   2         30.96         41.02         5.87 o
   2  10   2          2.63         10.29         6.61 o
   3  10   2        236.29        217.20         9.21 o
   4  10   2         74.64         88.20         5.76 o
   5  10   2        398.86        384.90        10.04 o
   6  10   2        348.51        371.15        10.43 o
   7  10   2         44.06         61.17         5.10 o
   8  10   2         31.80         19.06         4.79 o
   9  10   2          2.53          9.31         6.14 o
  -7  11   2         21.76         40.19         8.15 o
  -6  11   2         18.77         17.04         4.06 o
  -5  11   2         22.42         17.80         4.89 o
  -4  11   2         25.27         32.40         4.07 o
  -3  11   2          0.11          5.53         3.66 o
  -2  11   2          6.93          5.29         3.55 o
  -1  11   2         15.83          9.31         4.02 o
   0  11   2         59.23         56.65         4.24 o
   1  11   2         10.85         10.27         4.59 o
   2  11   2          1.02          9.97         3.89 o
   3  11   2         52.01         62.09         4.56 o
   4  11   2         22.49         29.04         5.70 o
   5  11   2          0.43         -0.14         3.81 o
   6  11   2          0.38         -0.83         3.91 o
   7  11   2          6.10          0.59         4.63 o
  -4  12   2          7.01         14.58         5.28 o
  -3  12   2         65.86         62.35         5.38 o
  -2  12   2         61.51        109.17        10.17 o
  -1  12   2         26.85         30.41         5.12 o
   0  12   2         56.31         50.17         3.86 o
   1  12   2          6.18         19.04         3.92 o
   2  12   2         64.08         54.90         5.09 o
   3  12   2        203.79        212.58        13.53 o
 -16   1   3          3.15         -4.33         8.49 o
 -15   1   3         33.26         38.74         3.62 o
 -14   1   3        480.14        548.61        12.21 o
 -13   1   3        256.55        272.34         8.65 o
 -12   1   3          2.96         13.79         5.11 o
 -11   1   3        595.30        620.78        12.31 o
 -10   1   3        971.55        990.29        18.83 o
  -9   1   3        306.93        357.74        10.16 o
  -8   1   3         32.23         26.32         3.49 o
  -7   1   3          0.12          6.53         5.83 o
  -6   1   3         18.24         10.37         6.35 o
  -5   1   3        567.14        573.04        15.27 o
  -4   1   3        725.55        681.35        27.87 o
  -3   1   3         30.05         34.99         7.94 o
  -2   1   3       5182.73       5415.73       110.06 o
  -1   1   3        300.20        271.15         9.18 o
   0   1   3       1035.38        983.68        22.13 o
   1   1   3        480.30        357.62        10.77 o
   2   1   3        146.51        121.30         7.59 o
   3   1   3        242.30        259.53         9.34 o
   4   1   3       2603.51       2627.21        55.48 o
   5   1   3       3385.22       3380.29        77.02 o
   6   1   3        525.52        596.98        12.20 o
   7   1   3        268.49        209.36         4.16 o
   8   1   3        277.84        294.13         5.92 o
   9   1   3          0.89          6.31         2.83 o
  10   1   3         51.17         52.15         3.28 o
  11   1   3        436.75        495.65         9.03 o
  12   1   3          5.56         19.88         3.91 o
  13   1   3          0.25          5.63         3.64 o
  14   1   3        228.36        221.20         8.88 o
  15   1   3        338.21        338.91        15.04 o
 -16   2   3         94.88         78.47         7.67 o
 -15   2   3        504.65        527.47        24.35 o
 -14   2   3        629.55        679.71        16.87 o
 -13   2   3          1.17         16.26         5.22 o
 -12   2   3          5.89         16.33         4.75 o
 -11   2   3        348.87        349.79         8.26 o
 -10   2   3        606.88        606.53        15.46 o
  -9   2   3       1466.10       1576.58        24.55 o
  -8   2   3       1728.58       1645.21        26.64 o
  -7   2   3       5281.07       5342.50       121.66 o
  -6   2   3       2272.06       2282.72        45.98 o
  -5   2   3       1973.15       1978.86        58.85 o
  -4   2   3        172.70        151.20         8.29 o
  -3   2   3         14.88          9.85         4.12 o
  -2   2   3       5268.18       5063.04       147.69 o
  -1   2   3       4930.94       5023.82       113.61 o
   0   2   3      26903.53      26121.22       568.71 o
   1   2   3       4102.76       3668.56        82.43 o
   2   2   3        838.63        765.40        26.40 o
   3   2   3       4204.39       4004.38       102.20 o
   4   2   3       6883.85       7179.51       181.77 o
   5   2   3       3167.84       3406.14        84.24 o
   6   2   3          0.05          9.96         6.00 o
   7   2   3        130.01        126.03         4.92 o
   8   2   3       1308.60       1436.12        43.00 o
   9   2   3        124.57        151.49         4.69 o
  10   2   3        311.76        354.11         8.09 o
  11   2   3       3076.20       3402.97       112.30 o
  12   2   3        390.77        429.61        13.07 o
  13   2   3         46.60         60.70         3.67 o
  14   2   3         27.29         50.10        11.58 o
  15   2   3         10.93          6.81         6.31 o
 -15   3   3          8.84         11.93         3.91 o
 -14   3   3        124.04        128.22         6.55 o
 -13   3   3         39.68         45.09         5.66 o
 -12   3   3        274.23        270.63         7.96 o
 -11   3   3       1270.27       1266.85        21.99 o
 -10   3   3        971.41       1020.64        17.11 o
  -9   3   3        172.46        214.76         5.69 o
  -8   3   3        328.82        332.99         6.07 o
  -7   3   3       1180.04       1088.85        15.01 o
  -6   3   3        197.26        175.38         5.95 o
  -5   3   3        301.70        254.02         8.83 o
  -4   3   3        187.87        190.09        14.73 o
  -3   3   3        402.70        413.35        21.21 o
  -2   3   3       1200.13       1291.00        31.52 o
  -1   3   3       2158.24       1917.93        40.89 o
   0   3   3       9024.42       8721.12       195.20 o
   1   3   3         76.75         98.42        10.26 o
   2   3   3         99.90         51.63         7.80 o
   3   3   3        109.84         97.97         9.21 o
   4   3   3       7499.48       7367.42       148.82 o
   5   3   3        646.74        495.19        11.94 o
   6   3   3         41.95         49.54         3.03 o
   7   3   3        810.58        800.00        10.80 o
   8   3   3         57.77         70.34         3.53 o
   9   3   3        167.45        171.95         4.95 o
  10   3   3        719.31        724.95        18.36 o
  11   3   3         70.09         84.71         4.68 o
  12   3   3        389.81        421.72        15.19 o
  13   3   3          9.68         11.27         4.02 o
  14   3   3         33.62         18.98         3.47 o
  15   3   3        538.85        484.91        37.32 o
 -15   4   3          0.35          2.39         3.29 o
 -14   4   3        168.26        172.01         7.12 o
 -13   4   3         24.85         18.74         4.02 o
 -12   4   3        184.40        193.27         8.02 o
 -11   4   3         18.04         17.89         5.44 o
 -10   4   3        385.98        383.86        10.49 o
  -9   4   3        321.90        286.79         6.41 o
  -8   4   3        133.65        127.13         3.96 o
  -7   4   3        331.77        369.09         7.33 o
  -6   4   3         23.84         25.16         3.59 o
  -5   4   3        624.43        571.04        12.40 o
  -4   4   3          0.35         10.16         5.39 o
  -3   4   3        126.03        132.23         9.85 o
  -2   4   3         29.19         41.26         6.90 o
  -1   4   3        200.24        159.95        10.01 o
   0   4   3       1226.90       1279.60        35.91 o
   1   4   3        145.20        162.20        13.16 o
   2   4   3         37.65         35.69        14.72 o
   3   4   3       1106.24       1010.29        29.56 o
   4   4   3        442.38        501.50        12.71 o
   5   4   3        944.47        946.28        20.54 o
   6   4   3        105.33        115.78         4.46 o
   7   4   3         15.59         17.26         3.37 o
   8   4   3        581.89        571.83         9.75 o
   9   4   3        127.89        137.61         4.60 o
  10   4   3         12.41         21.42         4.41 o
  11   4   3        129.36        146.98         5.57 o
  12   4   3         47.04         44.19         3.74 o
  13   4   3          8.97          0.09         4.42 o
  14   4   3         10.15          9.61         3.04 o
 -15   5   3          1.60          2.31         3.67 o
 -14   5   3          0.32          8.02         3.64 o
 -13   5   3          0.01          1.78         5.41 o
 -12   5   3         27.49         33.59         7.46 o
 -11   5   3         56.21         74.28        12.27 o
 -10   5   3         36.24         25.18         8.31 o
  -9   5   3        500.05        530.36        10.72 o
  -8   5   3        187.16        203.81         8.82 o
  -7   5   3         73.18         69.92         5.09 o
  -6   5   3        422.97        401.74        10.08 o
  -5   5   3         63.21         70.18         6.15 o
  -4   5   3       4230.16       3927.20        76.70 o
  -3   5   3        674.38        675.41        20.13 o
  -2   5   3       3926.90       3727.77        85.18 o
  -1   5   3         67.04         68.68         9.99 o
   0   5   3        833.93        725.59        18.16 o
   1   5   3        445.53        511.72        17.24 o
   2   5   3        191.06        165.11         9.27 o
   3   5   3        116.27        117.29         8.09 o
   4   5   3         65.23         47.54         4.07 o
   5   5   3       1229.33       1262.00        20.56 o
   6   5   3          0.11          7.09         4.10 o
   7   5   3        638.73        635.65        11.81 o
   8   5   3        358.44        335.29         8.27 o
   9   5   3        246.39        242.43         7.36 o
  10   5   3          0.72         13.73         5.20 o
  11   5   3          1.12         10.04         4.67 o
  12   5   3        116.02        123.20         5.83 o
  13   5   3          1.39          0.86         3.81 o
  14   5   3         55.02         59.48         6.24 o
 -14   6   3         32.35         30.42         3.96 o
 -13   6   3        171.48        154.64         7.48 o
 -12   6   3        103.90        104.44        10.10 o
 -11   6   3          1.00         -1.23         7.13 o
 -10   6   3          7.37         16.37         4.98 o
  -9   6   3        264.05        276.61         7.18 o
  -8   6   3       1007.05       1071.17        18.77 o
  -7   6   3       1727.70       1716.96        28.17 o
  -6   6   3        393.12        372.64         8.47 o
  -5   6   3        225.68        173.57         8.51 o
  -4   6   3         62.23         61.94         4.64 o
  -3   6   3          1.07          4.40         4.76 o
  -2   6   3          6.78          5.67         4.49 o
  -1   6   3        467.82        592.82        12.32 o
   0   6   3        515.59        447.86        13.78 o
   1   6   3       2740.59       2557.07        59.44 o
   2   6   3         16.02         20.05        12.43 o
   3   6   3         60.23         35.49         5.89 o
   4   6   3         27.24         21.22         5.45 o
   5   6   3        195.03        196.17         7.28 o
   6   6   3         41.96         34.34         4.95 o
   7   6   3       1554.86       1455.12        25.97 o
   8   6   3         15.97         12.03         4.59 o
   9   6   3        474.94        435.02        17.54 o
  10   6   3        993.19        887.33        25.56 o
  11   6   3       1085.22       1176.64        33.46 o
  12   6   3        366.51        421.33        12.08 o
  13   6   3          0.56         -0.06         4.63 o
 -13   7   3          6.51          5.12         3.40 o
 -12   7   3        327.25        375.82        25.78 o
 -11   7   3        477.62        499.10        16.24 o
 -10   7   3        678.26        631.40        13.87 o
  -9   7   3          0.62          3.33         4.45 o
  -8   7   3        651.00        652.53        12.59 o
  -7   7   3        352.44        343.56         7.79 o
  -6   7   3        307.95        338.47         8.29 o
  -5   7   3        595.98        615.39        14.48 o
  -4   7   3       2625.14       2800.25        81.73 o
  -3   7   3       1121.54       1186.03        60.99 o
  -2   7   3        778.15        781.99        13.87 o
  -1   7   3        459.12        436.83        11.97 o
   0   7   3        827.13        778.78        17.19 o
   1   7   3        146.76        157.22         8.53 o
   2   7   3         14.45         23.28         9.98 o
   3   7   3        309.75        327.36        11.60 o
   4   7   3          6.90         18.15         7.62 o
   5   7   3        902.75        898.24        18.33 o
   6   7   3         94.02         92.90         5.65 o
   7   7   3       1170.24       1153.16        22.96 o
   8   7   3        484.33        537.68        15.44 o
   9   7   3         74.50         69.13         6.63 o
  10   7   3          1.14          5.01         5.42 o
  11   7   3          2.07         -2.31         4.70 o
  12   7   3        149.69        143.13         9.38 o
 -12   8   3          0.35         11.06         4.29 o
 -11   8   3         29.78         42.48         6.07 o
 -10   8   3          8.03         12.73         3.77 o
  -9   8   3        104.05         92.05         4.86 o
  -8   8   3        529.43        558.41        12.42 o
  -7   8   3        276.89        283.55         7.44 o
  -6   8   3       1125.10       1083.59        19.91 o
  -5   8   3        128.24        134.95         6.77 o
  -4   8   3         14.12         18.17         7.18 o
  -3   8   3         60.11         85.81         9.79 o
  -2   8   3        153.55        144.03         6.56 o
  -1   8   3         37.97         43.52         6.29 o
   0   8   3        877.76        909.72        18.57 o
   1   8   3        669.07        657.35        14.70 o
   2   8   3        629.99        591.55        17.28 o
   3   8   3        352.13        303.47        10.70 o
   4   8   3         26.11         24.75         7.73 o
   5   8   3          1.10         17.93         5.01 o
   6   8   3         49.64         53.54         4.60 o
   7   8   3         40.71         38.02         5.06 o
   8   8   3         42.47         34.02         5.53 o
   9   8   3          7.78         27.20         7.70 o
  10   8   3        193.27        165.81         6.21 o
  11   8   3        327.72        268.19        10.95 o
 -11   9   3         22.01         28.49         6.14 o
 -10   9   3          7.17         12.38         6.02 o
  -9   9   3          0.11         -0.95         3.74 o
  -8   9   3         18.02         12.19         4.68 o
  -7   9   3          9.22          2.90         4.41 o
  -6   9   3          8.42         16.21         4.93 o
  -5   9   3        122.89        100.19         5.76 o
  -4   9   3         17.92         19.53         7.57 o
  -3   9   3         21.90         22.90         6.59 o
  -2   9   3         85.08         85.91         8.77 o
  -1   9   3        130.13        137.63         7.21 o
   0   9   3          9.94         16.86         6.39 o
   1   9   3          2.51          8.35         6.26 o
   2   9   3        117.86        132.83         8.91 o
   3   9   3        262.73        290.52        10.60 o
   4   9   3        127.88        134.19         7.13 o
   5   9   3        104.33        134.06         6.94 o
   6   9   3         23.61         24.16         5.18 o
   7   9   3         30.69         33.37         5.05 o
   8   9   3         54.13         49.10         4.19 o
   9   9   3        169.53        148.26         8.70 o
  10   9   3         14.44         12.06         4.71 o
  -9  10   3         42.86         42.47         5.36 o
  -8  10   3         49.21         46.53         4.62 o
  -7  10   3        154.45        189.56         8.95 o
  -6  10   3          5.02          4.23         4.42 o
  -5  10   3         20.55         35.78         4.86 o
  -4  10   3         18.74         23.81         5.69 o
  -3  10   3        126.42        119.41         5.80 o
  -2  10   3        157.46        137.94         7.51 o
  -1  10   3        100.51        108.53         8.61 o
   0  10   3        129.53        122.57         8.86 o
   1  10   3        155.57        177.91         7.01 o
   2  10   3         73.78         75.59         8.42 o
   3  10   3        398.74        442.03        12.46 o
   4  10   3        422.79        485.41        17.36 o
   5  10   3         33.29         39.17         4.98 o
   6  10   3          0.07         -2.47         5.32 o
   7  10   3         21.83         25.37         4.23 o
   8  10   3         36.66         32.82         4.40 o
  -7  11   3         35.81         39.43         7.67 o
  -6  11   3         58.60         76.83         4.51 o
  -5  11   3         25.06         29.32         4.04 o
  -4  11   3        142.23        160.41         6.05 o
  -3  11   3        356.87        387.63         9.61 o
  -2  11   3        161.51        165.78         4.98 o
  -1  11   3          9.56         14.52         3.36 o
   0  11   3        255.59        252.48         6.89 o
   1  11   3          3.15          5.99         4.82 o
   2  11   3        145.22        160.23         9.23 o
   3  11   3          5.99          5.58         4.25 o
   4  11   3        405.06        388.58        10.34 o
   5  11   3         75.31         78.59         4.41 o
   6  11   3         95.77         75.79         4.70 o
  -3  12   3          9.12          7.48         6.33 o
  -2  12   3         18.54         15.25         7.29 o
  -1  12   3         82.75         62.16         7.67 o
   0  12   3         19.10         30.80         3.52 o
   1  12   3        259.58        251.00         8.66 o
   2  12   3         30.39         39.69         5.95 o
   3  12   3         77.69         49.40         6.91 o
 -16   0   4        204.92        200.59        12.85 o
 -15   0   4          2.76         -2.26         5.46 o
 -14   0   4         25.87         39.71         6.64 o
 -13   0   4          6.10          1.57         6.98 o
 -12   0   4       7399.63       7741.77       172.45 o
 -11   0   4        484.99        527.42        20.08 o
 -10   0   4       1314.60       1240.79        38.95 o
  -9   0   4       4524.48       4552.73       105.47 o
  -8   0   4       1361.94       1329.83        40.40 o
  -7   0   4        398.30        438.43        14.42 o
  -6   0   4         21.90         57.22         9.40 o
  -5   0   4        107.18        158.37        15.53 o
  -4   0   4        746.39        750.39        32.33 o
  -3   0   4         76.16         79.52        11.51 o
  -2   0   4       5829.82       5583.51       197.63 o
  -1   0   4      88606.10      95783.12      3375.55 o
   0   0   4      10361.06      10024.65       355.61 o
   1   0   4      13755.82      13160.82       465.80 o
   2   0   4       7300.22       7106.65       178.44 o
   3   0   4       2092.67       2000.82        52.20 o
   4   0   4        543.74        538.17        21.75 o
   5   0   4       1806.98       1787.51        38.27 o
   6   0   4         65.15         89.49         5.52 o
   7   0   4        111.47         98.74         3.96 o
   8   0   4       2663.03       2629.05        45.28 o
   9   0   4        211.99        172.32         6.05 o
  10   0   4       2581.69       2532.35        46.80 o
  11   0   4        537.36        397.55        12.38 o
  12   0   4          2.95          0.67         5.24 o
  13   0   4        118.11         98.80         6.36 o
  14   0   4         22.34          6.35         4.69 o
  15   0   4        271.34        311.87        19.09 o
 -16   1   4        141.86        151.66        10.46 o
 -15   1   4          0.20          2.54         3.28 o
 -14   1   4        257.79        250.92         7.67 o
 -13   1   4        756.52        768.94        17.51 o
 -12   1   4       2744.86       2871.98        45.55 o
 -11   1   4        312.00        336.47         8.26 o
 -10   1   4         77.53         82.29         4.43 o
  -9   1   4        697.19        659.99        11.46 o
  -8   1   4        405.41        352.05         7.48 o
  -7   1   4        426.60        448.58        10.85 o
  -6   1   4        250.75        213.61         9.01 o
  -5   1   4       3890.02       4061.73        92.49 o
  -4   1   4        704.37        818.35        23.55 o
  -3   1   4         95.18        115.52        11.28 o
  -2   1   4        761.73        795.06        21.99 o
  -1   1   4          0.92         18.27         5.67 o
   0   1   4       2073.44       2038.90        47.83 o
   1   1   4        802.54        816.86        21.97 o
   2   1   4       7835.70       7387.26       164.61 o
   3   1   4       3557.05       3499.76        71.56 o
   4   1   4       2079.41       2037.92        44.01 o
   5   1   4       1839.01       2356.41        40.02 o
   6   1   4        226.04        156.47         5.05 o
   7   1   4        115.94        122.98         3.20 o
   8   1   4        474.36        428.58         6.38 o
   9   1   4         12.38         19.84         3.04 o
  10   1   4       1199.23       1197.72        17.15 o
  11   1   4        190.93        207.43         6.09 o
  12   1   4         51.13         68.14         3.98 o
  13   1   4        214.09        239.96         6.72 o
  14   1   4         53.97         58.65         4.03 o
  15   1   4        271.84        251.74        11.50 o
 -16   2   4         14.74         15.25         5.56 o
 -15   2   4          3.19          4.57         2.97 o
 -14   2   4        119.75        130.17         8.48 o
 -13   2   4        257.97        260.05         9.96 o
 -12   2   4        811.52        809.05        15.35 o
 -11   2   4         12.85         11.56         4.97 o
 -10   2   4         97.79         97.85         5.31 o
  -9   2   4        373.22        382.59         9.72 o
  -8   2   4       1379.56       1374.36        26.49 o
  -7   2   4        125.01        119.06         5.03 o
  -6   2   4         96.37        131.98         5.08 o
  -5   2   4        317.99        350.09        13.57 o
  -4   2   4        342.19        393.41        18.09 o
  -3   2   4       1118.95       1110.16        48.59 o
  -2   2   4       8275.89       7893.84       195.92 o
  -1   2   4         50.96         24.00         8.46 o
   0   2   4        103.19         72.00         8.32 o
   1   2   4       2472.09       2344.91        61.42 o
   2   2   4        587.15        498.51        20.19 o
   3   2   4        491.76        473.18        15.70 o
   4   2   4        116.73        117.04         6.11 o
   5   2   4        274.32        266.49         6.91 o
   6   2   4        361.70        277.11         6.03 o
   7   2   4        104.52        105.43         3.36 o
   8   2   4        150.69        148.63         3.71 o
   9   2   4          0.38          3.58         3.36 o
  10   2   4          5.60          7.73         3.71 o
  11   2   4       1499.55       1400.72        39.60 o
  12   2   4         16.58         15.72         3.75 o
  13   2   4        131.67        117.40         5.49 o
  14   2   4          1.79         -2.35         4.80 o
  15   2   4         28.82          6.62         6.72 o
 -15   3   4         44.98         39.85         5.88 o
 -14   3   4        143.05        151.03         5.42 o
 -13   3   4          5.50         16.52         4.45 o
 -12   3   4          2.38          6.80         4.69 o
 -11   3   4          2.85          5.32         4.40 o
 -10   3   4         87.06         83.95         4.67 o
  -9   3   4        129.07        141.35         4.85 o
  -8   3   4        632.79        617.49        10.68 o
  -7   3   4        674.39        693.30        13.41 o
  -6   3   4       1277.02       1232.47        24.28 o
  -5   3   4        197.50        277.01         8.32 o
  -4   3   4       1270.40       1500.46        33.31 o
  -3   3   4       4702.53       5153.90       138.44 o
  -2   3   4       3167.34       3200.35        67.47 o
  -1   3   4          0.13          8.92         8.21 o
   0   3   4        653.89        475.04        13.05 o
   1   3   4       2382.09       2256.53        58.85 o
   2   3   4         48.22         25.83         8.52 o
   3   3   4        267.52        322.70        10.66 o
   4   3   4       2050.73       1944.18        39.18 o
   5   3   4       2110.26       2017.92        30.40 o
   6   3   4        724.64        661.03         8.91 o
   7   3   4        132.07        160.94         3.97 o
   8   3   4         75.48         77.43         3.57 o
   9   3   4        687.05        674.54        13.11 o
  10   3   4          9.44         23.88         3.99 o
  11   3   4        223.57        225.74         6.76 o
  12   3   4        462.79        501.07        18.69 o
  13   3   4        591.60        611.39        17.98 o
  14   3   4         57.85         49.00         4.97 o
 -15   4   4          9.39         12.63         4.38 o
 -14   4   4        185.01        180.03        11.34 o
 -13   4   4          6.32         16.40         5.19 o
 -12   4   4          6.69         11.78         5.45 o
 -11   4   4         31.41         24.40         4.32 o
 -10   4   4       1516.76       1570.22        26.87 o
  -9   4   4        373.33        352.75         6.95 o
  -8   4   4        345.25        341.16         6.81 o
  -7   4   4        929.06        850.17        13.56 o
  -6   4   4        683.91        667.31        11.90 o
  -5   4   4         20.71         12.71         4.28 o
  -4   4   4        204.66        234.81         8.05 o
  -3   4   4       7067.56       7212.99       119.52 o
  -2   4   4      12789.77      12367.97       233.13 o
  -1   4   4       1009.17        819.95        21.06 o
   0   4   4         10.82         25.26         6.32 o
   1   4   4        404.24        302.06        11.49 o
   2   4   4         16.33          0.86        10.81 o
   3   4   4        228.41        278.76        12.99 o
   4   4   4         32.49         33.53         3.75 o
   5   4   4        540.23        445.74         7.66 o
   6   4   4        656.67        593.64        10.87 o
   7   4   4        654.15        583.86         9.12 o
   8   4   4       1223.12       1146.51        17.27 o
   9   4   4       4528.46       4436.40        59.13 o
  10   4   4          6.60         19.88         4.51 o
  11   4   4        123.53        100.61         5.01 o
  12   4   4         17.39         20.32         3.79 o
  13   4   4         15.73         19.64         4.10 o
  14   4   4         69.77         61.31         4.04 o
 -14   5   4        209.27        216.33         8.46 o
 -13   5   4        932.88        992.15        26.65 o
 -12   5   4         24.58         32.97         5.94 o
 -11   5   4         37.68         31.78         7.25 o
 -10   5   4          0.51          4.05         5.18 o
  -9   5   4         42.82         40.01         4.34 o
  -8   5   4         17.29         37.40         4.90 o
  -7   5   4         43.55         39.36         4.43 o
  -6   5   4       1496.18       1318.90        21.19 o
  -5   5   4        488.16        420.79         9.45 o
  -4   5   4       1242.34       1184.01        25.68 o
  -3   5   4       1900.00       1825.92        32.82 o
  -2   5   4       4888.70       5163.77       117.86 o
  -1   5   4          9.71         23.19         4.85 o
   0   5   4        306.89        350.75        14.93 o
   1   5   4       1721.22       1660.79        43.88 o
   2   5   4        715.18        598.63        16.83 o
   3   5   4          4.31         14.31         3.90 o
   4   5   4       1337.22       1282.35        20.85 o
   5   5   4       2439.05       2410.39        34.78 o
   6   5   4       2414.21       2428.77        35.42 o
   7   5   4        210.00        193.10         6.34 o
   8   5   4        199.86        221.18         7.11 o
   9   5   4        119.60        142.53         6.42 o
  10   5   4         46.38         61.00         5.14 o
  11   5   4         22.13         19.45         4.38 o
  12   5   4        690.41        664.37        16.09 o
  13   5   4        604.01        541.25        13.86 o
 -14   6   4         22.27         16.55         5.02 o
 -13   6   4          5.68          4.79         4.30 o
 -12   6   4        135.36        123.15         7.33 o
 -11   6   4          0.42          4.09         6.31 o
 -10   6   4         28.42         36.76         5.83 o
  -9   6   4        178.51        188.40         6.81 o
  -8   6   4        184.41        212.94         7.22 o
  -7   6   4          1.99         -5.58         6.32 o
  -6   6   4         90.66         96.25         6.70 o
  -5   6   4         93.62         85.70         6.49 o
  -4   6   4        189.77        191.67         7.34 o
  -3   6   4       3487.08       3510.37        52.50 o
  -2   6   4       2879.02       2899.33        45.27 o
  -1   6   4       1558.37       1473.66        24.37 o
   0   6   4        207.70        194.60         6.63 o
   1   6   4        341.67        292.46         9.67 o
   2   6   4        169.01        156.26         7.82 o
   3   6   4          3.90          5.42         5.29 o
   4   6   4         19.95         12.04         4.78 o
   5   6   4        122.76        137.51         8.53 o
   6   6   4        181.95        178.36         5.95 o
   7   6   4        193.06        185.22         6.14 o
   8   6   4        516.63        525.68        16.13 o
   9   6   4       1034.42       1000.61        45.16 o
  10   6   4          4.48         11.20         5.84 o
  11   6   4         52.14         35.35         5.61 o
  12   6   4         78.65         79.04         4.78 o
  13   6   4          2.87         -1.88         3.99 o
 -13   7   4         34.78         42.90         3.86 o
 -12   7   4         21.08         30.30         6.75 o
 -11   7   4        142.00        161.38         9.01 o
 -10   7   4        119.50        119.34         5.91 o
  -9   7   4         96.30         88.74         5.80 o
  -8   7   4        303.85        308.81        11.06 o
  -7   7   4        114.45        119.59         5.75 o
  -6   7   4         72.90         98.34         5.82 o
  -5   7   4       1101.00       1094.18        21.02 o
  -4   7   4        866.85        889.51        20.26 o
  -3   7   4        423.11        485.59        11.20 o
  -2   7   4         64.69         56.30         5.28 o
  -1   7   4          3.32         -4.16         5.15 o
   0   7   4         12.99          7.36         5.87 o
   1   7   4          3.11         10.24         6.65 o
   2   7   4         40.01         59.80         7.33 o
   3   7   4        918.98        894.38        21.38 o
   4   7   4          9.27         14.30         5.45 o
   5   7   4        185.21        203.27         7.65 o
   6   7   4         86.22         86.36         5.78 o
   7   7   4        254.18        252.66         7.66 o
   8   7   4          6.51          8.74         5.34 o
   9   7   4         37.69         36.61         8.18 o
  10   7   4          3.77         -0.01         5.56 o
  11   7   4          0.76         -1.38         4.90 o
  12   7   4         26.99         21.93         6.41 o
 -12   8   4          3.04         11.20         3.52 o
 -11   8   4          0.37         -3.89         3.89 o
 -10   8   4        710.68        785.13        34.08 o
  -9   8   4        301.41        323.38         9.49 o
  -8   8   4          6.55          0.44         5.00 o
  -7   8   4         93.41        103.81         6.16 o
  -6   8   4        180.69        186.47         6.93 o
  -5   8   4         36.66         41.11         5.81 o
  -4   8   4        163.25        194.58        15.52 o
  -3   8   4        154.39        184.51        11.14 o
  -2   8   4        337.16        335.75        10.09 o
  -1   8   4        409.22        360.28        10.17 o
   0   8   4        273.99        263.60        13.62 o
   1   8   4        641.87        713.76        23.67 o
   2   8   4        414.17        406.46        22.59 o
   3   8   4         65.45         58.61         7.34 o
   4   8   4        396.66        366.15        10.57 o
   5   8   4        487.82        472.67        11.77 o
   6   8   4         84.83         95.17         6.62 o
   7   8   4         19.23         18.86         4.59 o
   8   8   4        137.99        130.03         5.81 o
   9   8   4        199.46        206.69         8.23 o
  10   8   4         49.25         51.05         8.07 o
  11   8   4         40.14         51.17        11.22 o
 -11   9   4         92.49         87.68         8.15 o
 -10   9   4         52.38         46.63         5.83 o
  -9   9   4         37.52         46.75         3.60 o
  -8   9   4          0.83          3.21         4.29 o
  -7   9   4        156.30        188.56         8.21 o
  -6   9   4       1747.88       1848.59        36.09 o
  -5   9   4        348.76        391.89        18.51 o
  -4   9   4        235.59        206.51        11.57 o
  -3   9   4        147.72        173.67         8.37 o
  -2   9   4        336.08        310.14        10.43 o
  -1   9   4         17.10         30.46         6.25 o
   0   9   4        153.84        151.56         7.62 o
   1   9   4        141.45        150.29         6.58 o
   2   9   4        488.88        452.15        14.78 o
   3   9   4         71.13         85.91         7.70 o
   4   9   4         50.89         61.79         6.18 o
   5   9   4        337.45        386.73        10.19 o
   6   9   4          2.96          7.04         8.45 o
   7   9   4        118.22        120.43         5.30 o
   8   9   4          0.28          6.48         4.11 o
   9   9   4         72.93         61.05         4.36 o
  10   9   4         10.28         -0.29        12.85 o
  -9  10   4        375.05        286.82        12.04 o
  -8  10   4        110.92         91.55         7.55 o
  -7  10   4          7.95          2.83         4.58 o
  -6  10   4         51.82         47.72         4.70 o
  -5  10   4         32.14         46.65         5.99 o
  -4  10   4         13.31          8.88         6.04 o
  -3  10   4          0.56          0.99         4.68 o
  -2  10   4        445.88        482.53        14.52 o
  -1  10   4         66.48         58.71         6.72 o
   0  10   4        170.15        188.76         8.49 o
   1  10   4        384.10        420.69        28.88 o
   2  10   4        164.11        166.72         7.57 o
   3  10   4          4.91         13.24         6.09 o
   4  10   4         32.15         30.24         5.00 o
   5  10   4         41.72         38.76         4.60 o
   6  10   4        146.93        164.17         7.37 o
   7  10   4          1.77         15.41         3.66 o
   8  10   4         84.23         52.48         6.35 o
  -6  11   4          2.64         -3.62         5.67 o
  -5  11   4         77.35         62.85         6.30 o
  -4  11   4          1.28          3.07         3.86 o
  -3  11   4          0.21          4.71         3.55 o
  -2  11   4          4.46          1.71         3.12 o
  -1  11   4         45.12         60.87         3.98 o
   0  11   4         17.70         12.77         4.92 o
   1  11   4         14.29         14.72         5.04 o
   2  11   4         30.32         29.16         7.58 o
   3  11   4          3.98         11.47         5.98 o
   4  11   4         13.05         10.93         3.41 o
   5  11   4         28.58         29.48         4.19 o
  -3  12   4          5.28         -3.74         5.47 o
  -2  12   4         49.09         53.53         7.10 o
  -1  12   4          6.38          0.67         6.43 o
   0  12   4        200.13        149.90        17.41 o
   1  12   4          6.50          8.42         3.51 o
   2  12   4         60.11         48.18         4.70 o
 -16   1   5        203.77        178.65         8.07 o
 -15   1   5        224.97        221.34         9.15 o
 -14   1   5          0.47         -1.11         3.97 o
 -13   1   5        146.38        149.55         5.42 o
 -11   1   5         15.50         29.74         5.09 o
 -10   1   5        266.94        275.04         7.29 o
  -9   1   5        965.41       1009.43        16.82 o
  -8   1   5       1153.24       1151.54        18.01 o
  -7   1   5        178.69        159.12         5.21 o
  -6   1   5          2.81          5.16         4.59 o
  -5   1   5       1108.45       1036.16        25.63 o
  -4   1   5       1352.31       1414.60        39.48 o
  -3   1   5       3589.54       3511.62        79.33 o
  -2   1   5       3233.83       3448.73        87.86 o
  -1   1   5       2576.63       2583.38        50.95 o
   0   1   5        170.84        173.23        10.11 o
   1   1   5          1.75          3.86         8.23 o
   2   1   5       1052.39        903.23        22.00 o
   3   1   5        653.47        586.89        20.32 o
   4   1   5         38.72         39.29         3.14 o
   5   1   5        493.82        515.45        11.62 o
   6   1   5         16.32         27.85         2.68 o
   7   1   5        573.36        522.70         7.29 o
   8   1   5       1004.38        903.36        11.94 o
   9   1   5        881.39        819.41        11.54 o
  10   1   5       1156.85       1100.72        15.03 o
  11   1   5        143.30        164.93         5.06 o
  12   1   5         52.48         48.26         4.70 o
  13   1   5         35.92         32.31         3.84 o
  14   1   5         16.65         23.60         3.28 o
 -15   2   5        266.11        239.15         6.97 o
 -14   2   5        198.02        183.25         7.71 o
 -13   2   5         53.77         90.14         4.97 o
 -12   2   5       2205.58       2175.99        36.97 o
 -11   2   5        679.08        689.23        13.15 o
 -10   2   5          0.42         16.94         4.67 o
  -9   2   5        296.05        301.93         6.89 o
  -8   2   5        790.20        825.01        15.74 o
  -7   2   5        385.92        349.43         7.79 o
  -6   2   5        150.05        148.26         5.21 o
  -5   2   5       1291.39       1234.60        23.82 o
  -4   2   5       7743.05       7826.58       175.34 o
  -3   2   5       6656.07       6741.55       151.21 o
  -2   2   5       1994.84       1905.91        40.90 o
  -1   2   5        531.61        491.53        15.34 o
   0   2   5        502.08        554.50        18.98 o
   1   2   5        503.35        493.23        19.44 o
   2   2   5        286.30        264.67        15.86 o
   3   2   5         84.92         68.13         4.91 o
   4   2   5        222.78        162.31         5.82 o
   5   2   5          5.99          8.07         3.17 o
   6   2   5       5322.51       5075.66        65.93 o
   7   2   5       2671.60       2459.32        30.13 o
   8   2   5        824.22        762.13        10.92 o
   9   2   5         23.65         37.09         3.65 o
  10   2   5          4.18          9.15         3.74 o
  11   2   5         33.54         47.24         4.06 o
  12   2   5         25.18         33.90         3.88 o
  13   2   5        336.57        361.71        12.23 o
  14   2   5        461.90        407.16        15.07 o
 -15   3   5        331.66        286.74        11.73 o
 -14   3   5        289.27        271.87        10.40 o
 -13   3   5        139.76        141.58         5.59 o
 -12   3   5         51.81         46.63         4.88 o
 -11   3   5         11.49         24.35         4.75 o
 -10   3   5          1.60          2.35         4.11 o
  -9   3   5       1664.37       1598.91        24.55 o
  -8   3   5       1311.19       1252.05        22.11 o
  -7   3   5         78.32         72.85         4.42 o
  -6   3   5       1510.26       1494.70        25.81 o
  -5   3   5       1275.44       1136.96        26.35 o
  -4   3   5        260.50        317.99        12.50 o
  -3   3   5         57.09         59.63         4.85 o
  -2   3   5         28.79         23.66         7.46 o
  -1   3   5       4558.38       4083.59       104.99 o
   0   3   5       1030.28        818.37        24.86 o
   1   3   5         60.90         38.38         6.37 o
   2   3   5       3199.75       3197.84        81.10 o
   3   3   5       4849.93       4645.93        88.65 o
   4   3   5        747.15        794.40        13.69 o
   5   3   5          3.63         11.28         2.56 o
   6   3   5        140.56        127.62         3.30 o
   7   3   5        241.63        285.48         5.94 o
   8   3   5        216.09        220.79         5.60 o
   9   3   5        123.59        133.83         4.68 o
  10   3   5        748.02        740.30        17.70 o
  11   3   5        815.23        826.31        13.11 o
  12   3   5          9.47         11.99         3.76 o
  13   3   5          1.33          3.54         3.37 o
  14   3   5         20.60         24.90         4.74 o
 -15   4   5        163.43        155.63         7.39 o
 -14   4   5         30.52         27.04         4.66 o
 -13   4   5         43.66         50.73         5.01 o
 -12   4   5         11.25         18.16         4.50 o
 -11   4   5        401.32        393.16        10.15 o
 -10   4   5        100.60         94.28         4.64 o
  -9   4   5         29.02         34.17         4.26 o
  -8   4   5        191.58        193.88         5.73 o
  -7   4   5         75.05         85.45         5.23 o
  -6   4   5        183.26        172.23         5.69 o
  -5   4   5        139.13        108.03         5.12 o
  -4   4   5        157.61        204.12         8.46 o
  -3   4   5       1802.02       1717.55        30.24 o
  -2   4   5       1313.55       1300.79        26.87 o
  -1   4   5       2099.90       2123.88        48.38 o
   0   4   5        406.53        444.88        12.11 o
   1   4   5        731.12        728.95        26.43 o
   2   4   5        408.36        381.38        13.77 o
   3   4   5          0.43          5.72         3.64 o
   4   4   5          7.11         15.21         2.78 o
   5   4   5        328.68        346.11         8.23 o
   6   4   5       1975.52       1971.27        25.36 o
   7   4   5         84.51        102.29         3.93 o
   8   4   5       1710.33       1619.69        21.75 o
   9   4   5        323.74        328.45         7.07 o
  10   4   5        430.92        386.58         7.78 o
  11   4   5          1.55          4.35         4.10 o
  12   4   5          4.34          8.73         3.77 o
  13   4   5        141.42        129.85         5.59 o
 -14   5   5          2.58          1.54         3.49 o
 -13   5   5        138.69        165.93         6.48 o
 -12   5   5         34.54         30.41         7.02 o
 -11   5   5        115.99        123.48         8.28 o
 -10   5   5          0.38         -4.45         5.52 o
  -9   5   5        127.56        125.07         5.55 o
  -8   5   5        535.30        534.48        11.69 o
  -7   5   5        220.20        275.26         7.22 o
  -6   5   5        119.00        139.36         5.41 o
  -5   5   5        259.96        239.60         7.02 o
  -4   5   5        215.42        244.66         7.02 o
  -3   5   5         35.97         29.07         4.18 o
  -2   5   5          0.85         12.60         4.21 o
  -1   5   5        167.04        135.82         5.67 o
   0   5   5        435.90        412.85        13.53 o
   1   5   5          3.26          4.91         4.75 o
   2   5   5          6.46         26.32         3.48 o
   3   5   5       1205.98        992.32        16.28 o
   4   5   5        116.79        113.48         4.36 o
   5   5   5       1017.17       1009.29        16.27 o
   6   5   5        413.65        401.52         7.79 o
   7   5   5         15.79         15.97         4.54 o
   8   5   5        329.60        293.62         9.62 o
   9   5   5         31.37         28.55         5.76 o
  10   5   5          3.75          7.68         5.06 o
  11   5   5         22.12         26.24         4.16 o
  12   5   5         42.95         52.84         4.96 o
  13   5   5         52.39         59.24         7.19 o
 -14   6   5          4.77         12.79         4.08 o
 -13   6   5         45.11         52.44         4.28 o
 -12   6   5        529.92        591.50        12.70 o
 -11   6   5        284.47        344.78        10.87 o
 -10   6   5          3.50          3.42         5.35 o
  -9   6   5         52.69         56.30         5.64 o
  -8   6   5          6.99          6.64         6.27 o
  -7   6   5          5.46          6.83         5.82 o
  -6   6   5        556.08        586.73        12.14 o
  -5   6   5        486.42        505.19        11.24 o
  -4   6   5       2777.42       2517.07        44.41 o
  -3   6   5          8.74         14.45         4.84 o
  -2   6   5       1206.47       1230.53        21.08 o
  -1   6   5       1143.87        993.02        19.34 o
   0   6   5        253.50        217.64         7.12 o
   1   6   5         83.61        108.04         4.99 o
   2   6   5         25.11         23.91         4.84 o
   3   6   5       1456.34       1364.75        27.74 o
   4   6   5       1321.02       1240.79        25.11 o
   5   6   5         36.18         24.60         4.66 o
   6   6   5        206.18        177.57         5.79 o
   7   6   5        883.79        847.59        14.76 o
   8   6   5        265.95        234.83         6.71 o
   9   6   5          0.44          5.21         7.07 o
  10   6   5          1.48          5.18         6.11 o
  11   6   5         32.53         37.46         5.04 o
  12   6   5         32.13         23.88         4.40 o
 -13   7   5         62.84         55.59         7.82 o
 -12   7   5         30.12         32.14         4.66 o
 -11   7   5         38.95         48.34         6.35 o
 -10   7   5         13.95         11.80         4.52 o
  -9   7   5         15.42         26.75         4.41 o
  -8   7   5        850.36        835.57        20.32 o
  -7   7   5        377.98        362.37         9.33 o
  -6   7   5       1618.23       1736.50        31.50 o
  -5   7   5       1422.32       1387.86        36.67 o
  -4   7   5        851.84        886.23        17.24 o
  -3   7   5        306.57        281.67         6.97 o
  -2   7   5          2.90          9.77         4.32 o
  -1   7   5        292.60        314.82         8.36 o
   0   7   5        404.99        390.45        11.83 o
   1   7   5          4.96         -0.85         5.09 o
   2   7   5         47.92         36.61         5.58 o
   3   7   5        819.58        770.87        16.30 o
   4   7   5       1364.92       1482.28        28.61 o
   5   7   5        110.56        108.90         7.19 o
   6   7   5        105.28        113.68         5.95 o
   7   7   5        114.42         91.55         5.20 o
   8   7   5          3.00         -5.16         5.16 o
   9   7   5        288.44        252.41        11.85 o
  10   7   5        416.31        444.63        15.49 o
  11   7   5        131.34        136.81         7.66 o
  12   7   5         14.38          5.47         5.28 o
 -12   8   5          6.98         -4.51         4.89 o
 -11   8   5        332.54        338.54        16.37 o
 -10   8   5         20.56         25.84         5.21 o
  -9   8   5         15.52         20.05         4.10 o
  -8   8   5         69.92         83.84         5.69 o
  -7   8   5         31.93         43.03         6.57 o
  -6   8   5         14.07         16.22         6.32 o
  -5   8   5        134.26        143.19         8.50 o
  -4   8   5       2047.70       2071.48        48.78 o
  -3   8   5        431.03        421.03        11.88 o
  -2   8   5         55.82         51.87         5.66 o
  -1   8   5        312.01        317.58         9.30 o
   0   8   5        724.11        755.12        16.63 o
   1   8   5        120.60        122.29         9.80 o
   2   8   5        114.96        147.09         7.74 o
   3   8   5        292.80        293.54        11.58 o
   4   8   5        298.74        306.20        12.06 o
   5   8   5         33.73         32.79         5.07 o
   6   8   5         25.53         16.03         5.06 o
   7   8   5        141.81        139.77         5.95 o
   8   8   5         10.38         16.04         5.08 o
   9   8   5         25.32         26.73         5.19 o
  10   8   5          5.50          4.69         5.17 o
  11   8   5         17.02          7.77        11.22 o
 -11   9   5         42.01         33.38         6.04 o
 -10   9   5         59.24         55.50         4.55 o
  -9   9   5         43.97         35.61         3.80 o
  -8   9   5         46.82         59.21         5.17 o
  -7   9   5        255.73        301.97        10.34 o
  -6   9   5        414.82        428.79        11.88 o
  -5   9   5         11.15         10.82         8.59 o
  -4   9   5          9.14         10.66         6.10 o
  -3   9   5          8.03          0.19         6.60 o
  -2   9   5         16.51          6.65         7.08 o
  -1   9   5         16.81         18.48         7.05 o
   0   9   5         24.27         39.07         7.33 o
   1   9   5         55.11         37.46         7.97 o
   2   9   5          1.80          5.54         7.15 o
   3   9   5          0.45         -3.03         8.62 o
   4   9   5         12.81         10.37         5.97 o
   5   9   5        105.78        100.03         8.18 o
   6   9   5          5.66         11.96         4.38 o
   7   9   5        136.26        146.86         5.38 o
   8   9   5         48.28         60.65         4.18 o
   9   9   5          0.89          4.70         5.22 o
  -9  10   5         47.39         48.64         7.29 o
  -8  10   5         17.59         12.36         6.58 o
  -7  10   5          1.17          5.10         3.82 o
  -6  10   5          1.22          1.81         3.84 o
  -5  10   5         46.98         52.10         6.02 o
  -4  10   5         47.94         69.41         6.61 o
  -3  10   5         12.04         13.40         5.50 o
  -2  10   5        102.81        125.89         6.65 o
  -1  10   5        188.93        220.97         8.42 o
   0  10   5         63.95         71.45         6.32 o
   1  10   5        168.71        211.61        14.06 o
   2  10   5         80.13         72.29         8.29 o
   3  10   5        192.79        170.84         7.89 o
   4  10   5          7.86          7.90         4.72 o
   5  10   5          9.60         11.79         4.45 o
   6  10   5        257.41        271.86         7.95 o
   7  10   5        568.82        485.22        22.11 o
  -6  11   5         99.04         87.81        11.13 o
  -5  11   5          4.66          8.60         4.40 o
  -4  11   5         54.20         41.00         3.54 o
  -3  11   5         19.81         12.44         3.06 o
  -2  11   5         11.21         19.34         3.27 o
  -1  11   5        302.05        316.95         7.46 o
   0  11   5        313.83        334.22        11.53 o
   1  11   5          2.60          0.24         5.13 o
   2  11   5        461.74        503.97        17.14 o
   3  11   5        176.87        177.82         9.24 o
   4  11   5         34.02         45.02         3.65 o
   5  11   5          1.29          0.87         4.67 o
 -15   0   6        133.42        112.11        10.98 o
 -14   0   6       2102.94       2168.28       126.96 o
 -13   0   6        436.78        435.19        14.85 o
 -12   0   6        492.65        510.10        23.80 o
 -11   0   6        109.84        141.92        12.95 o
 -10   0   6        123.37        155.25        17.03 o
  -9   0   6        614.82        537.72        17.29 o
  -8   0   6        269.19        243.71         7.85 o
  -7   0   6       1644.35       1726.21        40.64 o
  -6   0   6       8509.11       8993.83       203.52 o
  -5   0   6        245.74        314.79        12.72 o
  -4   0   6          5.98         -1.73         9.71 o
  -3   0   6       8620.03       8918.11       316.40 o
  -2   0   6       6381.68       6644.48       206.53 o
  -1   0   6       1705.50       1800.06       117.08 o
   0   0   6       1778.58       1500.24        59.11 o
   1   0   6        185.99        138.23        16.91 o
   2   0   6        362.33        240.26        25.79 o
   3   0   6       4367.92       4095.11        92.94 o
   4   0   6       6737.48       6115.60       152.62 o
   5   0   6       8145.41       8005.86       142.10 o
   6   0   6         15.41         24.70         3.82 o
   7   0   6         24.63         33.37         4.66 o
   8   0   6        185.84        217.08         7.54 o
   9   0   6       1530.39       1403.64        28.18 o
  10   0   6        409.77        328.29         9.89 o
  11   0   6       1317.54       1360.00        32.24 o
  12   0   6        271.58        279.08         9.24 o
  13   0   6        194.06        186.81        11.02 o
  14   0   6         69.20         61.70         5.83 o
 -16   1   6          0.07          5.66         4.80 o
 -15   1   6         29.02         33.84         4.55 o
 -14   1   6         51.41         60.90         5.05 o
 -13   1   6        450.07        451.25        11.42 o
 -12   1   6       2248.02       2322.10        48.57 o
 -11   1   6       3076.24       2958.96        46.82 o
 -10   1   6       2471.22       2551.67        42.07 o
  -9   1   6        491.54        545.90        10.39 o
  -8   1   6        264.30        229.09         6.80 o
  -7   1   6       1019.65       1072.06        17.95 o
  -6   1   6         15.27         36.61         4.35 o
  -5   1   6        144.77        131.29         5.67 o
  -4   1   6       1013.71        936.26        24.10 o
  -3   1   6      10708.29      11194.65       297.56 o
  -2   1   6         21.79         22.62         7.17 o
  -1   1   6        782.44        737.26        21.22 o
   0   1   6       4416.90       4062.80       101.21 o
   1   1   6        192.69        157.22        12.94 o
   2   1   6         62.42         89.54         6.88 o
   3   1   6          2.38          5.10         3.46 o
   4   1   6        199.67        169.15         5.30 o
   5   1   6       1056.44       1078.30        14.06 o
   6   1   6          2.60         11.49         2.64 o
   7   1   6        977.59        907.52        12.60 o
   8   1   6       4585.52       4391.45        57.97 o
   9   1   6       2595.97       2432.08        34.15 o
  10   1   6        123.92        121.82         4.94 o
  11   1   6        295.74        260.33         6.77 o
  12   1   6         28.17         33.40         4.36 o
  13   1   6         55.96         64.88         3.76 o
  14   1   6         10.27          7.71         3.55 o
 -15   2   6         26.82         23.23         3.92 o
 -14   2   6        123.63        114.82         5.44 o
 -13   2   6       1248.54       1230.90        22.85 o
 -12   2   6          3.71          6.17         4.53 o
 -11   2   6          1.95          7.67         4.07 o
 -10   2   6         59.11         65.12         4.20 o
  -9   2   6        125.71        145.66         8.14 o
  -8   2   6          8.12          9.98         3.80 o
  -7   2   6        194.24        200.71         4.93 o
  -6   2   6        525.64        594.66        11.28 o
  -5   2   6        207.94        163.49         5.61 o
  -4   2   6        135.98        162.76         7.39 o
  -3   2   6       5015.46       5260.84        94.18 o
  -2   2   6       2157.95       2027.52        48.56 o
  -1   2   6         73.56         59.98        10.07 o
   0   2   6         44.31         34.43        10.42 o
   1   2   6         62.37         79.59        11.25 o
   2   2   6        181.11        202.00         6.31 o
   3   2   6         91.58        107.39         5.16 o
   4   2   6        713.86        774.05        14.07 o
   5   2   6        945.74       1001.37        13.21 o
   6   2   6          5.39          7.49         2.74 o
   7   2   6         27.08         30.72         3.32 o
   8   2   6          8.52         25.85         4.23 o
   9   2   6        171.04        176.87         4.93 o
  10   2   6        162.25        175.48         6.14 o
  11   2   6         61.45         58.92         3.99 o
  12   2   6         13.40         15.06         4.36 o
  13   2   6          1.41          3.47         4.23 o
  14   2   6          1.38         11.32         6.24 o
 -15   3   6         56.72         51.01         6.67 o
 -14   3   6        428.81        449.35        12.07 o
 -13   3   6        109.15        113.10         5.24 o
 -12   3   6        323.26        325.28         7.29 o
 -11   3   6         58.69         49.10         4.56 o
 -10   3   6          5.42         13.59         4.30 o
  -9   3   6          0.61          3.72         5.01 o
  -8   3   6        765.35        790.78        15.59 o
  -7   3   6         96.64        107.78         4.69 o
  -6   3   6        211.58        231.71         5.69 o
  -5   3   6          6.36         12.98         4.21 o
  -4   3   6         37.81         28.05         5.17 o
  -3   3   6         11.36         12.67         4.26 o
  -2   3   6        396.69        528.21        15.66 o
  -1   3   6          1.01          3.39         5.73 o
   0   3   6        576.62        410.23        15.94 o
   1   3   6       1066.39       1063.52        27.37 o
   2   3   6          0.11          0.84         3.45 o
   3   3   6        332.15        304.17         9.33 o
   4   3   6        676.18        625.48         8.35 o
   5   3   6        360.21        279.42         4.41 o
   6   3   6          0.40          4.96         2.86 o
   7   3   6        530.21        486.06         7.68 o
   8   3   6         78.96         79.43         3.77 o
   9   3   6        304.69        265.22         5.61 o
  10   3   6        354.90        337.56         7.80 o
  11   3   6         21.87         34.87         4.05 o
  12   3   6         72.74         76.16         4.20 o
  13   3   6          0.07          2.45         4.14 o
 -15   4   6        188.51        173.09         7.86 o
 -14   4   6        728.35        745.22        27.61 o
 -13   4   6        674.99        673.50        23.97 o
 -12   4   6        100.57        104.01         5.95 o
 -11   4   6         33.01         32.65         5.49 o
 -10   4   6         87.49         78.93         5.72 o
  -9   4   6         23.27         26.89         5.15 o
  -8   4   6         13.12         17.24         4.61 o
  -7   4   6       2941.98       2840.61        44.93 o
  -6   4   6       1995.88       1909.17        30.73 o
  -5   4   6         47.23         40.29         5.48 o
  -4   4   6       1002.87        924.21        17.83 o
  -3   4   6        115.24        156.44         5.58 o
  -2   4   6          8.25         21.49         4.89 o
  -1   4   6         63.41        115.92         6.02 o
   0   4   6        128.98        153.64         6.97 o
   1   4   6        734.51        634.49        23.02 o
   2   4   6        203.19        204.16         5.53 o
   3   4   6          4.73          4.22         2.70 o
   4   4   6       1489.16       1197.21        17.67 o
   5   4   6       1363.94       1213.91        16.78 o
   6   4   6        160.79        153.76         4.14 o
   7   4   6        216.97        216.55         5.76 o
   8   4   6        421.17        372.90         7.01 o
   9   4   6          6.64          8.93         4.30 o
  10   4   6         33.32         36.61         4.50 o
  11   4   6        918.78        907.80        21.74 o
  12   4   6        760.94        745.04        22.08 o
  13   4   6         18.29         26.86         4.57 o
 -14   5   6          0.54          2.27         4.07 o
 -13   5   6        246.83        250.13         8.22 o
 -12   5   6         12.72         11.67         5.35 o
 -11   5   6          3.82          5.80         5.73 o
 -10   5   6        292.65        250.79         9.32 o
  -9   5   6        204.73        176.59         7.58 o
  -8   5   6        524.88        456.66        11.99 o
  -7   5   6        338.38        334.93         9.72 o
  -6   5   6         31.18         35.51         6.04 o
  -5   5   6          4.31         -2.55         5.30 o
  -4   5   6        123.63        105.60         5.07 o
  -3   5   6          6.29         17.11         4.51 o
  -2   5   6        403.94        351.82        10.26 o
  -1   5   6        166.59        146.53         5.71 o
   0   5   6       1863.39       1850.49        30.26 o
   1   5   6       1551.10       1535.84        25.34 o
   2   5   6        216.00        204.40         5.79 o
   3   5   6        230.56        238.57         5.49 o
   4   5   6          1.40          5.12         3.47 o
   5   5   6        534.04        470.66         8.77 o
   6   5   6         33.51         46.38         4.68 o
   7   5   6       1127.69       1047.75        16.88 o
   8   5   6         35.46         33.91         4.79 o
   9   5   6         20.21         13.61         6.17 o
  10   5   6         88.05         89.82         5.75 o
  11   5   6        246.54        247.43         7.04 o
  12   5   6         44.45         54.80         5.51 o
  13   5   6          1.92          6.81         5.76 o
 -14   6   6        209.80        141.50         6.71 o
 -13   6   6        137.18        113.37         5.24 o
 -12   6   6         36.30         35.42         4.71 o
 -11   6   6        222.23        218.04         7.67 o
 -10   6   6         23.46         33.35         5.19 o
  -9   6   6        353.73        356.60        10.48 o
  -8   6   6         88.17         84.20         5.49 o
  -7   6   6        223.73        216.92         7.07 o
  -6   6   6       1304.60       1225.29        20.93 o
  -5   6   6        234.38        218.54         7.57 o
  -4   6   6        872.64        874.67        18.97 o
  -3   6   6          5.88         11.66         4.89 o
  -2   6   6          0.08         15.18         4.22 o
  -1   6   6          0.11         14.90         4.36 o
   0   6   6         92.79         87.52         4.22 o
   1   6   6         41.71         35.75         3.69 o
   2   6   6        396.42        390.52         8.86 o
   3   6   6        858.04        799.41        16.47 o
   4   6   6        280.31        287.64         8.01 o
   5   6   6        118.39        108.65         5.27 o
   6   6   6         17.76         14.65         5.34 o
   7   6   6        121.67        118.60         5.26 o
   8   6   6         80.34         68.73         6.05 o
   9   6   6         14.90         13.99         7.09 o
  10   6   6          3.63          2.99         5.55 o
  11   6   6        157.76        137.44         6.50 o
  12   6   6         57.72         64.49         5.38 o
 -13   7   6          4.58          1.80         3.01 o
 -12   7   6         51.58         53.31         4.40 o
 -11   7   6        121.82        128.24        10.59 o
 -10   7   6         94.81        114.76         6.06 o
  -9   7   6         34.83         44.85         5.11 o
  -8   7   6          1.34          1.79         4.99 o
  -7   7   6          0.88          1.46         5.12 o
  -6   7   6        378.69        352.08        13.82 o
  -5   7   6        323.44        335.96        14.76 o
  -4   7   6        268.82        266.52         7.64 o
  -3   7   6        696.74        696.29        13.41 o
  -2   7   6        183.27        179.67         5.81 o
  -1   7   6         45.61         47.04         4.93 o
   0   7   6          0.32          5.13         5.58 o
   1   7   6        226.47        218.11         8.39 o
   2   7   6        303.50        288.48         8.48 o
   3   7   6          8.60         21.24         7.41 o
   4   7   6         20.61         24.38         5.69 o
   5   7   6        625.07        618.32        14.56 o
   6   7   6         29.25         39.72         4.95 o
   7   7   6         65.20         70.74         5.29 o
   8   7   6         75.34         74.77         5.93 o
   9   7   6        397.20        354.59        15.17 o
  10   7   6         79.87         58.51         5.52 o
  11   7   6          7.13        -14.58        14.58 o
 -12   8   6         39.62         30.41         6.43 o
 -11   8   6         36.66         33.16         5.50 o
 -10   8   6          5.60          7.24         3.53 o
  -9   8   6          0.89         14.17         4.24 o
  -8   8   6        216.33        210.08         7.43 o
  -7   8   6        306.43        325.49         9.77 o
  -6   8   6          5.95          4.47         7.71 o
  -5   8   6          4.17         15.74         5.79 o
  -4   8   6       2051.63       2060.61        53.33 o
  -3   8   6        235.29        239.16         7.34 o
  -2   8   6        211.64        237.95         7.60 o
  -1   8   6         72.25         84.28         5.70 o
   0   8   6        456.06        448.68        13.59 o
   1   8   6       1374.84       1376.63        52.94 o
   2   8   6        189.86        196.87         8.98 o
   3   8   6        311.76        327.42        10.55 o
   4   8   6       1243.70       1285.27        27.81 o
   5   8   6        101.40        118.90         6.15 o
   6   8   6          2.62          4.08         4.82 o
   7   8   6        114.78        119.31         9.05 o
   8   8   6         25.06         27.95         4.66 o
   9   8   6          7.63          5.81         4.83 o
  10   8   6          1.76          3.97         4.90 o
 -10   9   6        335.12        347.95        20.62 o
  -9   9   6        102.93         88.46         6.58 o
  -8   9   6        112.38        125.85         5.41 o
  -7   9   6        749.12        761.73        16.96 o
  -6   9   6         18.12         11.36         4.68 o
  -5   9   6          0.01          4.52         5.36 o
  -4   9   6        161.65        176.45         6.69 o
  -3   9   6        776.71        796.38        21.53 o
  -2   9   6        253.74        276.33         9.25 o
  -1   9   6        108.16        117.73         6.70 o
   0   9   6        739.56        708.54        20.16 o
   1   9   6        358.30        426.45        20.64 o
   2   9   6         30.27         27.70         7.48 o
   3   9   6         11.95         24.12         7.21 o
   4   9   6         30.29         36.12         4.72 o
   5   9   6        161.65        166.20         6.42 o
   6   9   6          1.16         -1.66         3.85 o
   7   9   6        325.76        312.11         9.93 o
   8   9   6        436.29        392.41        11.13 o
   9   9   6        284.84        220.02        35.01 o
  -8  10   6          3.55          7.48         4.24 o
  -7  10   6        105.99        111.26         5.34 o
  -6  10   6        190.67        202.45         8.52 o
  -5  10   6          3.86          3.78         4.95 o
  -4  10   6        572.71        556.34        15.91 o
  -3  10   6        527.26        498.83        19.44 o
  -2  10   6          3.62          9.73         5.50 o
  -1  10   6         35.39         29.08         6.06 o
   0  10   6        203.69        218.21        10.15 o
   1  10   6        242.94        272.65        15.56 o
   2  10   6        190.10        186.31         8.64 o
   3  10   6          1.96          6.15         4.79 o
   4  10   6        323.84        297.21         9.64 o
   5  10   6        343.38        343.32        13.67 o
   6  10   6         35.44         27.26         4.53 o
   7  10   6          6.98          8.15         9.40 o
  -6  11   6          1.07         14.74         6.95 o
  -5  11   6          9.48         17.90         9.93 o
  -4  11   6          2.77          3.68         2.79 o
  -3  11   6          1.73         -1.36         2.74 o
  -2  11   6        189.27        173.96         5.80 o
  -1  11   6        143.46        126.90         5.45 o
   0  11   6         62.06         50.55         5.21 o
   1  11   6         20.69         22.87         5.21 o
   2  11   6         13.10         19.38         4.45 o
   3  11   6         20.84         27.12         6.23 o
   4  11   6         13.25         14.29         7.19 o
 -15   1   7          3.23          9.06         3.72 o
 -14   1   7        782.43        761.79        25.16 o
 -13   1   7        169.17        183.09         6.57 o
 -12   1   7        530.52        556.53        13.42 o
 -11   1   7         25.41         18.80         4.69 o
 -10   1   7         78.23         78.95         5.24 o
  -9   1   7        149.51        152.61         5.00 o
  -8   1   7        114.19        122.17         4.87 o
  -7   1   7         11.16         12.93         3.39 o
  -6   1   7        861.22        767.92        13.37 o
  -5   1   7        697.11        635.52        13.52 o
  -4   1   7          8.11         16.63         4.83 o
  -3   1   7       4449.17       4759.49        80.25 o
  -2   1   7        601.62        554.22        13.69 o
  -1   1   7        499.08        455.59        21.75 o
   0   1   7        428.25        396.74        15.27 o
   1   1   7         32.97         32.12         6.29 o
   2   1   7        202.06        186.48         6.43 o
   3   1   7        937.35        802.93        14.52 o
   4   1   7         15.55         28.88         2.43 o
   5   1   7       1390.54       1259.38        14.99 o
   6   1   7        569.06        489.85         7.34 o
   7   1   7        226.13        214.69         5.46 o
   8   1   7        566.90        539.21         9.46 o
   9   1   7         93.62        103.78         5.08 o
  10   1   7        170.84        199.13         6.36 o
  11   1   7         47.17         46.11         4.59 o
  12   1   7         95.21         89.23         5.64 o
  13   1   7        254.85        235.34         7.81 o
 -15   2   7         10.54         10.88         3.34 o
 -14   2   7         31.93         36.65         4.43 o
 -13   2   7        323.65        334.88         8.16 o
 -12   2   7        107.49        102.93         4.92 o
 -11   2   7          0.03          0.29         3.86 o
 -10   2   7        130.54        140.57         4.89 o
  -9   2   7       1811.53       1747.56        31.28 o
  -8   2   7       2446.28       2492.45        39.71 o
  -7   2   7          9.29         24.81         3.83 o
  -6   2   7       1967.50       1720.14        27.60 o
  -5   2   7        551.79        505.99        11.49 o
  -4   2   7        121.68         96.75         4.82 o
  -3   2   7       2076.04       2001.56        37.08 o
  -2   2   7       1392.94       1494.85        28.16 o
  -1   2   7       4307.40       4249.63        86.96 o
   0   2   7        101.84        117.18        10.26 o
   1   2   7       1494.58       1412.19        31.49 o
   2   2   7       2261.35       1971.47        41.21 o
   3   2   7       1449.37       1310.34        27.92 o
   4   2   7         13.14         24.22         2.78 o
   5   2   7        215.29        209.09         4.13 o
   6   2   7        110.02        122.34         3.65 o
   7   2   7        127.15        105.58         3.65 o
   8   2   7       1295.89       1317.49        18.78 o
   9   2   7        506.23        492.48        13.52 o
  10   2   7       1036.26       1018.64        15.90 o
  11   2   7          6.57          7.90         4.23 o
  12   2   7        256.94        264.38         7.74 o
  13   2   7        175.97        186.45         9.43 o
 -15   3   7        157.97        136.11        10.49 o
 -14   3   7        242.06        223.15         9.10 o
 -13   3   7        556.61        523.45        13.67 o
 -12   3   7        628.62        637.21        14.64 o
 -11   3   7         59.68         63.99         4.31 o
 -10   3   7        485.54        478.53         8.87 o
  -9   3   7        244.30        257.16         9.92 o
  -8   3   7          4.97         12.75         4.12 o
  -7   3   7          9.51         18.12         3.85 o
  -6   3   7        426.33        359.32         7.47 o
  -5   3   7       1652.34       1423.40        29.94 o
  -4   3   7         14.53         44.17         5.54 o
  -3   3   7         54.01         92.88         6.58 o
  -2   3   7       3035.58       3023.48        62.65 o
  -1   3   7       4010.33       4043.90        85.08 o
   0   3   7         12.62         11.06         5.10 o
   1   3   7         21.70         11.90         4.80 o
   2   3   7        195.28        199.21         5.67 o
   3   3   7       1260.53       1180.84        16.60 o
   4   3   7       1605.59       1519.08        19.26 o
   5   3   7        911.09        798.92        10.50 o
   6   3   7       1375.88       1242.61        15.65 o
   7   3   7         29.88         40.66         3.55 o
   8   3   7         99.76        131.16         5.41 o
   9   3   7        776.56        717.45        15.17 o
  10   3   7          6.47         13.09         5.07 o
  11   3   7          2.16          4.40         5.33 o
  12   3   7         93.41         93.67         4.84 o
  13   3   7        110.88         94.87         6.30 o
 -15   4   7          5.31          7.29         4.70 o
 -14   4   7          6.11          7.11         3.70 o
 -13   4   7         21.25         23.47         3.77 o
 -12   4   7         29.54         45.62         4.06 o
 -11   4   7          2.76         10.79         4.06 o
 -10   4   7          6.15          8.45         4.17 o
  -9   4   7        627.49        628.03        12.61 o
  -8   4   7        560.43        593.33        14.03 o
  -7   4   7          0.67         -3.42         4.53 o
  -6   4   7        136.48        145.20         5.49 o
  -5   4   7        384.45        385.72         9.97 o
  -4   4   7        631.69        591.00        12.54 o
  -3   4   7        107.38        105.92         5.16 o
  -2   4   7        270.16        274.74         8.15 o
  -1   4   7          1.76         14.65         4.16 o
   0   4   7          6.13          6.06         2.96 o
   1   4   7        170.21        164.34         4.49 o
   2   4   7          1.19         13.17         4.59 o
   3   4   7          3.54         -0.03         3.12 o
   4   4   7          0.91          3.84         3.42 o
   5   4   7        248.92        239.07         5.07 o
   6   4   7        186.75        174.56         4.99 o
   7   4   7        327.05        322.38         6.66 o
   8   4   7        501.99        485.84         9.05 o
   9   4   7        338.40        326.66         9.79 o
  10   4   7          9.74         10.10         4.67 o
  11   4   7          6.31          4.58         5.02 o
  12   4   7        294.69        287.05        14.24 o
  13   4   7         70.87         59.96         7.39 o
 -14   5   7          4.87          3.81         4.63 o
 -13   5   7         13.23         28.51         4.59 o
 -12   5   7         40.72         52.22         5.27 o
 -11   5   7         64.11         64.94         4.56 o
 -10   5   7        137.42        163.99         6.16 o
  -9   5   7          0.10         12.63         6.48 o
  -8   5   7        160.35        160.13         6.79 o
  -7   5   7         61.14         64.76         5.34 o
  -6   5   7          1.85         14.63         6.28 o
  -5   5   7        351.65        375.25         9.30 o
  -4   5   7         80.94         72.16         5.30 o
  -3   5   7        117.49        132.28         6.00 o
  -2   5   7        251.82        198.11         5.91 o
  -1   5   7        162.63        130.36         4.73 o
   0   5   7         30.19         32.07         3.45 o
   1   5   7          8.21          8.95         3.69 o
   2   5   7          3.33          6.17         3.36 o
   3   5   7        119.78         89.90         4.12 o
   4   5   7        509.92        482.48         8.28 o
   5   5   7         35.25         39.28         3.83 o
   6   5   7         35.73         47.42         4.55 o
   7   5   7        155.82        157.42         6.47 o
   8   5   7         31.53         38.33         4.59 o
   9   5   7          6.60          7.10         4.50 o
  10   5   7          1.08          6.62         6.59 o
  11   5   7         22.59         23.73         4.69 o
  12   5   7          0.37          4.32         6.52 o
 -13   6   7         17.91         14.30         4.25 o
 -12   6   7          0.32          5.47         4.88 o
 -11   6   7          0.03          6.21         4.64 o
 -10   6   7        740.27        782.00        21.84 o
  -9   6   7        512.39        575.21        13.85 o
  -8   6   7         79.14         82.40         7.39 o
  -7   6   7        415.23        424.42        11.73 o
  -6   6   7        413.04        412.21        10.49 o
  -5   6   7         13.06         16.85         5.32 o
  -4   6   7        145.12        133.95         7.70 o
  -3   6   7         68.23         71.16         8.19 o
  -2   6   7       1547.05       1624.21        30.14 o
  -1   6   7        883.35        810.72        16.57 o
   0   6   7        176.42        179.56         5.97 o
   1   6   7       2318.05       2193.45        40.49 o
   2   6   7       2524.13       2370.73        41.14 o
   3   6   7        413.63        407.95        10.24 o
   4   6   7        161.40        164.74         5.75 o
   5   6   7         44.00         42.03         4.38 o
   6   6   7        577.08        520.92        11.18 o
   7   6   7          5.36          6.52         5.52 o
   8   6   7         70.41         67.82         5.82 o
   9   6   7       1142.19       1080.97        30.99 o
  10   6   7        446.07        450.53        37.61 o
  11   6   7          8.87          5.84         5.12 o
 -12   7   7        400.11        389.89        10.94 o
 -11   7   7        118.07        102.77         5.19 o
 -10   7   7         58.69         65.83         5.23 o
  -9   7   7        225.73        228.93         7.11 o
  -8   7   7         77.73         85.22         5.66 o
  -7   7   7        168.96        169.30         6.07 o
  -6   7   7        406.48        409.03        15.43 o
  -5   7   7        442.80        468.89        15.56 o
  -4   7   7        174.50        164.11         7.76 o
  -3   7   7        528.71        486.15        11.50 o
  -2   7   7       1356.93       1287.82        21.98 o
  -1   7   7        269.63        254.80         8.48 o
   0   7   7        234.56        247.35         8.04 o
   1   7   7         52.11         58.78         6.47 o
   2   7   7        300.71        281.20         9.31 o
   3   7   7          3.60         10.65         5.91 o
   4   7   7        124.74        129.85         5.89 o
   5   7   7        347.70        345.50         9.33 o
   6   7   7        493.89        536.64        12.39 o
   7   7   7        166.16        191.74        12.77 o
   8   7   7         58.43         68.75         5.14 o
   9   7   7          3.61         16.63         4.51 o
  10   7   7          2.25          4.15         6.25 o
  11   7   7          4.75         -5.18         5.18 o
 -11   8   7          7.26          3.55         4.21 o
 -10   8   7          0.51          2.51         3.28 o
  -9   8   7        341.80        370.50        13.05 o
  -8   8   7          2.52          7.27         4.93 o
  -7   8   7        226.95        245.63         8.54 o
  -6   8   7         13.51          5.57         6.18 o
  -5   8   7         13.03         13.69         5.33 o
  -4   8   7         57.06         46.77         7.45 o
  -3   8   7         50.83         62.75         6.21 o
  -2   8   7        532.44        536.26        13.49 o
  -1   8   7        425.24        431.79        10.45 o
   0   8   7        128.37        109.74         6.36 o
   1   8   7        327.39        351.85        12.39 o
   2   8   7       2166.15       2367.52        61.43 o
   3   8   7        161.56        187.19         8.56 o
   4   8   7         78.37         84.02         5.48 o
   5   8   7         62.08         61.22         5.20 o
   6   8   7         24.03         17.22         4.45 o
   7   8   7         23.86         30.45         5.31 o
   8   8   7          2.12         -0.36         4.46 o
   9   8   7        139.29        135.23         9.15 o
 -10   9   7         26.76         24.19         3.58 o
  -9   9   7         66.00         71.45         4.03 o
  -8   9   7         94.13         83.87         4.49 o
  -7   9   7         31.44         51.25         5.01 o
  -6   9   7          6.44         38.48        11.26 o
  -5   9   7         27.39         28.24         4.97 o
  -4   9   7        204.14        198.45         8.51 o
  -3   9   7         43.14         51.32         7.65 o
  -2   9   7         80.03         72.47         5.38 o
  -1   9   7         31.42         34.45         5.72 o
   0   9   7        138.51        144.82         7.49 o
   1   9   7        106.47        105.69         8.67 o
   2   9   7        253.83        234.99        11.30 o
   3   9   7          0.43          1.21         9.03 o
   4   9   7         17.03         12.07         4.73 o
   5   9   7         51.80         60.78         4.77 o
   6   9   7          1.91          7.73         4.58 o
   7   9   7         30.56         24.27         4.00 o
   8   9   7         54.59         47.46        13.67 o
  -8  10   7         37.86         28.47         4.27 o
  -7  10   7        124.65        114.83         5.01 o
  -6  10   7        244.00        254.41         9.44 o
  -5  10   7         18.92         24.17         4.07 o
  -4  10   7          2.78          3.46         4.66 o
  -3  10   7          6.36         14.39         4.69 o
  -2  10   7         48.90         50.05         6.46 o
  -1  10   7         28.27         25.54         5.01 o
   0  10   7         41.41         38.65         6.59 o
   1  10   7         29.66         37.08        15.30 o
   2  10   7         52.25         59.23         7.82 o
   3  10   7          4.28          4.93         4.59 o
   4  10   7         41.45         38.09         6.47 o
   5  10   7         95.57        100.36         8.96 o
   6  10   7         66.09         62.66         9.74 o
  -4  11   7        132.57        119.35        13.09 o
  -3  11   7          2.79          3.37         3.92 o
  -2  11   7        166.54        178.97         6.50 o
  -1  11   7        318.97        285.25         7.88 o
   0  11   7         15.73         20.95         3.70 o
   1  11   7          0.01         -4.61         7.69 o
   2  11   7         11.20         16.18         5.23 o
   3  11   7         19.95         22.27         5.28 o
 -15   0   8          3.25          4.04         3.41 o
 -14   0   8         83.24         94.01         9.59 o
 -13   0   8       1137.17       1105.59        57.56 o
 -12   0   8        158.32        130.62         9.74 o
 -11   0   8        206.12        222.03        11.15 o
 -10   0   8          9.56         11.77         5.85 o
  -9   0   8        196.51        171.45         7.27 o
  -8   0   8       1377.27       1357.48        40.45 o
  -7   0   8         71.41         77.83         6.59 o
  -6   0   8        448.01        487.93        14.00 o
  -5   0   8        614.12        562.96        17.72 o
  -4   0   8        481.05        434.20        12.47 o
  -3   0   8        360.23        302.25        15.60 o
  -2   0   8       4721.49       4541.20       114.98 o
  -1   0   8        492.02        363.01        12.55 o
   0   0   8        945.51        731.78        25.43 o
   1   0   8          4.28        -12.32        16.28 o
   2   0   8         52.87         62.88         7.16 o
   3   0   8         24.03         54.31         4.26 o
   4   0   8         73.95         73.41         5.10 o
   5   0   8        160.35        172.55         5.69 o
   6   0   8       2427.07       2476.93        45.74 o
   7   0   8       1167.48       1101.32        21.71 o
   8   0   8        390.04        432.23        10.70 o
   9   0   8        955.07        921.22        20.86 o
  10   0   8        982.56       1028.87        25.17 o
  11   0   8        538.21        569.68        19.31 o
  12   0   8         92.65         73.50         7.13 o
  13   0   8        122.47        128.08         6.93 o
 -15   1   8         70.57         66.36         6.31 o
 -14   1   8          7.21          6.61         3.08 o
 -13   1   8        376.25        395.87         9.87 o
 -12   1   8        234.02        216.92         7.12 o
 -11   1   8        189.36        189.08         6.58 o
 -10   1   8         57.28         45.61         5.04 o
  -9   1   8         20.82         15.19         4.48 o
  -8   1   8       1537.30       1446.72        26.61 o
  -7   1   8        128.94        151.96         5.23 o
  -6   1   8        585.73        626.43        12.51 o
  -5   1   8       4493.89       4498.87        86.96 o
  -4   1   8       4389.61       4448.39        62.00 o
  -3   1   8          0.75          4.13         3.51 o
  -2   1   8         31.67         21.72         4.50 o
  -1   1   8       1581.42       1513.51        31.14 o
   0   1   8         24.98         39.29         4.73 o
   1   1   8          2.84          4.87         5.56 o
   2   1   8        211.59        229.57         6.04 o
   3   1   8       5401.32       5128.71        71.58 o
   4   1   8        129.17        168.03         4.07 o
   5   1   8        132.43        145.82         3.69 o
   6   1   8        411.63        401.86         6.78 o
   7   1   8        427.55        378.46         7.01 o
   8   1   8        114.49        126.73         4.71 o
   9   1   8        130.27        137.77         5.72 o
  10   1   8        975.28        934.10        16.30 o
  11   1   8        630.48        644.24        20.06 o
  12   1   8        103.24        104.47         6.48 o
  13   1   8          1.71         11.46         4.09 o
 -15   2   8        104.37         87.19         4.69 o
 -14   2   8          8.98          5.29         3.82 o
 -13   2   8        122.63         94.62         5.41 o
 -12   2   8         34.92         48.89         5.25 o
 -11   2   8         24.54         39.35         4.78 o
 -10   2   8        135.30        118.27         5.60 o
  -9   2   8         21.54         21.75         5.07 o
  -8   2   8        396.52        390.88        10.33 o
  -7   2   8        114.34        121.84         6.58 o
  -6   2   8         62.47         67.92         4.13 o
  -5   2   8          5.46          6.23         3.48 o
  -4   2   8        134.69        163.30         4.87 o
  -3   2   8          0.66          2.74         3.70 o
  -2   2   8        177.12        184.97         7.87 o
  -1   2   8       2292.95       2400.10        50.09 o
   0   2   8        120.84        169.29         7.55 o
   1   2   8       1847.05       1775.73        33.19 o
   2   2   8         11.00         17.05         3.48 o
   3   2   8        290.73        291.10         5.69 o
   4   2   8        178.77        171.28         4.31 o
   5   2   8        290.10        248.76         5.39 o
   6   2   8        492.64        523.01         7.94 o
   7   2   8         25.73         29.63         3.70 o
   8   2   8        154.13        155.71         4.91 o
   9   2   8       2089.93       1898.22        32.81 o
  10   2   8         17.57         25.87         4.96 o
  11   2   8        395.90        410.52        11.87 o
  12   2   8         13.33         13.76         5.01 o
  13   2   8         36.35         42.71         9.02 o
 -14   3   8         30.38         34.22         2.87 o
 -13   3   8        143.28        150.50         5.36 o
 -12   3   8        322.14        340.61         9.09 o
 -11   3   8         52.28         50.43         4.36 o
 -10   3   8         21.27         19.37         4.16 o
  -9   3   8        187.12        178.35         9.23 o
  -8   3   8        557.10        591.32        11.63 o
  -7   3   8        519.76        516.05         9.76 o
  -6   3   8          0.56         -3.54         3.78 o
  -5   3   8          9.24         15.53         3.89 o
  -4   3   8       1107.15       1114.08        20.04 o
  -3   3   8         18.20         24.58         3.89 o
  -2   3   8        128.92        137.45         6.55 o
  -1   3   8        219.64        228.20         7.10 o
   0   3   8       1460.28       1358.10        23.08 o
   1   3   8        324.30        293.75         5.75 o
   2   3   8        132.66        108.26         4.02 o
   3   3   8        652.55        530.92         9.67 o
   4   3   8        364.07        356.25         6.30 o
   5   3   8        164.78        166.42         4.57 o
   6   3   8         15.20         10.72         3.88 o
   7   3   8        250.35        226.84         5.57 o
   8   3   8         92.22         97.57         5.30 o
   9   3   8        132.40        117.22         8.14 o
  10   3   8         56.37         42.47         5.98 o
  11   3   8         67.90         81.93         4.93 o
  12   3   8          4.72          1.59         5.75 o
  13   3   8         64.51         61.49         6.81 o
 -14   4   8          3.63          6.94         3.78 o
 -13   4   8         83.64         79.75         4.29 o
 -12   4   8       1011.60        969.83        26.81 o
 -11   4   8       2357.78       2436.82        42.26 o
 -10   4   8        155.36        159.81         5.60 o
  -9   4   8         23.12         30.37         4.77 o
  -8   4   8       1184.91       1213.56        21.36 o
  -7   4   8        222.67        225.06         7.60 o
  -6   4   8        154.33        135.86         5.21 o
  -5   4   8         64.27         70.26         4.60 o
  -4   4   8        716.03        727.84        14.83 o
  -3   4   8       1915.33       1918.91        36.56 o
  -2   4   8       2443.03       2302.64        42.02 o
  -1   4   8       4537.86       4370.39        79.27 o
   0   4   8       3170.04       2990.64        46.85 o
   1   4   8        426.15        432.21         8.75 o
   2   4   8        409.31        439.30         8.00 o
   3   4   8         18.65         17.37         3.27 o
   4   4   8        270.20        227.62         9.11 o
   5   4   8         60.79         61.44         4.06 o
   6   4   8         16.89         19.49         3.81 o
   7   4   8       1858.59       1820.33        25.52 o
   8   4   8       2795.56       2701.67        44.18 o
   9   4   8         42.39         38.25         4.89 o
  10   4   8         14.89         11.90         5.56 o
  11   4   8         28.86         31.86         5.21 o
  12   4   8          9.33         28.01        10.36 o
 -14   5   8        326.60        249.75        15.73 o
 -13   5   8        168.73        172.99         8.79 o
 -12   5   8        434.11        431.92        16.17 o
 -11   5   8         20.62         24.86         4.57 o
 -10   5   8          0.48         -3.08         5.11 o
  -9   5   8        172.27        158.57         8.01 o
  -8   5   8        351.42        328.00         9.53 o
  -7   5   8        579.78        604.87        13.19 o
  -6   5   8         54.69         74.19         6.46 o
  -5   5   8        498.86        446.64        10.78 o
  -4   5   8       1568.11       1441.70        30.59 o
  -3   5   8       1160.90       1161.60        24.00 o
  -2   5   8        136.95        134.77         5.86 o
  -1   5   8          1.70          5.75         3.84 o
   0   5   8        893.62        867.52        16.37 o
   1   5   8        330.86        300.77         8.47 o
   2   5   8        124.13        123.02         4.60 o
   3   5   8        912.78        850.48        14.65 o
   4   5   8        374.76        383.23         7.08 o
   5   5   8        101.39        100.72         4.90 o
   6   5   8        445.19        435.95        11.21 o
   7   5   8        373.81        373.17         8.70 o
   8   5   8         35.13         37.85         5.06 o
   9   5   8         65.34         55.24         5.10 o
  10   5   8        131.02        132.23         6.99 o
  11   5   8        230.35        219.56        13.89 o
  12   5   8          1.08          2.01         5.37 o
 -13   6   8          1.09          0.79         2.98 o
 -12   6   8         50.76         46.09         4.16 o
 -11   6   8        742.80        698.67        24.95 o
 -10   6   8        207.35        230.54         6.61 o
  -9   6   8         78.94         73.52         6.88 o
  -8   6   8          0.92         23.04         7.65 o
  -7   6   8         32.88         41.28         5.21 o
  -6   6   8         62.22         65.30         5.44 o
  -5   6   8        182.59        188.90         7.38 o
  -4   6   8        387.09        419.22        11.57 o
  -3   6   8        784.12        768.91        16.32 o
  -2   6   8        225.15        245.17         7.38 o
  -1   6   8        349.35        351.37         9.38 o
   0   6   8       1817.31       1812.46        31.99 o
   1   6   8        555.62        549.50        12.60 o
   2   6   8         68.26         65.60         5.23 o
   3   6   8        178.19        159.68         9.03 o
   4   6   8         91.65        101.98         4.80 o
   5   6   8        265.57        263.63         7.25 o
   6   6   8         55.42         64.19         5.49 o
   7   6   8         42.89         58.67         5.72 o
   8   6   8        989.59        920.69        37.04 o
   9   6   8          3.13          4.87         4.48 o
  10   6   8          2.81          2.17         6.72 o
  11   6   8          9.97          4.89         6.14 o
 -12   7   8         22.14         26.83         3.67 o
 -11   7   8         33.40         35.95         4.11 o
 -10   7   8          3.19          2.97         4.44 o
  -9   7   8         54.33         51.85         5.61 o
  -8   7   8          1.94        136.23        26.71 o
  -7   7   8          0.68         34.41         9.51 o
  -6   7   8         14.80         14.27         5.31 o
  -5   7   8         46.76         49.64         5.80 o
  -4   7   8         99.59         93.04         5.79 o
  -3   7   8         19.53         20.56         5.23 o
  -2   7   8         23.89         31.70         4.89 o
  -1   7   8         51.00         51.06         5.80 o
   0   7   8        147.34        150.64         6.95 o
   1   7   8        458.67        499.27        13.07 o
   2   7   8        106.47         94.39         6.72 o
   3   7   8        304.89        284.12        10.58 o
   4   7   8          2.28         12.32         4.95 o
   5   7   8        232.42        240.13         8.44 o
   6   7   8         10.31          7.23         5.46 o
   7   7   8         89.60         71.55         6.00 o
   8   7   8          8.37         14.12         5.18 o
   9   7   8          4.31          8.58         5.57 o
  10   7   8         20.17         26.19         6.43 o
 -11   8   8         60.81         69.79         5.09 o
 -10   8   8          7.14          9.84         3.76 o
  -9   8   8        378.49        426.86        10.46 o
  -8   8   8         17.11         26.51         4.70 o
  -7   8   8         28.95         35.77         6.68 o
  -6   8   8          1.15         -5.25         5.25 o
  -5   8   8        444.03        459.58        10.31 o
  -4   8   8        132.63        146.32         9.81 o
  -3   8   8         49.53         64.04         6.60 o
  -2   8   8          2.25          8.70         5.20 o
  -1   8   8        762.95        718.58        18.58 o
   0   8   8        110.25        104.40         6.80 o
   1   8   8          0.45         -4.13         8.49 o
   2   8   8        727.12        774.77        25.25 o
   3   8   8          5.65         -4.10        10.26 o
   4   8   8         75.15         62.94         5.97 o
   5   8   8         15.21         10.15         4.68 o
   6   8   8        115.15        119.83         7.12 o
   7   8   8        777.70        726.04        27.85 o
   8   8   8          1.84          6.95         3.97 o
   9   8   8         31.79          0.86        11.80 o
  -9   9   8          6.93         17.99         4.12 o
  -8   9   8        105.54        125.53         5.63 o
  -7   9   8        300.91        320.56         8.37 o
  -6   9   8        131.00        140.15         5.23 o
  -5   9   8        158.00        178.29         5.80 o
  -4   9   8        289.09        312.90         7.94 o
  -3   9   8          1.97          6.12         5.04 o
  -2   9   8          7.01         10.62         4.57 o
  -1   9   8         52.57         57.98         5.73 o
   0   9   8         21.27         22.37         7.63 o
   1   9   8         37.12         45.81         6.76 o
   2   9   8        548.65        595.03        18.66 o
   3   9   8        430.78        440.82        16.00 o
   4   9   8        603.29        649.83        21.19 o
   5   9   8         13.75         19.16         5.66 o
   6   9   8          0.90          6.08         5.01 o
   7   9   8          2.39         10.55         6.43 o
  -7  10   8         98.78         61.93        14.34 o
  -6  10   8          0.00          6.14         3.81 o
  -5  10   8         19.83         25.44         5.04 o
  -4  10   8         97.13         93.53         4.68 o
  -3  10   8         63.92         63.05         5.50 o
  -2  10   8        124.90        135.77         6.12 o
  -1  10   8         23.44         24.97         5.90 o
   0  10   8        118.35        126.94         8.22 o
   1  10   8          3.48          4.22         5.88 o
   2  10   8         50.48         51.43         5.68 o
   3  10   8          5.31         14.98         6.00 o
   4  10   8         12.74         19.40         9.20 o
   5  10   8          8.71         15.13         5.16 o
  -3  11   8         25.41         21.83         4.37 o
  -2  11   8          0.05          3.00         3.20 o
  -1  11   8          2.71          2.75         4.58 o
   0  11   8         23.69         23.93         3.95 o
   1  11   8          9.60         11.92         3.96 o
 -15   1   9        132.57        134.96         6.99 o
 -14   1   9          3.17          4.29         2.78 o
 -13   1   9          0.25         15.00         4.43 o
 -12   1   9         20.80         18.39         5.85 o
 -11   1   9        440.74        430.78        11.11 o
 -10   1   9        450.17        414.03        11.02 o
  -9   1   9         71.51         69.68         5.09 o
  -8   1   9        832.07        807.64        16.60 o
  -7   1   9       1299.92       1340.14        27.82 o
  -6   1   9       1162.71       1125.54        20.37 o
  -5   1   9        103.41        140.71         4.27 o
  -4   1   9       1311.25       1381.67        22.19 o
  -3   1   9       1156.62       1213.98        18.04 o
  -2   1   9        366.05        358.08         7.51 o
  -1   1   9          1.28          0.52         3.72 o
   0   1   9        634.70        534.41         9.98 o
   1   1   9        831.14        734.30        12.35 o
   2   1   9        108.00         85.20         5.48 o
   3   1   9         49.01         45.86         3.57 o
   4   1   9        826.76        798.84        13.82 o
   5   1   9          0.08         12.31         3.70 o
   6   1   9         56.35         57.28         4.09 o
   7   1   9         24.97         29.87         4.64 o
   8   1   9       1235.25       1223.47        21.83 o
   9   1   9        406.17        399.71        10.50 o
  10   1   9          0.05         -5.12         5.12 o
  11   1   9        113.12        103.19         7.24 o
  12   1   9        145.91        126.95         5.89 o
 -14   2   9        494.84        448.85        14.35 o
 -13   2   9        330.63        318.64         7.59 o
 -12   2   9          1.70          0.88         4.62 o
 -11   2   9        177.51        181.35         6.25 o
 -10   2   9        420.37        420.31        12.40 o
  -9   2   9        170.60        184.37        13.57 o
  -8   2   9         10.51         11.53         5.35 o
  -7   2   9        314.94        277.16         7.59 o
  -6   2   9       1817.11       1744.94        27.04 o
  -5   2   9        265.58        261.46         6.07 o
  -4   2   9         18.95         39.20         4.15 o
  -3   2   9       2927.11       2890.80        47.37 o
  -2   2   9        949.80        930.87        16.29 o
  -1   2   9          1.63          9.15         3.40 o
   0   2   9        152.38        147.91         5.14 o
   1   2   9        231.75        203.98         5.79 o
   2   2   9          3.45          7.69         3.28 o
   3   2   9        374.00        395.86         8.61 o
   4   2   9        154.76        146.74         4.63 o
   5   2   9       3027.92       2922.88        42.95 o
   6   2   9         32.84         60.32         4.49 o
   7   2   9        284.98        301.03         7.76 o
   8   2   9          2.39         11.39         4.62 o
   9   2   9        238.76        264.54         7.28 o
  10   2   9         12.93          5.42         4.89 o
  11   2   9        260.53        299.98        10.32 o
  12   2   9        402.72        377.76         9.81 o
 -14   3   9        242.45        235.32         7.16 o
 -13   3   9          2.12          0.57         3.05 o
 -12   3   9         33.65         36.02         3.91 o
 -11   3   9         41.21         43.63         3.76 o
 -10   3   9        591.09        523.97        13.82 o
  -9   3   9          2.14          6.01         5.11 o
  -8   3   9       1369.37       1245.64        23.72 o
  -7   3   9       1099.74       1102.31        18.48 o
  -6   3   9       1315.57       1251.03        26.44 o
  -5   3   9        192.58        228.53         6.05 o
  -4   3   9         27.24         37.87         3.80 o
  -3   3   9         61.05         61.23         4.48 o
  -2   3   9       1210.66       1145.80        19.60 o
  -1   3   9         20.45         27.73         3.86 o
   0   3   9        422.82        376.79         9.10 o
   1   3   9       2416.88       2266.46        38.54 o
   2   3   9        530.83        482.91         9.89 o
   3   3   9        415.01        419.76         7.98 o
   4   3   9        708.77        699.10        11.43 o
   5   3   9        115.24        107.73         4.81 o
   6   3   9          1.56         -4.23         4.23 o
   7   3   9        374.32        378.30         8.10 o
   8   3   9        362.73        397.64         8.74 o
   9   3   9        194.59        193.21         6.49 o
  10   3   9         22.83         22.51         8.37 o
  11   3   9        153.35        154.92         7.91 o
  12   3   9        131.23        127.21         7.19 o
 -14   4   9         74.58         63.03         4.63 o
 -13   4   9          5.26          3.37         3.04 o
 -12   4   9         67.88         67.65         3.49 o
 -11   4   9         25.65         18.74         3.16 o
 -10   4   9         27.58         43.14         3.58 o
  -9   4   9          0.14         16.92         4.89 o
  -8   4   9         25.01         28.55         4.16 o
  -7   4   9         88.66         81.35         6.27 o
  -6   4   9        944.24        913.80        15.71 o
  -5   4   9          0.25          5.79         4.51 o
  -4   4   9        650.98        634.39        14.03 o
  -3   4   9       1277.48       1237.04        29.82 o
  -2   4   9         49.84         51.79         5.18 o
  -1   4   9         11.98          8.68         4.04 o
   0   4   9         28.86         36.73         4.38 o
   1   4   9        110.76        104.02         4.41 o
   2   4   9         76.58         70.81         4.44 o
   3   4   9          1.72          6.04         4.36 o
   4   4   9          6.49         24.43         4.23 o
   5   4   9        325.98        327.13         7.09 o
   6   4   9        287.86        314.06         6.90 o
   7   4   9         10.36          3.43         4.25 o
   8   4   9        171.71        185.69         5.78 o
   9   4   9         25.58         16.52         5.39 o
  10   4   9          2.66          0.92         6.27 o
  11   4   9          1.08          1.71         4.46 o
 -13   5   9         31.74         23.02         6.86 o
 -12   5   9         10.83         14.70         3.16 o
 -11   5   9          8.84         17.90         4.15 o
 -10   5   9          7.66         21.68         4.83 o
  -9   5   9        527.93        551.79        15.98 o
  -8   5   9         34.30         25.03         4.88 o
  -7   5   9        221.37        205.33         7.92 o
  -6   5   9          5.25         21.81         5.00 o
  -5   5   9          0.19         10.53         5.25 o
  -4   5   9          8.56         15.27         5.94 o
  -3   5   9         58.75         69.40         6.38 o
  -2   5   9         43.60         61.32         4.64 o
  -1   5   9        227.15        265.10         7.25 o
   0   5   9        546.97        511.46        11.73 o
   1   5   9        153.30        144.83         6.39 o
   2   5   9        172.86        161.68         6.12 o
   3   5   9         65.87         60.13         4.61 o
   4   5   9        296.39        311.40         7.19 o
   5   5   9        233.21        247.79         6.89 o
   6   5   9         97.16        100.03         6.05 o
   7   5   9        229.41        224.28         6.50 o
   8   5   9          2.09         -0.55         4.61 o
   9   5   9          0.42         10.56         5.46 o
  10   5   9          0.08         -5.46         5.46 o
  11   5   9         51.86         52.04         5.90 o
 -12   6   9         16.86         13.32         3.64 o
 -11   6   9        407.22        457.62         9.27 o
 -10   6   9        153.46        150.31         5.25 o
  -9   6   9         68.22         69.19         5.56 o
  -8   6   9         16.07         28.64         4.64 o
  -7   6   9        401.50        435.43        11.26 o
  -6   6   9         16.94          8.47         4.85 o
  -5   6   9        295.82        284.12         9.05 o
  -4   6   9       1883.76       1899.19        36.50 o
  -3   6   9       1108.11       1090.01        26.50 o
  -2   6   9        178.67        149.11         6.19 o
  -1   6   9         11.27         10.46         4.60 o
   0   6   9         80.19         84.72         5.89 o
   1   6   9         18.79          5.79         5.54 o
   2   6   9         51.65         45.06         6.25 o
   3   6   9          1.30         11.21         5.53 o
   4   6   9       1993.78       1921.84        34.77 o
   5   6   9       1448.52       1481.18        29.44 o
   6   6   9        784.72        814.79        19.78 o
   7   6   9        257.88        213.43        10.95 o
   8   6   9         46.06         45.12         5.25 o
   9   6   9         20.82          8.21         4.05 o
  10   6   9         26.74         11.27         4.68 o
 -11   7   9        184.19        200.74         5.48 o
 -10   7   9         82.64        103.66         4.33 o
  -9   7   9        573.82        594.64        13.89 o
  -8   7   9         95.34        111.82        11.06 o
  -7   7   9        783.02        887.85        24.72 o
  -6   7   9        316.16        296.14         7.44 o
  -5   7   9         99.42        108.98         5.41 o
  -4   7   9        100.22        100.67         6.18 o
  -3   7   9         11.01         10.90         5.38 o
  -2   7   9         38.34         40.81         5.05 o
  -1   7   9        219.84        234.98         7.82 o
   0   7   9       1554.04       1590.18        35.21 o
   1   7   9        149.76        154.97        12.54 o
   2   7   9         26.16         31.83         7.83 o
   3   7   9         57.35         61.01         7.69 o
   4   7   9        436.35        440.84        14.21 o
   5   7   9         67.25         63.53         4.85 o
   6   7   9         99.12        102.84         6.04 o
   7   7   9        195.88        167.46         6.60 o
   8   7   9        315.17        265.93        15.01 o
   9   7   9        124.56        102.58        30.94 o
 -10   8   9        145.79        125.48        10.17 o
  -9   8   9          7.87          1.97         4.04 o
  -8   8   9         82.29         83.12         4.72 o
  -7   8   9          2.08          4.71         5.60 o
  -6   8   9         16.85         24.37         4.66 o
  -5   8   9         84.14         87.06         5.36 o
  -4   8   9          3.46          4.49         5.47 o
  -3   8   9        232.15        222.39         8.36 o
  -2   8   9         69.37         74.17         5.57 o
  -1   8   9         32.17         38.88         5.53 o
   0   8   9         82.11         65.81         6.45 o
   1   8   9         57.87         65.91        12.05 o
   2   8   9         16.05         43.53         7.71 o
   3   8   9        160.01        191.29        10.65 o
   4   8   9        758.35        757.47        25.31 o
   5   8   9        606.97        591.04        15.64 o
   6   8   9        162.37        151.42         7.16 o
   7   8   9          1.86          4.11         4.69 o
   8   8   9         20.69         32.71        12.85 o
  -9   9   9         78.83         70.03         7.19 o
  -8   9   9         21.05         19.14         5.66 o
  -7   9   9         32.56         30.00         4.23 o
  -6   9   9         70.26         73.07         4.05 o
  -5   9   9          3.83          3.67         4.19 o
  -4   9   9          8.80         17.82         4.70 o
  -3   9   9         36.93         41.68         6.19 o
  -2   9   9         22.20         32.03         4.97 o
  -1   9   9          0.04          1.89         6.44 o
   0   9   9        140.83        153.18         9.85 o
   1   9   9         13.78          8.10         7.29 o
   2   9   9         19.54         19.73         7.25 o
   3   9   9         69.63         75.81         7.40 o
   4   9   9        160.67        154.31         6.90 o
   5   9   9          8.24         14.67         6.43 o
   6   9   9          1.14          2.02         5.95 o
  -6  10   9         98.64         92.67         9.02 o
  -5  10   9         79.31         73.52         4.49 o
  -4  10   9        194.86        169.32         5.91 o
  -3  10   9        294.51        318.58        11.52 o
  -2  10   9        103.48        106.56         6.51 o
  -1  10   9          6.38          7.81         6.38 o
   0  10   9          0.00         -3.50         8.15 o
   1  10   9          8.51          7.46         5.22 o
   2  10   9         29.13         23.29         5.72 o
   3  10   9          2.69         -2.99         3.91 o
   4  10   9          0.68         -7.00        12.76 o
 -14   0  10         43.49         30.68         6.00 o
 -13   0  10        491.30        492.20        23.65 o
 -12   0  10         49.07         71.38        18.99 o
 -11   0  10        102.47         84.99        13.14 o
 -10   0  10         19.05         20.18         8.07 o
  -9   0  10        974.29        807.79        29.27 o
  -8   0  10        976.61        918.69        29.33 o
  -7   0  10       1422.02       1368.44        34.51 o
  -6   0  10         82.12         75.86         7.73 o
  -5   0  10         31.85         22.12         6.37 o
  -4   0  10        466.26        516.10        13.66 o
  -3   0  10       2230.70       2248.73        43.71 o
  -2   0  10       1330.77       1355.22        25.54 o
  -1   0  10        540.51        517.23        13.41 o
   0   0  10          6.40         11.13         4.65 o
   1   0  10         72.89         70.08         5.98 o
   2   0  10       1497.89       1273.46        38.81 o
   3   0  10       1064.03        914.15        24.90 o
   4   0  10         34.69         22.34         6.56 o
   5   0  10         41.10         26.54         7.27 o
   6   0  10         48.39         57.72         7.59 o
   7   0  10        535.33        490.96        13.97 o
   8   0  10       1232.32       1275.08        34.32 o
   9   0  10         11.32         30.34         8.76 o
  10   0  10        684.41        698.74        29.55 o
  11   0  10          7.52         10.86         5.97 o
  12   0  10        200.57        179.45         8.34 o
 -14   1  10          0.04          4.74         2.57 o
 -13   1  10         51.89         39.92         4.70 o
 -12   1  10        320.02        296.30         8.39 o
 -11   1  10         46.74         43.01         4.35 o
 -10   1  10       1161.11       1057.80        28.17 o
  -9   1  10        953.95        859.69        22.21 o
  -8   1  10       1266.68       1329.66        23.52 o
  -7   1  10          6.67          5.53         4.63 o
  -6   1  10        117.67        124.86         4.74 o
  -5   1  10        363.91        325.41         7.26 o
  -4   1  10       1141.88       1169.24        18.51 o
  -3   1  10        759.74        790.47        13.36 o
  -2   1  10       1449.40       1464.13        21.85 o
  -1   1  10       4875.49       4933.83        67.46 o
   0   1  10        757.54        831.97        13.97 o
   1   1  10         78.64         73.47         4.82 o
   2   1  10          6.84         16.14         4.61 o
   3   1  10          0.45          7.26         4.21 o
   4   1  10         39.12         40.28         4.57 o
   5   1  10        102.40        110.44         5.01 o
   6   1  10         32.65         41.12         5.00 o
   7   1  10        117.18        129.49         5.87 o
   8   1  10          4.18          2.45         5.01 o
   9   1  10        198.33        199.98         7.24 o
  10   1  10        213.54        183.18         8.08 o
  11   1  10          0.16         -5.65         5.65 o
  12   1  10          6.52         18.83         4.54 o
 -14   2  10          5.10          5.42         3.90 o
 -13   2  10          1.51          2.64         4.82 o
 -12   2  10          6.33         12.53         3.31 o
 -11   2  10          7.56          5.98         4.04 o
 -10   2  10        144.63        132.24         5.94 o
  -9   2  10        263.59        239.47        13.45 o
  -8   2  10        312.54        260.25        10.81 o
  -7   2  10        260.68        243.32         7.43 o
  -6   2  10        170.40        176.75         5.39 o
  -5   2  10          0.29          6.30         4.41 o
  -4   2  10        181.22        209.71         6.26 o
  -3   2  10        178.64        187.71         6.25 o
  -2   2  10        146.24        170.06         5.32 o
  -1   2  10          6.50         19.67         4.37 o
   0   2  10        351.97        363.85         9.21 o
   1   2  10         52.72         44.28         4.45 o
   2   2  10        243.99        255.98         7.72 o
   3   2  10         41.95         36.81         5.14 o
   4   2  10         46.93         37.81         4.39 o
   5   2  10        575.81        556.70        11.81 o
   6   2  10         53.67         45.45         4.97 o
   7   2  10        382.38        386.91         8.78 o
   8   2  10         27.27         27.94         4.66 o
   9   2  10        145.75        160.50         6.66 o
  10   2  10         23.82         25.57         6.28 o
  11   2  10          4.29          7.24         4.30 o
  12   2  10         65.59         38.48         4.79 o
 -14   3  10        269.16        210.28        12.57 o
 -13   3  10        255.53        236.94         7.37 o
 -12   3  10        179.85        203.89         6.28 o
 -11   3  10         66.06         72.05         3.98 o
 -10   3  10          7.06         14.30         4.05 o
  -9   3  10        383.47        446.20        14.12 o
  -8   3  10         54.04         48.93         4.66 o
  -7   3  10          1.65          4.19         4.74 o
  -6   3  10          0.05         13.61         4.14 o
  -5   3  10        211.35        225.52         6.16 o
  -4   3  10          1.93          7.25         4.79 o
  -3   3  10        442.44        437.31         9.34 o
  -2   3  10         70.58         55.89         4.18 o
  -1   3  10          4.95          2.91         4.18 o
   0   3  10        301.82        329.78         8.25 o
   1   3  10        595.94        585.80        12.26 o
   2   3  10       1301.14       1306.20        23.34 o
   3   3  10         61.80         56.35         4.84 o
   4   3  10         76.47         91.75         7.06 o
   5   3  10        371.88        363.75         8.79 o
   6   3  10       1277.98       1248.74        23.39 o
   7   3  10        287.07        273.47         7.48 o
   8   3  10         63.84         59.97         4.82 o
   9   3  10        224.31        228.67         8.60 o
  10   3  10         18.75         28.00         5.59 o
  11   3  10         47.48         49.57         5.96 o
 -13   4  10        209.83        196.07        19.23 o
 -12   4  10        105.25         91.02         5.91 o
 -11   4  10         38.66         33.24         3.53 o
 -10   4  10         77.84         93.23         4.13 o
  -9   4  10          1.61         14.60         5.04 o
  -8   4  10        286.23        327.12         7.89 o
  -7   4  10         16.16         15.79         4.70 o
  -6   4  10       2360.11       2388.69        41.85 o
  -5   4  10       2716.76       2810.96        54.81 o
  -4   4  10        163.23        183.75         7.13 o
  -3   4  10          8.08          3.07         4.95 o
  -2   4  10          5.14          8.40         4.84 o
  -1   4  10         80.57         71.97         4.74 o
   0   4  10          1.40         11.41         4.72 o
   1   4  10       1239.11       1294.45        22.24 o
   2   4  10       1314.12       1303.38        25.40 o
   3   4  10       1547.57       1502.01        24.19 o
   4   4  10          0.88         16.84         4.37 o
   5   4  10       1074.33       1041.24        17.22 o
   6   4  10        343.08        347.42         7.97 o
   7   4  10          4.26         10.43         4.41 o
   8   4  10         20.42         27.14         4.05 o
   9   4  10        302.83        310.66         9.26 o
  10   4  10        451.78        467.82        13.44 o
  11   4  10         58.43         50.09         5.55 o
 -13   5  10        405.03        378.25        20.53 o
 -12   5  10        159.17        165.88         8.57 o
 -11   5  10         14.43         16.25         3.65 o
 -10   5  10         79.19         80.83         4.80 o
  -9   5  10        510.72        499.78        12.17 o
  -8   5  10        245.69        241.83         7.90 o
  -7   5  10         48.65         58.09         5.07 o
  -6   5  10          0.01          4.19         4.54 o
  -5   5  10        659.70        627.01        13.37 o
  -4   5  10         38.31         41.21         5.92 o
  -3   5  10        123.49        101.03         7.75 o
  -2   5  10        701.81        682.77        20.13 o
  -1   5  10        401.56        399.79        11.70 o
   0   5  10         28.16         43.94         7.93 o
   1   5  10        774.53        761.64        19.49 o
   2   5  10        772.17        732.76        21.08 o
   3   5  10        141.74        128.85         6.61 o
   4   5  10          5.56          3.30         4.96 o
   5   5  10        317.78        324.00        10.21 o
   6   5  10       2001.59       2003.17        34.41 o
   7   5  10         39.05         50.74         4.71 o
   8   5  10         78.96         85.45         5.54 o
   9   5  10        195.89        204.72        14.86 o
  10   5  10         34.89         29.45         6.53 o
 -12   6  10         70.45         60.08         6.52 o
 -11   6  10         20.55         26.68         3.01 o
 -10   6  10        133.27        123.88         4.99 o
  -9   6  10         46.60         64.68         8.51 o
  -8   6  10          3.11          6.29         4.67 o
  -7   6  10         82.68         92.69         5.58 o
  -6   6  10        323.74        316.58         8.97 o
  -5   6  10        108.76        106.71         5.58 o
  -4   6  10         19.21         13.31         4.73 o
  -3   6  10         46.22         47.89         5.44 o
  -2   6  10         23.98         14.85         5.14 o
  -1   6  10         47.43         45.79         5.96 o
   0   6  10         85.70         99.95         8.16 o
   1   6  10         54.29         69.56         6.42 o
   2   6  10       1752.77       1803.50        44.97 o
   3   6  10        198.18        203.93         8.57 o
   4   6  10          8.80         22.34         5.21 o
   5   6  10         74.33         78.22         5.75 o
   6   6  10        201.92        222.60        12.43 o
   7   6  10         35.11         32.98         5.88 o
   8   6  10         17.24         20.53         5.10 o
   9   6  10         27.95         23.63         5.27 o
 -11   7  10         14.25          6.93         4.01 o
 -10   7  10          0.61         -1.60         2.76 o
  -9   7  10          2.03          0.80         3.35 o
  -8   7  10          2.39         -0.81         5.48 o
  -7   7  10        213.92        222.56         7.73 o
  -6   7  10         18.72         20.62         4.34 o
  -5   7  10          1.71         -0.52         4.52 o
  -4   7  10          5.61          5.55         4.94 o
  -3   7  10          1.20          4.46         5.38 o
  -2   7  10         16.79         17.42         5.52 o
  -1   7  10         62.51         67.31         6.24 o
   0   7  10        164.27        186.96         8.97 o
   1   7  10        512.31        568.40        40.10 o
   2   7  10        151.29        135.94         8.62 o
   3   7  10         88.37         86.29         8.54 o
   4   7  10        133.46        121.15         7.38 o
   5   7  10         18.36         32.02        10.96 o
   6   7  10         56.39         71.40        10.65 o
   7   7  10         94.03         87.43        18.23 o
   8   7  10          9.50          3.94         5.17 o
  -9   8  10        234.23        207.64         9.39 o
  -8   8  10        263.71        274.37         8.52 o
  -7   8  10         11.48         15.79         4.04 o
  -6   8  10         84.23        108.96         6.57 o
  -5   8  10        349.02        365.82         8.60 o
  -4   8  10         85.70         82.17         5.36 o
  -3   8  10          1.65          5.04         5.02 o
  -2   8  10          6.13          6.23         5.80 o
  -1   8  10         14.39         -1.08         5.44 o
   0   8  10        187.80        205.93        10.40 o
   1   8  10         16.80         13.75         6.23 o
   2   8  10        435.43        461.12        13.21 o
   3   8  10        408.24        421.67        13.65 o
   4   8  10         18.98         21.84         7.01 o
   5   8  10        124.18        138.87         8.79 o
   6   8  10          3.98          6.12         7.04 o
   7   8  10        140.75        150.80        10.07 o
  -8   9  10        427.32        316.35        28.63 o
  -7   9  10          2.17          4.97         3.96 o
  -6   9  10          0.15         -2.77         2.77 o
  -5   9  10         15.56         24.63         3.78 o
  -4   9  10          3.03         11.58         3.66 o
  -3   9  10         37.76         39.05         3.88 o
  -2   9  10        339.15        357.38        11.38 o
  -1   9  10        533.08        497.95        18.30 o
   0   9  10         18.16         20.18         5.42 o
   1   9  10          3.50         10.39         5.32 o
   2   9  10         17.22         27.31         5.09 o
   3   9  10          4.16          6.20         4.67 o
   4   9  10         26.06         30.56         5.53 o
   5   9  10        160.79        130.24         8.34 o
  -4  10  10         88.59         66.42         5.18 o
  -3  10  10         31.67         32.44         3.85 o
  -2  10  10          1.18          4.42         4.47 o
  -1  10  10          0.26          1.03         5.34 o
   0  10  10         15.61         19.25         4.02 o
   1  10  10         16.09         14.85         5.07 o
   2  10  10        153.65        110.54         9.06 o
 -14   1  11         25.41         30.36         4.92 o
 -13   1  11         21.89         20.77         3.47 o
 -12   1  11        403.28        366.42        14.80 o
 -11   1  11        212.18        228.15         8.79 o
 -10   1  11         67.46         86.40         6.86 o
  -9   1  11          1.20         -4.88         5.58 o
  -8   1  11         43.74         67.09         5.38 o
  -7   1  11         60.43         71.48         6.61 o
  -6   1  11          4.38          4.51         4.74 o
  -5   1  11        367.19        350.44         8.82 o
  -4   1  11       3047.18       3022.34        49.84 o
  -3   1  11        193.56        179.93         5.71 o
  -2   1  11         42.77         35.90         4.09 o
  -1   1  11        645.19        625.02        11.19 o
   0   1  11         82.16         88.37         4.42 o
   1   1  11          5.37          5.68         3.91 o
   2   1  11        107.84        103.95         5.88 o
   3   1  11        528.40        556.48        12.83 o
   4   1  11        451.37        411.58         9.69 o
   5   1  11         53.00         53.88         5.17 o
   6   1  11          7.96         14.13         4.74 o
   7   1  11        812.63        819.40        15.35 o
   8   1  11         32.04         33.07         5.51 o
   9   1  11         31.96         33.27         5.43 o
  10   1  11         29.46         32.17         5.45 o
  11   1  11         81.19         79.15         4.01 o
 -13   2  11          0.20          0.31         3.06 o
 -12   2  11         39.13         35.34         4.53 o
 -11   2  11        241.74        254.27         9.53 o
 -10   2  11        128.71        145.10         6.09 o
  -9   2  11         48.62         57.10         5.33 o
  -8   2  11        702.29        680.48        19.32 o
  -7   2  11        192.94        184.57         6.10 o
  -6   2  11         76.05         96.39         5.79 o
  -5   2  11         81.18         76.18         5.44 o
  -4   2  11        284.76        260.20         7.10 o
  -3   2  11          5.75          9.82         4.35 o
  -2   2  11          4.96          7.81         5.84 o
  -1   2  11       1703.73       1661.33        30.10 o
   0   2  11       2470.28       2376.35        39.69 o
   1   2  11        494.83        439.18         8.92 o
   2   2  11         38.51         40.79         6.23 o
   3   2  11        145.70        150.72         7.01 o
   4   2  11        237.22        233.57         7.23 o
   5   2  11         68.05         94.39         5.78 o
   6   2  11         59.72         89.79         5.70 o
   7   2  11        626.85        688.52        14.07 o
   8   2  11        244.36        259.77         7.14 o
   9   2  11         14.45         21.34         5.13 o
  10   2  11        540.84        562.86        14.03 o
  11   2  11        404.03        373.72        11.50 o
 -13   3  11          8.24         14.92         3.24 o
 -12   3  11        424.88        328.68        13.50 o
 -11   3  11        444.14        416.61        10.75 o
 -10   3  11          1.76         17.23         5.78 o
  -9   3  11         52.10         52.50         6.56 o
  -8   3  11         77.18         81.25         6.21 o
  -7   3  11         40.93         50.43         4.84 o
  -6   3  11          2.39         -2.31         4.97 o
  -5   3  11       1275.60       1278.61        24.12 o
  -4   3  11       1535.40       1560.18        30.37 o
  -3   3  11       1228.94       1285.88        22.75 o
  -2   3  11         19.95         26.45         4.18 o
  -1   3  11        268.88        263.31         6.59 o
   0   3  11        442.14        448.01        10.41 o
   1   3  11         75.93         66.02         5.44 o
   2   3  11         66.06         67.00         5.23 o
   3   3  11       2270.94       2335.17        45.18 o
   4   3  11        332.98        334.94        11.73 o
   5   3  11         38.15         40.17         5.31 o
   6   3  11        222.83        252.65        10.21 o
   7   3  11        172.86        187.40         6.54 o
   8   3  11        205.87        199.38         6.26 o
   9   3  11         12.24         18.21         5.61 o
  10   3  11          4.27         12.95         4.37 o
 -12   4  11          0.27          1.71         3.79 o
 -11   4  11         29.09         23.34         3.65 o
 -10   4  11        116.72        118.41         4.35 o
  -9   4  11         67.50         57.21         4.53 o
  -8   4  11         38.75         46.37         4.75 o
  -7   4  11         35.53         37.15         5.60 o
  -6   4  11        167.55        199.10         6.56 o
  -5   4  11        490.43        518.42        10.80 o
  -4   4  11        153.56        143.17         5.66 o
  -3   4  11         44.94         49.46         4.61 o
  -2   4  11         52.51         47.65         4.51 o
  -1   4  11         96.56         93.61         5.04 o
   0   4  11        815.27        806.97        15.50 o
   1   4  11        157.24        144.03         8.02 o
   2   4  11        149.36        135.74         7.59 o
   3   4  11          3.06          2.81         5.81 o
   4   4  11        484.41        475.93        12.53 o
   5   4  11          0.68         -3.18         5.27 o
   6   4  11         76.14         78.19         4.89 o
   7   4  11         27.01         34.91         4.26 o
   8   4  11        186.10        177.30        11.41 o
   9   4  11         78.36         85.31         5.73 o
  10   4  11         40.31         32.02         4.23 o
 -12   5  11         21.58         30.85         3.82 o
 -11   5  11        157.25        137.57         4.53 o
 -10   5  11          3.90         11.57         3.85 o
  -9   5  11         13.30         20.83         4.96 o
  -8   5  11         25.85         44.40         5.54 o
  -7   5  11        154.02        153.08         6.64 o
  -6   5  11        106.29        102.75         6.21 o
  -5   5  11          2.72         -5.51         5.51 o
  -4   5  11        119.40        116.57         7.54 o
  -3   5  11         27.45         24.63         7.60 o
  -2   5  11         33.37         35.94         4.94 o
  -1   5  11         13.80         10.34         5.71 o
   0   5  11         21.24         19.80         6.84 o
   1   5  11         39.20         44.95         7.67 o
   2   5  11         29.05         34.14         6.69 o
   3   5  11        437.28        388.22        11.99 o
   4   5  11         10.47          8.24         9.45 o
   5   5  11         51.40         60.63         7.77 o
   6   5  11         49.47         39.33         7.42 o
   7   5  11         83.45        104.28         6.04 o
   8   5  11         20.75         27.94         5.21 o
   9   5  11         29.31         30.52         6.08 o
 -11   6  11        457.47        387.84        15.60 o
 -10   6  11        133.44        141.02         5.54 o
  -9   6  11        197.71        201.91         6.79 o
  -8   6  11       1137.55       1214.27        28.31 o
  -7   6  11        634.24        647.19        15.77 o
  -6   6  11          6.54         12.71         5.55 o
  -5   6  11          0.09          2.72         4.72 o
  -4   6  11         90.17         91.94         5.47 o
  -3   6  11         47.09         49.11         6.43 o
  -2   6  11          1.93         -0.73         5.33 o
  -1   6  11         75.29         72.77         7.23 o
   0   6  11        513.10        536.27        14.81 o
   1   6  11        192.43        206.31        10.11 o
   2   6  11        353.66        325.39        10.89 o
   3   6  11       1110.82       1104.21        26.77 o
   4   6  11         64.08         75.42         8.84 o
   5   6  11         14.56         -5.15         6.40 o
   6   6  11        117.80        103.39         6.69 o
   7   6  11        103.25        105.80        18.08 o
   8   6  11        479.27        432.43        74.59 o
 -10   7  11        164.68        117.81         6.57 o
  -9   7  11         19.87         17.43         3.98 o
  -8   7  11          6.90          6.50         4.57 o
  -7   7  11        278.00        254.36         7.34 o
  -6   7  11         84.42         91.36         4.34 o
  -5   7  11        106.56        136.81         5.14 o
  -4   7  11        336.37        380.93         8.39 o
  -3   7  11        207.22        201.76         8.08 o
  -2   7  11          3.47          5.48         5.40 o
  -1   7  11        142.07        167.14         8.14 o
   0   7  11          3.05         -0.26         7.60 o
   1   7  11         64.60         68.83         6.96 o
   2   7  11        189.86        224.85         9.67 o
   3   7  11         91.18         85.69         6.97 o
   4   7  11        252.35        247.26        16.69 o
   5   7  11         10.69          6.72         8.90 o
   6   7  11         82.00         91.31        21.15 o
   7   7  11        369.95        432.45        23.41 o
  -8   8  11          0.93          4.16         3.77 o
  -7   8  11         86.44         71.23         4.00 o
  -6   8  11         15.87          9.87         3.33 o
  -5   8  11          1.52          2.33         4.48 o
  -4   8  11         12.76          8.08         4.01 o
  -3   8  11         43.45         41.27         4.19 o
  -2   8  11         50.05         53.90         5.74 o
  -1   8  11          0.58          3.20         5.39 o
   0   8  11         99.25        112.06         6.66 o
   1   8  11        249.14        250.40         7.72 o
   2   8  11        200.86        177.01         7.21 o
   3   8  11        133.26        140.87         7.24 o
   4   8  11         12.30         18.81        15.06 o
   5   8  11          6.61          9.58         5.37 o
   6   8  11         93.35         78.76         7.00 o
  -6   9  11        163.10        141.59        11.19 o
  -5   9  11         48.43         45.66         3.51 o
  -4   9  11          8.68          8.82         4.71 o
  -3   9  11          2.67          5.12         3.72 o
  -2   9  11          1.12          3.27         4.21 o
  -1   9  11         13.76         10.17         3.88 o
   0   9  11         37.46         41.87         4.29 o
   1   9  11         78.02         81.80         6.94 o
   2   9  11         11.45         11.29         6.91 o
   3   9  11         11.16         -0.28         5.61 o
   4   9  11          1.20          1.34         5.37 o
 -13   0  12        285.92        239.95        43.07 o
 -12   0  12         44.29         51.98         6.72 o
 -11   0  12         19.01         23.27         7.28 o
 -10   0  12         59.87         58.62        11.27 o
  -9   0  12        126.34        133.38         8.63 o
  -8   0  12        339.10        318.04        15.57 o
  -7   0  12          0.59          4.34         7.23 o
  -6   0  12        501.88        450.56        15.29 o
  -5   0  12        281.18        278.03        11.84 o
  -4   0  12        940.13        870.99        23.63 o
  -3   0  12       2613.88       2784.43        70.38 o
  -2   0  12       3835.87       3807.33        88.76 o
  -1   0  12        641.59        644.00        18.59 o
   0   0  12         26.11         17.32         6.43 o
   1   0  12         82.58         96.68         7.92 o
   2   0  12          7.49         17.63         7.52 o
   3   0  12        211.22        229.65        12.16 o
   4   0  12          3.18         20.43         9.43 o
   5   0  12       2772.93       2999.57        68.34 o
   6   0  12        416.41        412.07        12.38 o
   7   0  12        313.91        395.11        16.84 o
   8   0  12        151.96        173.79         8.29 o
   9   0  12         88.45         90.71         6.11 o
  10   0  12         11.18         15.09         4.37 o
 -13   1  12        128.56        118.20         6.16 o
 -12   1  12         51.89         52.14         3.99 o
 -11   1  12         24.07         37.34         4.89 o
 -10   1  12         26.19         25.14         7.23 o
  -9   1  12        196.30        210.81        11.30 o
  -8   1  12        562.98        488.61        26.52 o
  -7   1  12       1374.66       1317.33        45.24 o
  -6   1  12       2028.96       1941.37        45.57 o
  -5   1  12        390.42        399.63        14.13 o
  -4   1  12       1498.90       1476.35        31.03 o
  -3   1  12       1217.87       1259.15        23.73 o
  -2   1  12         72.37         86.96         6.76 o
  -1   1  12         19.04         21.12         5.37 o
   0   1  12        190.32        193.22         6.11 o
   1   1  12        446.18        419.10        13.82 o
   2   1  12       1226.89       1266.59        25.55 o
   3   1  12         14.77          9.28         5.76 o
   4   1  12        726.48        807.95        15.14 o
   5   1  12       1123.26       1155.69        20.67 o
   6   1  12        995.62        980.44        18.91 o
   7   1  12         73.79         57.82         4.78 o
   8   1  12          3.66         13.77         4.34 o
   9   1  12        142.11        137.50         6.45 o
  10   1  12          1.40         -0.02         3.63 o
 -13   2  12         94.73         93.98        10.22 o
 -12   2  12         48.88         46.51         3.84 o
 -11   2  12          5.09         10.46         3.63 o
 -10   2  12         56.05         44.53         4.95 o
  -9   2  12         38.92         57.44         4.97 o
  -8   2  12         83.77         64.98         6.91 o
  -7   2  12         48.69         46.18         5.19 o
  -6   2  12          0.68         18.12         5.02 o
  -5   2  12         50.69         35.86         5.01 o
  -4   2  12        247.60        247.06         7.24 o
  -3   2  12       1146.12       1173.96        21.55 o
  -2   2  12        331.85        334.01         7.15 o
  -1   2  12        255.86        236.42         7.34 o
   0   2  12         27.09         33.44         4.79 o
   1   2  12          9.28          7.17         5.38 o
   2   2  12         33.73         38.27         6.18 o
   3   2  12         18.15         12.66         6.63 o
   4   2  12        426.30        448.11        10.92 o
   5   2  12        413.42        454.76        11.62 o
   6   2  12        354.79        367.23        10.56 o
   7   2  12        126.08        105.37         5.31 o
   8   2  12         98.65         99.63         5.26 o
   9   2  12        106.05         96.21         4.40 o
  10   2  12          0.68         -3.52         3.52 o
 -13   3  12        125.00         92.96         7.48 o
 -12   3  12         29.68         45.75         5.77 o
 -11   3  12          3.20          2.51         4.05 o
 -10   3  12        134.13        129.46         9.11 o
  -9   3  12        227.37        209.15         6.87 o
  -8   3  12          0.23         11.26         6.94 o
  -7   3  12         92.06        111.93         5.79 o
  -6   3  12         16.71         24.10         4.86 o
  -5   3  12        500.91        538.21        11.99 o
  -4   3  12         45.59         38.73         5.10 o
  -3   3  12         40.32         56.66         5.05 o
  -2   3  12        108.44        116.70         5.40 o
  -1   3  12         68.02         61.99         4.68 o
   0   3  12         21.42         13.01         5.28 o
   1   3  12        321.70        297.98         9.64 o
   2   3  12         87.86         96.80         9.59 o
   3   3  12         60.55         62.86         7.18 o
   4   3  12          0.69         12.38         5.56 o
   5   3  12          1.44          7.80         5.50 o
   6   3  12         70.91         71.82         5.63 o
   7   3  12        221.46        197.45         6.16 o
   8   3  12         94.60         87.99         4.53 o
   9   3  12         12.10         11.31         4.16 o
  10   3  12         43.61         23.60         7.29 o
 -12   4  12         62.60         63.89         7.96 o
 -11   4  12        288.19        257.57         9.37 o
 -10   4  12        537.63        517.83        11.76 o
  -9   4  12        549.70        576.91        14.60 o
  -8   4  12          0.10         -1.39         5.85 o
  -7   4  12         83.63         75.99         5.63 o
  -6   4  12         59.73         68.51         5.38 o
  -5   4  12         70.63         77.23         5.77 o
  -4   4  12        252.15        270.15         8.22 o
  -3   4  12        550.77        562.54        11.58 o
  -2   4  12        295.66        297.59         8.09 o
  -1   4  12         19.05         24.89         4.91 o
   0   4  12        389.64        362.78        10.03 o
   1   4  12          4.50         -1.82         5.48 o
   2   4  12          1.44         -5.53         5.53 o
   3   4  12          2.07         11.74         6.34 o
   4   4  12        387.95        397.59        11.23 o
   5   4  12        101.30        112.71         5.46 o
   6   4  12         49.62         61.80         4.66 o
   7   4  12         83.94         76.84         4.76 o
   8   4  12        592.87        586.15        26.28 o
   9   4  12        594.70        485.04        19.02 o
 -11   5  12          4.42          2.12         5.87 o
 -10   5  12         86.62         74.92         3.62 o
  -9   5  12         96.35         78.83         4.95 o
  -8   5  12          5.97         11.72         5.16 o
  -7   5  12        463.89        454.90        11.21 o
  -6   5  12        261.98        310.96         9.74 o
  -5   5  12        514.94        578.90        13.97 o
  -4   5  12        235.63        267.96         9.20 o
  -3   5  12         96.05         90.35         5.68 o
  -2   5  12         10.34          5.28         4.89 o
  -1   5  12         13.63         19.95         5.57 o
   0   5  12        216.86        229.47        10.38 o
   1   5  12        698.64        718.74        18.69 o
   2   5  12         64.37         69.34         7.01 o
   3   5  12         15.20         15.22         7.77 o
   4   5  12        176.28        213.63        11.63 o
   5   5  12         78.80        105.50         9.46 o
   6   5  12         68.80         78.02        11.09 o
   7   5  12          0.29          5.03         5.06 o
   8   5  12         54.99         54.39         5.52 o
 -10   6  12        108.99         80.77         4.13 o
  -9   6  12          0.75          1.84         2.82 o
  -8   6  12          0.76          4.14         4.05 o
  -7   6  12         22.23         18.48         4.31 o
  -6   6  12          8.11         14.28         5.02 o
  -5   6  12          1.37         10.33         4.73 o
  -4   6  12        296.50        301.06         8.97 o
  -3   6  12         71.32         82.47         6.08 o
  -2   6  12         16.05         12.33         5.71 o
  -1   6  12         36.98         41.66         5.96 o
   0   6  12          0.42         -0.72         6.48 o
   1   6  12          3.03         13.46         6.22 o
   2   6  12        147.51        161.32         7.59 o
   3   6  12         10.24         27.64         6.84 o
   4   6  12        116.40        101.37        12.09 o
   5   6  12        120.56        132.37        10.50 o
   6   6  12        199.78        196.97        32.33 o
   7   6  12         13.75         12.36         4.90 o
  -9   7  12          0.66          7.19         5.78 o
  -8   7  12         15.89         18.69         4.03 o
  -7   7  12          2.91          3.78         3.75 o
  -6   7  12          4.12         -1.16         4.34 o
  -5   7  12         21.94         19.21         4.37 o
  -4   7  12         48.69         50.34         5.41 o
  -3   7  12         29.88         29.41         6.44 o
  -2   7  12         65.13         68.74         7.09 o
  -1   7  12         84.14         94.49         8.18 o
   0   7  12        101.69        108.44         7.45 o
   1   7  12         82.41         80.33         6.94 o
   2   7  12         30.19         35.83         6.06 o
   3   7  12        113.44        126.32         6.63 o
   4   7  12         14.47         37.44         7.24 o
   5   7  12        157.15        171.63        23.12 o
   6   7  12         17.34         17.08         6.33 o
  -7   8  12          2.13         -1.72         5.08 o
  -6   8  12         11.36         16.67         3.18 o
  -5   8  12        101.89        103.38         4.70 o
  -4   8  12         86.99         84.33         8.28 o
  -3   8  12        323.51        347.15        11.41 o
  -2   8  12        588.13        642.37        34.71 o
  -1   8  12         34.36         31.62         5.77 o
   0   8  12         47.08         43.90         4.20 o
   1   8  12        475.48        476.35        12.52 o
   2   8  12         62.34         62.75         5.45 o
   3   8  12          3.45          3.64         5.52 o
   4   8  12        106.17         81.92        14.49 o
  -4   9  12         74.59         74.69         5.06 o
  -3   9  12         44.95         46.67         3.97 o
  -2   9  12          3.91          6.82         4.05 o
  -1   9  12          7.81         14.44         6.23 o
   0   9  12        173.50        153.57         9.39 o
   1   9  12        240.91        195.49        11.27 o
 -12   1  13        125.58        125.12         5.46 o
 -11   1  13         38.61         42.87         3.83 o
 -10   1  13        111.65         99.41         6.87 o
  -9   1  13        636.46        621.72        17.33 o
  -8   1  13        502.46        536.13        30.88 o
  -7   1  13        145.06        155.74         7.50 o
  -6   1  13        145.47        153.39        12.33 o
  -5   1  13        550.37        587.35        14.92 o
  -4   1  13        115.87        119.86        10.31 o
  -3   1  13         32.99         35.45         7.52 o
  -2   1  13         92.14         89.14         5.42 o
  -1   1  13        409.20        423.27        10.19 o
   0   1  13         54.69         52.37         5.55 o
   1   1  13         98.57        103.62         6.19 o
   2   1  13        311.04        306.01         8.79 o
   3   1  13        411.18        414.27        10.49 o
   4   1  13         29.85         31.94         5.32 o
   5   1  13          0.14          3.65         5.05 o
   6   1  13          0.50          7.27         4.88 o
   7   1  13        291.15        278.94         8.09 o
   8   1  13          0.80          2.64         3.58 o
   9   1  13        123.62        124.78         7.42 o
 -12   2  13        158.77        158.97         8.17 o
 -11   2  13         71.16         66.18         4.52 o
 -10   2  13         12.20         11.25         5.07 o
  -9   2  13          0.01         -2.26         5.68 o
  -8   2  13          0.24         13.35         6.31 o
  -7   2  13        105.48        108.20         7.36 o
  -6   2  13        543.50        522.45        16.92 o
  -5   2  13        745.31        741.51        31.32 o
  -4   2  13        270.04        295.55        11.01 o
  -3   2  13         15.32         21.93         5.59 o
  -2   2  13        379.86        381.65         7.94 o
  -1   2  13          3.22          6.95         4.18 o
   0   2  13         69.18         67.75         5.12 o
   1   2  13        178.05        207.89        12.46 o
   2   2  13        767.28        841.10        19.18 o
   3   2  13        302.53        344.62        11.11 o
   4   2  13        331.63        363.04        11.24 o
   5   2  13        504.49        551.52        12.30 o
   6   2  13        714.49        743.62        15.58 o
   7   2  13          5.10          3.58         4.32 o
   8   2  13        111.04        106.95         4.90 o
   9   2  13          3.63         -0.62         4.12 o
 -11   3  13         80.80         82.16         8.01 o
 -10   3  13        207.17        172.13         6.23 o
  -9   3  13        527.28        480.67        18.58 o
  -8   3  13        462.35        499.24        11.89 o
  -7   3  13         31.66         37.40         5.08 o
  -6   3  13        167.55        167.53         6.56 o
  -5   3  13          2.59          7.97         4.91 o
  -4   3  13          2.31          0.65         4.84 o
  -3   3  13         22.84         26.16         5.16 o
  -2   3  13        262.82        264.88         7.69 o
  -1   3  13        395.88        419.21        10.00 o
   0   3  13        427.43        435.61        11.02 o
   1   3  13        373.37        408.17        11.98 o
   2   3  13        996.16       1041.31        52.14 o
   3   3  13        810.08        872.64        24.06 o
   4   3  13        166.45        159.70        11.05 o
   5   3  13         17.33         18.39         4.77 o
   6   3  13        225.07        237.74         6.69 o
   7   3  13          7.86         11.46         4.65 o
   8   3  13         82.82         80.97         5.96 o
 -10   4  13          0.03         -0.71         5.54 o
  -9   4  13          0.43         -1.54         5.17 o
  -8   4  13         22.63         35.65         4.81 o
  -7   4  13        118.15        141.19         6.03 o
  -6   4  13        154.86        141.85         5.76 o
  -5   4  13          0.99         -3.04         6.32 o
  -4   4  13         91.31         91.38         5.37 o
  -3   4  13         10.47         19.15         4.58 o
  -2   4  13         59.58         73.47         4.76 o
  -1   4  13          0.60          4.91         4.59 o
   0   4  13         41.96         44.46         7.54 o
   1   4  13         29.92         35.98         6.19 o
   2   4  13        124.75        137.22         9.12 o
   3   4  13         62.30         89.05         6.38 o
   4   4  13        130.79        117.75         7.28 o
   5   4  13          2.47          4.37         5.70 o
   6   4  13         48.61         31.39         5.98 o
   7   4  13         10.51          8.38         6.35 o
   8   4  13          4.55          3.98         5.80 o
 -10   5  13          3.76          2.65         5.40 o
  -9   5  13        152.62        137.39         8.10 o
  -8   5  13          0.35          4.87         4.29 o
  -7   5  13         30.52         19.99         5.88 o
  -6   5  13          4.31          3.54         5.60 o
  -5   5  13         27.55         43.67         5.73 o
  -4   5  13         63.53         70.02         5.59 o
  -3   5  13         15.90         19.73         5.16 o
  -2   5  13        128.57        135.44         7.77 o
  -1   5  13        336.58        324.83        10.62 o
   0   5  13          4.19          3.11         5.89 o
   1   5  13         38.91         42.24         5.88 o
   2   5  13         11.89          6.01         5.69 o
   3   5  13        181.11        190.58         9.94 o
   4   5  13          1.33         -6.05        12.61 o
   5   5  13         19.11         16.87         6.11 o
   6   5  13        183.38        167.99        12.23 o
   7   5  13          2.30         -3.28         4.88 o
  -9   6  13          4.85         -0.68         5.81 o
  -8   6  13        148.65        139.32         6.00 o
  -7   6  13         18.81         25.31         4.52 o
  -6   6  13          2.76          5.04         4.52 o
  -5   6  13       1306.26       1427.16        47.91 o
  -4   6  13        296.86        309.45        15.69 o
  -3   6  13          0.41          3.44         5.00 o
  -2   6  13        110.94        103.75         8.10 o
  -1   6  13        148.37        162.70         7.28 o
   0   6  13          0.01          0.10         5.23 o
   1   6  13         13.44         16.08         5.18 o
   2   6  13          2.84          9.81         4.75 o
   3   6  13        348.24        345.62        12.51 o
   4   6  13          5.89         10.16         6.95 o
   5   6  13         82.43         71.60         6.67 o
   6   6  13        480.62        527.52        27.82 o
  -8   7  13        980.78        932.84        34.81 o
  -7   7  13        122.18         76.61         6.78 o
  -6   7  13          8.09         10.52         4.70 o
  -5   7  13         14.21         12.18         5.07 o
  -4   7  13          4.05          1.81         4.02 o
  -3   7  13          0.30          6.60         5.21 o
  -2   7  13        209.89        231.18        11.39 o
  -1   7  13        909.64        961.72        25.94 o
   0   7  13          5.93         12.99         4.86 o
   1   7  13         99.74        117.05         5.72 o
   2   7  13          2.13          2.91         4.17 o
   3   7  13         34.37         41.82         4.75 o
   4   7  13          0.11         -6.81         6.81 o
  -5   8  13        153.20        176.19        32.95 o
  -4   8  13        142.55        165.32        27.77 o
  -3   8  13         11.16          8.59         7.46 o
  -2   8  13          0.96          4.11         5.67 o
  -1   8  13         12.96         12.84         5.58 o
   0   8  13          6.57          0.48         5.63 o
   1   8  13         22.08         38.16         4.63 o
   2   8  13        147.66        122.69        13.24 o
 -12   0  14          0.45          3.65         6.52 o
 -11   0  14          0.05         16.50         9.02 o
 -10   0  14         23.46         22.62         5.95 o
  -9   0  14          2.02          7.40         6.49 o
  -8   0  14        341.74        320.43        46.57 o
  -7   0  14         89.97        106.89        13.14 o
  -6   0  14         37.07         24.89        15.54 o
  -5   0  14         21.70         28.11        15.06 o
  -4   0  14        626.36        671.03        38.95 o
  -3   0  14          3.09         19.76        16.50 o
  -2   0  14         53.45         63.94         8.44 o
  -1   0  14        308.50        390.94        17.99 o
   0   0  14       1209.80       1313.38        40.33 o
   1   0  14        687.14        774.25        25.46 o
   2   0  14         14.44         21.65         8.66 o
   3   0  14       2149.92       2351.70        69.84 o
   4   0  14        220.12        221.37         9.50 o
   5   0  14          1.50          4.42         6.33 o
   6   0  14         99.27         97.93         7.55 o
   7   0  14        363.06        357.76        12.44 o
   8   0  14         46.00         45.54         6.38 o
 -12   1  14         10.40         10.07         4.21 o
 -11   1  14        415.02        361.77        15.66 o
 -10   1  14         59.45         57.67         6.01 o
  -9   1  14         11.26         21.26         6.01 o
  -8   1  14         12.97         15.57         6.22 o
  -7   1  14         72.33         92.04        10.59 o
  -6   1  14         22.31         21.72         6.17 o
  -5   1  14         60.09         63.70         6.42 o
  -4   1  14        221.96        206.92         7.64 o
  -3   1  14         68.64         60.52         8.73 o
  -2   1  14        184.54        224.67         9.31 o
  -1   1  14       1284.29       1345.07        32.08 o
   0   1  14       1594.51       1780.43        37.62 o
   1   1  14        410.66        420.94        11.40 o
   2   1  14         44.04         61.57         6.26 o
   3   1  14        302.72        375.36         9.59 o
   4   1  14        217.13        221.90         6.58 o
   5   1  14          7.42         -3.80         4.70 o
   6   1  14          5.38          8.56         5.10 o
   7   1  14         90.37         91.72         4.99 o
   8   1  14         38.23         32.39         3.36 o
 -11   2  14          0.19          9.19         5.39 o
 -10   2  14          3.36          7.62         4.82 o
  -9   2  14          0.01          1.57         5.59 o
  -8   2  14         55.30         66.95         7.46 o
  -7   2  14        124.03        125.52        13.54 o
  -6   2  14          0.70          2.39         5.90 o
  -5   2  14          9.50         20.00         6.12 o
  -4   2  14         52.35         58.10         8.29 o
  -3   2  14         27.26         37.63         4.97 o
  -2   2  14         16.89         15.75         5.04 o
  -1   2  14         10.85         18.72         5.22 o
   0   2  14         83.14        116.84         7.36 o
   1   2  14          1.23         13.96         6.53 o
   2   2  14         60.90         67.57         5.87 o
   3   2  14        214.28        221.07         8.67 o
   4   2  14         25.24         33.30        10.35 o
   5   2  14         12.13          7.79         5.31 o
   6   2  14         82.60         80.94         4.81 o
   7   2  14          1.80          1.49         3.87 o
   8   2  14         66.20         43.36        11.90 o
 -10   3  14        367.59        363.45        13.87 o
  -9   3  14          4.97          5.33         4.98 o
  -8   3  14         40.36         50.35         5.19 o
  -7   3  14         21.84         26.41         6.63 o
  -6   3  14          7.71          6.54         4.92 o
  -5   3  14         89.96        102.13         6.16 o
  -4   3  14        724.12        752.77        15.94 o
  -3   3  14        844.18        894.88        20.53 o
  -2   3  14        427.16        435.04        10.15 o
  -1   3  14         56.68         58.43         5.46 o
   0   3  14          6.19          8.67         5.17 o
   1   3  14        164.80        171.96         8.22 o
   2   3  14          5.17          8.91         7.12 o
   3   3  14          4.86         15.09         7.09 o
   4   3  14         41.62         27.86         6.99 o
   5   3  14         44.05         56.25         5.80 o
   6   3  14          0.19          3.36         4.49 o
   7   3  14        260.25        213.97         7.75 o
 -10   4  14          2.14         -1.82         7.39 o
  -9   4  14          3.30         19.46         5.71 o
  -8   4  14        152.64        152.43         5.66 o
  -7   4  14       1099.67       1053.90        24.81 o
  -6   4  14        535.70        541.21        12.66 o
  -5   4  14        615.83        661.53        13.15 o
  -4   4  14        546.28        607.59        13.25 o
  -3   4  14        108.45        113.52         5.17 o
  -2   4  14          0.01         -1.71         4.88 o
  -1   4  14         75.16         71.21         5.02 o
   0   4  14        346.25        381.46        12.62 o
   1   4  14         86.58        104.94         5.49 o
   2   4  14         28.69         33.03         5.76 o
   3   4  14        196.22        224.80        10.69 o
   4   4  14        181.99        149.21        15.40 o
   5   4  14        138.06        156.10         7.89 o
   6   4  14         22.02         14.32         5.65 o
   7   4  14          4.23         10.28         4.88 o
  -8   5  14         66.66         55.85         5.88 o
  -7   5  14         19.76         22.13         4.46 o
  -6   5  14         82.69         80.35         4.85 o
  -5   5  14        180.56        175.00         6.75 o
  -4   5  14        742.10        781.44        19.89 o
  -3   5  14       1058.87       1178.39        31.66 o
  -2   5  14        170.08        176.36         9.04 o
  -1   5  14         11.93         15.47         7.23 o
   0   5  14        167.59        188.95         6.92 o
   1   5  14        234.61        232.52         9.09 o
   2   5  14         42.69         40.72         5.95 o
   3   5  14         60.90         76.93         5.98 o
   4   5  14        101.53        100.30         5.82 o
   5   5  14         99.48        105.25         5.84 o
   6   5  14        119.47        101.21         8.63 o
  -8   6  14          6.53        -10.55        12.66 o
  -7   6  14         72.59         67.74         4.37 o
  -6   6  14        145.64        137.21         5.52 o
  -5   6  14        209.08        178.40         7.49 o
  -4   6  14         63.57         67.05         6.21 o
  -3   6  14          3.42          4.34         6.84 o
  -2   6  14          1.74          4.99         5.51 o
  -1   6  14         42.04         33.78         5.44 o
   0   6  14         26.46         34.01         4.93 o
   1   6  14        411.69        434.57        16.63 o
   2   6  14          2.25         -0.89         4.59 o
   3   6  14        100.82        113.55         9.66 o
   4   6  14         16.12         28.09         5.32 o
  -6   7  14          2.70         -4.03        12.57 o
  -5   7  14         61.63         63.38         7.31 o
  -4   7  14          1.32          7.87         7.49 o
  -3   7  14         18.70         22.29         5.05 o
  -2   7  14         48.84         53.33         5.45 o
  -1   7  14         29.84         28.81         4.95 o
   0   7  14          5.29         16.56         5.40 o
   1   7  14         62.82         48.95         3.76 o
   2   7  14         20.93         13.16         9.50 o
 -11   1  15          2.04          6.86         4.24 o
 -10   1  15         52.10         64.72         6.27 o
  -9   1  15          9.72         14.16         5.24 o
  -8   1  15          2.65         11.74         5.18 o
  -7   1  15         72.11         67.03         6.28 o
  -6   1  15         85.45         84.86         7.98 o
  -5   1  15        440.74        432.63        21.39 o
  -4   1  15         47.63         52.90         7.72 o
  -3   1  15        310.34        332.84        10.47 o
  -2   1  15        350.36        375.07        14.52 o
  -1   1  15         16.51         19.43         6.34 o
   0   1  15         22.10         20.14         6.28 o
   1   1  15          2.47          2.15         6.86 o
   2   1  15        130.21        153.62         6.88 o
   3   1  15          0.10          7.31         5.65 o
   4   1  15         49.81         60.75         6.36 o
   5   1  15         29.08         36.41         4.63 o
   6   1  15        306.78        279.79         8.77 o
   7   1  15          0.03          1.03         4.33 o
  -9   2  15        485.92        522.42        30.12 o
  -8   2  15         47.58         44.78         4.76 o
  -7   2  15         46.38         49.83         7.60 o
  -6   2  15         17.99         25.85         5.30 o
  -5   2  15          0.37         -4.15         4.15 o
  -4   2  15          6.15          1.18         4.75 o
  -3   2  15        253.76        240.67         8.15 o
  -2   2  15        937.95       1000.23        27.08 o
  -1   2  15        222.89        242.80        10.87 o
   0   2  15        305.94        302.63        11.20 o
   1   2  15        415.80        482.11        14.90 o
   2   2  15        185.99        200.94        11.72 o
   3   2  15         16.82         16.10         6.19 o
   4   2  15          0.24          2.61         4.77 o
   5   2  15        146.55        170.27         6.80 o
   6   2  15        141.02        122.19         5.21 o
 -10   3  15         94.92         71.18         7.87 o
  -9   3  15         64.34         53.80         3.94 o
  -8   3  15         40.39         38.12         3.91 o
  -7   3  15         65.08         54.79         4.53 o
  -6   3  15        179.59        194.50         6.89 o
  -5   3  15        100.63        111.05         5.25 o
  -4   3  15          1.67         -3.22         4.17 o
  -3   3  15        333.42        347.09        11.21 o
  -2   3  15        270.67        288.25        14.38 o
  -1   3  15         87.36         93.11         8.02 o
   0   3  15         63.31         67.55         7.71 o
   1   3  15          9.47         21.18         6.20 o
   2   3  15        418.38        490.31        14.23 o
   3   3  15          0.17          9.80         6.26 o
   4   3  15        277.53        288.05         9.27 o
   5   3  15        389.76        386.36         9.80 o
   6   3  15         36.01         30.22         7.96 o
  -9   4  15         99.15         81.96        17.08 o
  -8   4  15         11.60          5.47         3.64 o
  -7   4  15         32.66         21.52         3.87 o
  -6   4  15         59.02         73.22         4.75 o
  -5   4  15          0.88          1.53         4.40 o
  -4   4  15         22.51         19.36         4.16 o
  -3   4  15         67.16         70.94         5.30 o
  -2   4  15         96.39        105.69         7.14 o
  -1   4  15         97.40        111.04         6.73 o
   0   4  15         39.63         49.30         4.96 o
   1   4  15         40.55         48.21         5.40 o
   2   4  15         42.86         33.00         5.63 o
   3   4  15         21.43         36.97         6.16 o
   4   4  15          5.45          0.09         4.83 o
   5   4  15          8.61         15.24         5.50 o
  -8   5  15         18.50         19.57        11.70 o
  -7   5  15        160.54        127.20         5.71 o
  -6   5  15        229.14        191.27         6.89 o
  -5   5  15         38.90         38.05         5.33 o
  -4   5  15          1.35          1.24         5.40 o
  -3   5  15          0.42         -1.42         4.98 o
  -2   5  15          0.34          3.71         5.41 o
  -1   5  15         43.36         49.98         6.29 o
   0   5  15          0.51         -4.34         4.34 o
   1   5  15         88.97         89.12         5.45 o
   2   5  15        168.88        149.91         7.10 o
   3   5  15         30.35         30.97         4.58 o
   4   5  15         68.44         51.02         8.25 o
  -6   6  15         89.89         83.71        11.42 o
  -5   6  15         53.05         32.42         8.20 o
  -4   6  15          0.39         -6.07         6.15 o
  -3   6  15         27.21         39.52         7.21 o
  -2   6  15         51.57         47.81         5.44 o
  -1   6  15         42.79         40.61         4.83 o
   0   6  15          7.71          3.56         5.45 o
   1   6  15        116.14        104.85         9.78 o
   2   6  15        189.02        152.14        11.03 o
  -3   7  15        249.21        210.09        12.95 o
  -2   7  15        242.03        190.23        12.18 o
  -9   0  16         60.15         53.06         5.90 o
  -8   0  16         83.29         73.87        10.65 o
  -7   0  16        163.83        182.04        16.02 o
  -6   0  16        199.15        161.61        14.39 o
  -5   0  16        362.23        350.69        16.62 o
  -4   0  16        298.74        326.26        16.24 o
  -3   0  16        157.98        154.69        11.80 o
  -2   0  16        152.19        181.07        12.34 o
  -1   0  16        213.01        280.67        14.85 o
   0   0  16          0.78         -2.10         6.85 o
   1   0  16         24.59         22.39         6.24 o
   2   0  16        367.69        388.92        20.40 o
   3   0  16         11.64          9.42         7.18 o
   4   0  16        434.94        420.10        16.88 o
   5   0  16         74.17         64.46         8.54 o
  -9   1  16         45.82         42.82         6.16 o
  -8   1  16        246.53        267.79         8.69 o
  -7   1  16        621.57        621.18        17.18 o
  -6   1  16         86.37         98.05         6.58 o
  -5   1  16        316.79        337.19        11.36 o
  -4   1  16        260.39        269.57        10.10 o
  -3   1  16          0.02         -6.08         6.58 o
  -2   1  16         68.61         53.84         6.81 o
  -1   1  16        106.73        128.16         6.49 o
   0   1  16         67.55         83.84         5.77 o
   1   1  16         23.10         24.90         5.26 o
   2   1  16         71.12         85.37         6.17 o
   3   1  16         32.41         56.36         5.40 o
   4   1  16         12.35         17.54         5.21 o
   5   1  16          3.04          0.74         4.00 o
  -8   2  16         77.85         73.02         5.53 o
  -7   2  16          0.09         13.58         5.56 o
  -6   2  16          1.60          2.18         4.39 o
  -5   2  16          0.36         10.60         6.87 o
  -4   2  16         24.45         30.47         7.15 o
  -3   2  16         16.18         11.33         5.59 o
  -2   2  16          0.99          3.13         5.85 o
  -1   2  16          0.31         -5.76         5.76 o
   0   2  16         21.05         16.40         5.77 o
   1   2  16          0.01         -4.27         5.46 o
   2   2  16         48.00         52.21         6.22 o
   3   2  16         92.75         84.87         5.39 o
   4   2  16         34.33         32.60         4.09 o
   5   2  16         40.92         40.19         7.00 o
  -8   3  16        113.21         76.13         7.16 o
  -7   3  16         73.59         64.37         4.80 o
  -6   3  16        120.64        116.42         4.98 o
  -5   3  16        209.65        214.05         7.18 o
  -4   3  16          1.54          0.86         5.28 o
  -3   3  16         83.30         76.59         7.16 o
  -2   3  16          4.89          3.01         5.71 o
  -1   3  16         17.78         12.04         7.06 o
   0   3  16         36.88         33.29         5.74 o
   1   3  16          1.86          4.04         5.35 o
   2   3  16        283.15        257.43        10.73 o
   3   3  16        194.88        167.59         6.77 o
   4   3  16        119.57         96.51        10.07 o
  -7   4  16         37.78         34.15         6.12 o
  -6   4  16         39.28         44.26        13.48 o
  -5   4  16        168.83        179.87        12.66 o
  -4   4  16        303.27        308.48        13.65 o
  -3   4  16          4.90          1.16         7.00 o
  -2   4  16        300.97        327.82        17.60 o
  -1   4  16        538.27        548.37        21.73 o
   0   4  16          0.80          0.38         6.84 o
   1   4  16          9.52         -1.88         9.11 o
   2   4  16          8.80          3.65         9.11 o
   3   4  16         83.89         77.03         9.31 o
  -5   5  16        102.16         87.39         8.15 o
  -4   5  16        115.84        112.73         6.88 o
  -3   5  16         49.93         44.25         5.73 o
  -2   5  16          4.11         -2.63         6.00 o
  -1   5  16        137.89        146.26        17.12 o
   0   5  16        175.55        141.40        11.61 o
   1   5  16        177.47        174.02        11.80 o
   2   5  16        385.58        353.31        19.38 o
  -7   1  17        178.23        169.71         6.99 o
  -6   1  17        172.55        162.11         8.38 o
  -5   1  17          6.31          9.90         5.76 o
  -4   1  17         59.80         64.74         5.18 o
  -3   1  17         17.57         24.38         5.91 o
  -2   1  17          0.73         10.49         6.05 o
  -1   1  17         66.36         77.24         6.70 o
   0   1  17         99.51        119.20         6.79 o
   1   1  17        103.29        100.41         5.14 o
   2   1  17          2.59         -3.47         4.55 o
   3   1  17          0.30          4.56         8.78 o
  -7   2  17        404.11        308.51        18.03 o
  -6   2  17        273.13        276.31         9.74 o
  -5   2  17         42.33         30.32         5.06 o
  -4   2  17        119.73        128.02         6.87 o
  -3   2  17        174.29        177.51         8.44 o
  -2   2  17         15.77         10.44         5.41 o
  -1   2  17         30.15         21.53         4.18 o
   0   2  17         92.63         81.90         4.91 o
   1   2  17         91.04         88.18         4.72 o
   2   2  17          5.04          6.22         3.21 o
  -6   3  17          4.84          0.58         6.72 o
  -4   3  17        100.17         83.56         6.67 o
  -3   3  17         96.87        110.84         6.51 o
  -2   3  17          6.05          4.68         3.62 o
  -1   3  17         13.93         22.46         3.89 o
   0   3  17        295.21        318.61        13.27 o
   1   3  17        251.53        224.20        11.51 o
  -3   4  17          0.85         -2.49         6.43 o
  -2   4  17         11.50         22.16         7.67 o
  -1   4  17          9.15         17.36         7.19 o
  -4   0  18          7.21          1.44         6.33 o
  -3   0  18          0.02         -6.72         6.72 o
  -2   0  18         58.76         47.01         7.29 o
  -1   0  18         77.42         76.65         7.87 o
  -3   1  18         11.99          5.61         4.48 o
  -2   1  18        104.02        101.03         6.17 o
  -1   1  18         46.94         40.36         5.37 o
                                                
